# Supplementary material for: Transcriptome and proteome analyses reveal the regulatory networks and metabolite biosynthesis pathways during the development of Tolypocladium guangdongense
Source: Comput Struct Biotechnol J. 2020 Jul 25;18:2081–94. doi: 10.1016/j.csbj.2020.07.014 (PMC7419252; doi:10.1016/j.csbj.2020.07.014)
Supplement: Supplementary data 1 [file mmc1.xlsx]

## Sheet: TableS1
TableS1 The primer information of DEGs used for qRT-PCR.
Gene ID	Forward primer	Reverse primer
CTABGD1-15_A1120	ACCGCCACCATCTTCCAG	CCATCAGCGCCACCTTTT
CTABGD1-15_A2753	GAGCCAGCCGCCAATAAA	CAGCATCCCACGACTACCG
CTABGD1-15_A2976	TCAAACGGGCAAGCAAAA	TCGAGGGGAAACAGGGACT
CTABGD1-15_A3690	ACCAAGAAGGCTCTATCCACG	GGCTCCATTCGCATTTGAC
CTABGD1-15_A4868	CGACACCGTCTTCTCTTGCCA	CCCCCCCGAGCCTTCTTT
CTABGD1-15_A5335	CGCAGATGAGCGGAGGAG	CGTAGAATGTGTTGAGGGGAA
CTABGD1-15_A5764	CCAGGGAGCAAGGGAGTG	GGGGCATCATCGGACAAGT
CTABGD1-15_A6807	CGGATGAGGGAGCAAGGC	GGGGGAACAGCGGGAAGT
CTABGD1-15_A6885	AACGACGGAAAGGGATGTG	TGTTCTGGATGCTGACGAGTG
CTABGD1-15_A8482	CGCAACCCACCGCTCTAT	CGCCCAAGCCCTGTAAAA
CTABGD1-15_A8543	TCCCTGATTTCCGATTCTACAA	GCACACAGCACTGGGTTCTTC
CTABGD1-15_A8936	CCCACAACAAAACAACCCC	AGGAACCGCAGGCAGAGC
CTABGD1-15_A5426	CGAGGTCTGAAGGAACGATACG	GCGGTCCAGGGAGTCGATAAT
CTABGD1-15_A2480	TTTGATGGGGTTCCTTTGGG	GGCATTCGTGCGTGACTTGA
CTABGD1-15_A4725	AAGGTCGAGCGAAACTACTC	ACGGTTCTGTCTTCGTCTTC
CTABGD1-15_A4807	AGGAGGGAATGGCTGAGGA	CGACGGCGTGGCTAAAGA

## Sheet: TableS2
TableS2 Data information of C. guangdongensis transcriptome during differentially developmental stages.
Sample	Total Raw Reads (M)	Total Clean Reads (M)	Total Clean Bases(Gb)	Clean Reads Q20(%)	Clean Reads Q30(%)	Clean Reads Ratio(%)	Total Mapping(%)	Uniquely Mapping(%)
My1	24.99	23.67	1.25	98.46	94.83	94.72	67.7	60.6
My2	24.99	23.26	1.25	98.45	94.78	93.1	76.46	71
My3	24.99	24.99	1.25	98.21	94.48	99.99	79.75	75.08
P1	21.51	21.43	1.07	98.61	95.14	99.63	97.53	94.87
P2	21.62	21.54	1.08	98.53	95.02	99.63	97.46	94.52
P3	21.62	21.54	1.08	98.54	94.74	99.63	97.53	94.53
YFB1	21.62	21.55	1.08	98.6	95.16	99.69	97.57	94.79
YFB2	21.62	21.54	1.08	98.49	94.69	99.61	97.05	93.9
YFB3	21.62	21.54	1.08	98.54	94.59	99.64	97.69	94.74
DFB1	21.62	21.54	1.08	98.55	94.77	99.65	97.6	94.73
DFB2	21.62	21.54	1.08	98.54	94.72	99.63	97.56	94.41
DFB3	21.62	21.54	1.08	98.58	94.95	99.64	97.7	94.81
MFB1	21.62	21.54	1.08	98.57	95.14	99.64	97.69	94.96
MFB2	21.62	21.53	1.08	98.29	93.44	99.57	97.54	94.27
MFB3	21.62	21.54	1.08	98.53	94.73	99.65	97.95	95.17

## Sheet: TableS3
TableS3 FPKM values of gene expression C. guangdongensis during differentially developmental stages.
Gene ID	My1 FPKM	My2 FPKM	My3 FPKM	P1 FPKM	P2 FPKM	P3 FPKM	YFB1 FPKM	YFB2 FPKM	YFB3 FPKM	DFB1 FPKM	DFB2 FPKM	DFB3 FPKM	MFB1 FPKM	MFB2 FPKM	MFB3 FPKM
CTABGD1-15_A4532	31.49	43.77	35.73	15	11.63	13.97	16.56	12.49	9.42	12.21	11.17	11.99	29.43	12.16	19.82
CTABGD1-15_A4040	472.18	308.11	437.35	307.02	311.11	285.8	217.56	241.96	277.52	294.31	307.05	257.83	188.14	240.99	249.52
CTABGD1-15_A5939	0	0.29	0.28	0	0.08	0	0	0	0.08	0.23	0.16	0.07	0	0	0.23
CTABGD1-15_A4985	27.96	84.37	30.09	141.29	125.47	104.96	100.16	67.46	103.39	77.65	62.89	68.32	69.8	49.98	85.45
CTABGD1-15_A2914	84.8	93.57	86.16	66.64	60.25	54.66	52.91	44.5	53.24	42.68	39.49	46.99	48.16	42.38	46.96
CTABGD1-15_A3880	42.09	80.73	54.8	111.22	122.54	80.8	77.76	108.92	99.26	93.29	68.15	64.42	60.9	169.74	95.13
CTABGD1-15_A4753	11.34	27.48	13.39	46.29	48.75	41.25	35.95	30.81	40.11	25.35	27.87	30.59	12.83	24.33	23.41
CTABGD1-15_A7465	20.24	23.07	18.88	10.64	9.3	7.61	10.8	7.71	8.21	11.91	7.04	8.46	13.14	15.75	15.64
CTABGD1-15_A0786	26.5	16.11	24.29	84.83	88	111.84	90.09	111.64	106.81	91.09	147.38	130.18	90.73	81.95	86.28
CTABGD1-15_A6443	1.3	3.84	5.81	3.07	3.44	5.25	4.43	5.95	3.38	5.08	14.1	5.45	11.15	6.03	6.39
CTABGD1-15_A3159	13.65	12.87	14.1	14.08	14.67	14.35	12.72	20.37	14.26	11.91	14.22	13.89	10.12	12.46	8.76
CTABGD1-15_A0493	126.93	202.98	120.54	271.79	277.4	279.68	197.51	359.24	227.06	164.25	258.02	178.67	155.32	190.61	148.58
CTABGD1-15_A8807	0	0.13	0.13	0	0.21	0	0	0	0.2	0	0	0	0.21	0	0.1
CTABGD1-15_A1428	0.33	0.84	0.27	0.45	0	0	0.23	0.23	0	0	0.23	0	0.44	0	0.43
CTABGD1-15_A7503	461.32	300.42	475.95	197.55	197	206.39	301.07	165.29	288.87	357.03	259.94	403.41	412.08	369.13	365.09
CTABGD1-15_A6458	142.46	114.24	145.76	109.29	137.1	96.05	100.91	163.65	134.88	122.68	126.91	131.4	58.46	99.97	101.57
CTABGD1-15_A1325	329.54	179.08	260.87	132.83	149.02	186.08	189.93	162.28	184.9	316.9	260.17	298.71	299.49	304.41	302.4
CTABGD1-15_A7033	107.55	107.89	129.61	43.76	51.97	71.07	51.87	48.25	56.96	54.33	66.8	71.54	47.29	81.05	51.66
CTABGD1-15_A3919	493.95	488.13	331.04	393.64	359.95	422.33	385.01	433.71	397.28	494.16	576.89	458.89	516.06	307.45	461.38
CTABGD1-15_A3762	41.51	29.31	35.12	8.61	8.44	9.65	9.71	9.14	9.74	14.93	13.7	12.75	27.29	14.99	17.9
CTABGD1-15_A8382	204.46	214.04	144.21	236.33	248.36	202.96	147.4	230.35	181.65	179.3	199.38	179.93	150.54	184.04	164.84
CTABGD1-15_A6698	245.11	130.19	191	74.13	86.94	87.41	70.83	77.47	79.53	129.23	97.67	97.44	139.05	102.79	97.79
CTABGD1-15_A1046	8.13	25.55	10.81	21.12	18.23	16.61	16.06	22.14	15.27	9.81	10.66	9.14	8.38	9	8.66
CTABGD1-15_A5230	23.98	28.45	28.25	22.23	20.91	19.78	22.63	17.59	23.05	19.31	19.85	19.93	20.66	22.01	19.77
CTABGD1-15_A8026	8.67	16.71	9.07	16.3	17.39	14.66	16.47	12.8	17.58	13.39	12.1	15.18	8.88	12.45	15.67
CTABGD1-15_A4814	38.34	31.07	39.47	27.8	21.47	16.28	30.75	18.58	30.24	35.24	23.96	38.41	36.48	24.14	47.43
CTABGD1-15_A7665	34.89	34.16	29.78	19.28	17.58	17.7	18.96	15.98	18.84	20.8	17.45	20.63	22.07	21.87	23.34
CTABGD1-15_A3338	39.49	20.08	26.3	27.67	28.46	19.25	18.88	34.45	11.91	24.07	18.8	18.22	31.9	36.95	18.07
CTABGD1-15_A1102	0	0	0	0	0	0	0	0	0	0.6	0.32	0.29	0.3	0	0
CTABGD1-15_A8321	22.7	41.25	21.78	69.19	65.16	56.43	68.75	67.04	72.17	51.49	59.32	46.93	34.67	43.67	43.87
CTABGD1-15_A7837	32.37	31.74	36.85	35.88	33.87	26.09	31.37	28.76	28.94	29.74	25.12	25.07	26.82	28.86	28.13
CTABGD1-15_A1579	25.4	44.15	27.7	72.1	64.45	55.16	75.51	120.09	89.43	103.46	127.44	101.16	73.47	126.89	79.37
CTABGD1-15_A7878	0	1.42	0.3	0.78	0.49	2.16	1.02	1.67	0.97	0.64	0.76	0.13	0.12	0.67	0.98
CTABGD1-15_A9022	24.65	46.85	30.86	44.3	45.15	28.37	40.35	46.25	41.78	37.32	27.22	24.89	24.06	43.86	27.59
CTABGD1-15_A3963	26.07	22.44	24.9	11.95	9.83	13.29	14.32	8.06	11.06	16.96	12.14	15.09	22.96	16.18	19.75
CTABGD1-15_A7347	602.56	483.22	494.14	72.05	46.18	81.89	120.39	74.39	84.42	121.94	106.62	123.88	506.61	174.66	163.87
CTABGD1-15_A3864	7.04	10.84	4.82	6.41	6.04	5.57	8.43	3.39	5.31	7	6.75	11.79	9.3	5.74	10.85
CTABGD1-15_A1970	25.91	35.83	24.43	18.28	18.9	26	21.56	23.37	22.55	18.96	22.49	21.53	19.95	20.19	17.29
CTABGD1-15_A5048	14.34	23.19	15.94	17.51	14.26	16.06	21.8	11.55	15.8	15.91	14.04	19.06	25.7	13.77	24.72
CTABGD1-15_A1982	7.88	4.09	8.88	2.43	1.83	4.1	5	1.95	2.7	9.37	7.46	10.08	16.81	4.41	12.34
CTABGD1-15_A5785	18.6	26.63	16.44	33.01	30.85	37.49	47.93	33.96	45.49	46.87	46.34	58.6	48.87	41.27	51.43
CTABGD1-15_A1689	39.67	43.36	42.96	33.77	34.85	32.67	32.91	36.11	36.66	36.04	35.22	39.2	32.16	40.37	41.16
CTABGD1-15_A6116	11.37	25.54	13.52	23.15	22	18.9	18.7	25.08	17.85	16.26	17.19	16.99	22.89	28.07	26.65
CTABGD1-15_A3972	12.82	23.74	9.34	6.84	5.95	7.34	4.96	4.59	6.98	5.86	7.91	8.4	14.03	4.44	11.17
CTABGD1-15_A7591	123.29	83.1	106.88	82.16	75.12	82.26	102.6	102.5	74.54	103.71	122.53	129.58	202.77	64.5	141.38
CTABGD1-15_A5291	1.31	0.28	0.8	0.66	0.43	0.22	0.67	0.69	0.21	1.07	0.23	0.63	1.08	0.43	1.29
CTABGD1-15_A3179	454.33	674.71	531.31	1427.27	1545.56	1288.54	990.82	1091.06	1071.44	1088.84	1122.52	929	1223.19	1021.38	934.42
CTABGD1-15_A5944	458.57	703.86	491.77	751.21	853.95	653.72	566.27	734.59	721.9	646.64	639.66	718.45	534.19	860.91	696.22
CTABGD1-15_A2737	294.09	223.28	316.51	1000.39	856.75	1132.43	1219.68	1454.31	963.18	960.37	1277.63	1262.24	1044.27	2075.43	1050.67
CTABGD1-15_A4908	8.29	11.72	7.59	2.36	2.4	2.48	2.64	1.73	2.72	4.24	4.47	3.65	5.68	3.63	4.31
CTABGD1-15_A6521	4.29	2.46	4.57	7.17	7.5	6.65	11.36	7.99	5.95	5.28	8.07	11.02	13.1	17.99	8.52
CTABGD1-15_A4302	118.01	117.84	112.41	172.63	185.49	148.84	213.73	160.3	195.09	163.63	176.96	158.61	134.87	152.53	159.96
CTABGD1-15_A0147	68.27	65.75	71.21	104.26	86.91	84.01	83.24	49.41	78.39	101.2	71.77	92.78	93.85	68.97	99.76
CTABGD1-15_A4307	0.35	0.3	0.71	0.24	0.12	0.35	0.12	0.12	0.34	0.11	0.12	0.23	0.46	0	0.11
CTABGD1-15_A2278	65.94	89.04	59.97	90.01	81.01	93.88	97.79	93.92	77.88	76.86	84.6	77.85	122.61	66.99	92.13
CTABGD1-15_A1517	525.21	465.5	469.77	125.52	129.1	224.41	184.66	158.02	206.71	227.72	236.87	240.56	300.34	294.17	227.63
CTABGD1-15_A2406	7.21	9.08	8.4	12.2	11.18	11.67	11.02	5.77	8.48	15.57	9.72	17.64	17.14	5.57	20.26
CTABGD1-15_A4115	56.02	41.64	43.34	33.28	21.65	33.72	31.64	45.27	33.26	26.83	48.27	31.99	34.56	28.14	31.71
CTABGD1-15_A3089	82.55	87.77	87.31	135.31	122.79	113.29	118.52	82.66	106.76	109.1	83.91	102.05	119.45	98.53	126.49
CTABGD1-15_A7008	0.13	0.5	1.56	25.12	21.62	6.81	10.65	29.1	6.51	5.99	5.88	4.48	6.12	2.81	4.08
CTABGD1-15_A6871	1.05	0.54	0.81	0.4	0.23	0.36	0.2	0.41	0.42	0.61	0.29	0.42	0.27	0.23	0.58
CTABGD1-15_A4406	104.05	71.74	104.85	31.27	25.91	30.14	42.48	23.68	41.54	43.44	35.72	39.52	59.71	31.47	46.37
CTABGD1-15_A7728	2.14	3.28	2.58	2.24	1.68	1.87	2.11	2.9	1.81	2.22	2.94	1.89	1.73	2.1	1.61
CTABGD1-15_A6903	12.44	10.91	13.99	3.98	2.67	3.81	4.96	2.79	2.84	8	6.17	10.42	19.8	5.57	13.3
CTABGD1-15_A1824	9.26	10.11	8.64	96.09	89.21	33.02	27.2	68.29	11.53	10.75	14.56	11.81	10.75	6.55	7.51
CTABGD1-15_A3369	74.42	70.76	72.73	88.83	60.07	87.33	88.32	52.15	51.38	95.97	53.98	90.71	201.29	103.51	163.08
CTABGD1-15_A6785	31.05	20.65	25.06	10.32	9.96	12.51	16.06	7.3	12.11	17.64	16.15	27.32	21.14	14.83	20.52
CTABGD1-15_A4936	71.83	52.22	83	25.54	29.65	26.06	25.96	28.61	32.88	31.74	28.42	34.69	22.21	31.06	23.66
CTABGD1-15_A3409	190.87	147.51	155.43	29.28	28.41	51.61	97.68	17.74	27.52	107.6	61.44	125.71	521.63	40.14	184.58
CTABGD1-15_A3080	60.33	79.9	53.99	167.58	182.25	160.89	137.46	182.11	161.69	114.19	181.06	119.4	102.54	119.74	105.24
CTABGD1-15_A8515	0.8	0.61	0.53	0.15	0.38	0.34	0.3	0.36	0.09	0.14	0.36	0.47	0.1	0.14	0.24
CTABGD1-15_A8127	2.5	11.63	4.84	0.21	0	0	0.64	0.44	0.2	1.02	0	1.01	2.07	0.42	1.23
CTABGD1-15_A3960	3.01	7.68	3.67	90.01	81.17	68.99	35.09	77.59	39.47	21.46	24.64	22.26	22.85	22.85	18.93
CTABGD1-15_A5282	46.72	69.07	41.03	70.64	64.56	46.56	61.73	53.16	65.11	77.81	76.94	90.36	89.8	60.77	99.28
CTABGD1-15_A3203	22.82	14.51	21.58	9.95	9.46	10.33	12.34	12.38	11.1	13.24	14.07	15.35	20.03	15.69	12.79
CTABGD1-15_A5491	43.82	56.67	54.06	50.87	52.48	41.05	55.76	42.15	52.5	51.58	37.91	55.78	38.67	45.27	59.53
CTABGD1-15_A5195	20	22.71	14.5	26.36	22.84	24.68	27.03	21.96	25.36	26.76	23.52	29.3	28.8	24.22	27.06
CTABGD1-15_A4224	278.67	248.62	274.58	267.07	282.13	257.13	173.39	227.92	220.06	219.77	190.86	192.9	174.19	203.72	178.4
CTABGD1-15_A5035	8.91	7.19	7.7	3.92	4.42	5.57	20.74	7.96	12.18	25.82	30.53	40.8	29.06	7.81	32.56
CTABGD1-15_A8867	3.1	2.88	3.28	10.88	7.9	11.7	9.95	12.25	11.22	11.33	15.43	12.51	13.84	14.62	12.01
CTABGD1-15_A6123	2.14	1.5	5.47	25.55	26.62	8.72	1.87	3.91	0.58	0.34	0.26	0.14	1.86	1.03	0.53
CTABGD1-15_A3785	24.63	14.07	12.67	6.84	11.99	10.49	10.14	14.82	16.05	16.06	12.69	14.73	13.41	14.19	10.46
CTABGD1-15_A2008	17.18	21.36	14.81	11.05	9.91	8.6	15.03	8.31	11.1	14.32	11.28	17.57	23.58	14.55	20.08
CTABGD1-15_A8236	0.67	7.95	0	7.72	6.23	3.62	2.76	9.96	7.01	1.75	5.66	3.47	1.78	1.79	2.65
CTABGD1-15_A2324	2538.73	2478.95	1469.04	3362.02	3848.24	2868.09	2790	2684.25	3417.49	2257.92	2644.49	2223.1	2256.26	2019.41	1769.39
CTABGD1-15_A4794	4.25	18.58	5.21	22.08	23.73	19.79	16.58	20.49	18.85	11.16	13.54	13.99	5.78	10.28	12.77
CTABGD1-15_A3417	215.98	154.8	219.72	107.08	113.56	100.89	112.99	130.5	120.81	131.57	144.99	139.73	132.45	131.91	125.23
CTABGD1-15_A3895	198.27	375.57	233.01	202.27	189.51	126.72	112.06	103.11	126.95	158.88	119.41	163.78	158.28	176.49	211.97
CTABGD1-15_A0825	73.05	70	84.6	56.46	65.63	41.51	36.09	82.06	46.67	62.42	56.54	40.88	49.1	106.33	55.93
CTABGD1-15_A0781	13.59	22	11.26	41.98	32.76	28.81	38.82	38.16	34.85	37.24	37.65	36.29	36.75	29.3	36.57
CTABGD1-15_A1680	13.79	19.98	11.74	13.18	13.15	12.87	14.01	10.41	13.3	16	14.6	15.9	15.28	15.71	13.74
CTABGD1-15_A7629	35.42	42.21	37.04	27.45	24.1	23.73	22.6	19.63	22.84	27.26	21.74	25.34	24.74	27.6	27.43
CTABGD1-15_A1546	63.95	55.54	70.34	65.5	65.37	60.3	50.05	60.57	51.18	52.54	47.41	42.78	36.42	54.96	40.66
CTABGD1-15_A2089	571.96	424.46	611.89	142.52	143.64	323.06	315.92	221.65	187.54	352.59	280.96	214.5	874.31	900.9	443.84
CTABGD1-15_A2596	1.41	2.25	1.41	0.64	0.31	1.16	0.54	0.22	0.51	1.84	0.77	2.03	0.93	1.25	0.82
CTABGD1-15_A2485	140.47	93.32	114.48	58.72	59.25	62.19	49.85	61.96	60.16	73.89	87.03	69.89	91.53	78.57	64.25
CTABGD1-15_A1588	31.96	21.79	19.45	20.92	18.17	14.51	29.57	20.53	24.52	23.92	23.05	22.3	30.35	13.36	21.59
CTABGD1-15_A1140	335.09	406.92	374.28	118.95	117.38	143.77	133.59	123.6	128.47	147.41	150.3	161.27	172.58	170.26	164.88
CTABGD1-15_A4308	771.05	501.74	721.54	374.91	386.56	442.24	446.71	385.97	386.12	451.59	453.98	476.1	620.63	588.67	482.64
CTABGD1-15_A3908	149.59	96.18	103.41	74.32	68.44	80.4	81.06	90.84	79.14	87	95.82	100.6	100.52	84.12	84.1
CTABGD1-15_A8187	6.08	2.14	7.83	4.78	8.71	8.19	4.84	5.36	5.61	1.98	3.55	2.94	4.35	4.71	2.99
CTABGD1-15_A0699	256.53	281.83	227.85	365.58	401.72	367.12	301.6	538.75	352.26	272.49	358.01	273.86	206.03	292.34	230.44
CTABGD1-15_A1122	23.57	13.43	21.42	8.43	8.86	12.79	12.09	7.9	8.89	12.97	12.36	13.47	20.38	9.49	14.79
CTABGD1-15_A2179	4.48	0	3.22	0	0.35	0.18	0	0	0	0	0	0	0	0	0
CTABGD1-15_A5883	61.26	64.12	49.48	45.44	47.76	40.41	50.54	58.14	37.45	62.51	63.05	60.52	87.35	39.14	54.23
CTABGD1-15_A7700	64.41	54.98	60.12	28.28	28.13	29.04	31.71	26.27	30.83	37.78	36.49	39.82	41.73	40.78	39.21
CTABGD1-15_A8787	19.65	26.75	21.6	38.86	29.25	14.86	24.15	23.08	22.74	23.12	17.48	21.69	23.26	16.94	22.95
CTABGD1-15_A7174	4.77	1.01	4.85	6.84	4.34	4.82	3.26	6.31	5.44	8.17	7.94	7.32	8.28	12.67	9
CTABGD1-15_A0363	36.83	29.29	28.15	72.21	65.74	107.01	100.81	75.77	83.38	97.93	116.59	137.6	184.41	110.09	120.42
CTABGD1-15_A2017	0.09	0.61	0.44	0.61	1.02	0.73	1.61	1.28	0.95	0.47	1.14	0.7	0.3	0.54	0.77
CTABGD1-15_A3554	0.81	3.32	0.99	7.87	6.56	5.67	6.48	3.83	4.07	4.6	3.8	4.12	8.7	2.79	7.03
CTABGD1-15_A0163	0.12	0.1	0.25	0.04	0	0.08	0.08	0.18	0.12	0.2	0.09	0.08	0.21	0.08	0.04
CTABGD1-15_A8338	344.9	234.09	279.39	137.74	118.94	144.8	226.85	97.97	136.56	259.58	200.91	350.52	490.28	121.34	368.13
CTABGD1-15_A3953	5.94	2.24	5.52	23.04	20.35	23.43	19.69	30.14	21.49	19.29	28.38	18.96	18.85	25.77	19.34
CTABGD1-15_A7015	14.5	15.74	17.83	16.52	15.24	14.86	16.83	13.3	13.89	13.88	12.32	14.99	13.77	13.7	13.76
CTABGD1-15_A8139	18.22	22.51	26.79	6.64	6.12	7.36	9.11	5.34	6.44	16.08	14.24	17.34	29.36	19.93	27.52
CTABGD1-15_A5486	65.99	65.34	76.72	67.32	72.22	60.45	54.55	62.17	66.39	62.72	62.23	61.56	39.15	59.35	51.35
CTABGD1-15_A6663	6.16	0.43	7.1	3.81	2.72	4.5	2.1	4.7	4.35	5.02	7.91	4.64	2.71	7.16	2.7
CTABGD1-15_A6650	232.53	408.47	273.41	309.83	295.5	224.31	303.09	511.53	323.43	279.52	322.83	269.16	172.42	224.41	245.2
CTABGD1-15_A3901	91.9	74.96	90.48	62.85	68.59	59.93	70.97	77.05	69.09	78.43	81.2	76.96	62.25	90.82	76.8
CTABGD1-15_A6581	23.29	25.44	22.46	19.68	17.85	16.98	14.93	10.93	14.09	19.41	12.93	14.58	14.31	11.58	17.82
CTABGD1-15_A7392	1.35	0.14	1.56	14.98	11.52	14.9	18.86	6.78	20.53	28.52	15.35	30.13	29.22	31.14	35.98
CTABGD1-15_A6402	325.95	204.05	273.15	229.89	215.04	286.4	216.13	330.33	263.72	335.04	362.01	293.05	195.89	319.38	258.17
CTABGD1-15_A2492	37.96	51.96	38.27	13.56	12.6	11.53	13.43	5.52	10.13	14.75	11.19	17.27	27.26	13.48	22.55
CTABGD1-15_A0684	133.52	292.13	183.25	197.63	165.81	132.78	154.02	121.36	150.75	115.69	76.67	124.81	88.88	88.45	139.9
CTABGD1-15_A7793	70.95	51.71	75.49	48.47	44.22	32.67	40.34	32.86	52.54	51.76	41.62	53.03	40.31	39.56	44.38
CTABGD1-15_A5211	1.1	0	0	1.73	1.69	0.74	2	1.55	0.24	0.95	1.79	2.36	0.97	2.19	1.2
CTABGD1-15_A2846	164.98	192.19	136.41	103.01	134.7	166.02	133.91	172.09	132.08	142.35	188.02	139.31	144.64	152.2	118.65
CTABGD1-15_A7334	2.92	1.92	1.58	2.41	2.57	1.53	2.21	3.43	2.11	1.9	1.82	1.88	1.07	0.86	0.85
CTABGD1-15_A3162	13.69	14.26	13.23	134.99	125.77	140.22	189.52	124.81	179.92	122.88	134.46	162.22	162.25	134.98	123.74
CTABGD1-15_A0690	396.38	328.87	384.17	268.91	292.64	317.59	283.47	328.49	251.68	319.24	332.12	290.96	235.89	292.98	274.01
CTABGD1-15_A5001	16.35	31.71	19.9	32.22	37.19	26.74	28.86	45.72	31.97	26.87	24.03	19.87	24.07	52.65	34.07
CTABGD1-15_A0140	11.87	14.34	10.45	11.17	13.26	11.37	11.45	13.36	10.78	13.06	13.65	13.84	11.51	9.18	13.29
CTABGD1-15_A7356	78.82	74.79	80.32	59.77	61.66	61.56	64.09	55.93	68.76	77.25	72.35	84.45	64.89	74.85	87.1
CTABGD1-15_A2816	17.34	33.6	17.48	41.52	35.93	32.89	34.04	31.07	30.44	30.46	25.04	28.32	31.6	25.42	34.07
CTABGD1-15_A7066	216.75	157.88	206.76	269.81	287.71	301.84	262.44	342.2	288.05	237.49	312.16	246.45	187.18	258.87	188.11
CTABGD1-15_A0506	2.04	4.57	2.52	5.37	4.6	4.98	4.24	5.07	4.99	4.03	3.7	5.2	4.61	5.25	6.53
CTABGD1-15_A0218	0.26	0.35	0.3	0.21	0.21	0.24	2.26	1.06	0.24	0.37	1.09	1.67	1.54	3.23	1.29
CTABGD1-15_A7403	13.78	16.02	15.65	11.82	11.59	15.01	15.5	11.47	13.94	21.67	24.15	28.33	33.31	18.66	27.34
CTABGD1-15_A7764	25.47	29.71	20.6	58.56	63.48	64.54	61.13	67.14	62.81	52.65	61.3	59.08	45.84	61.69	48.16
CTABGD1-15_A8906	134.61	116.49	128.27	190.97	203.09	207.13	169.42	297.05	237.95	296.2	416.78	349.65	230.7	256.34	265.45
CTABGD1-15_A2558	4.47	7.13	4.21	4.84	4.41	4.21	8.77	5.3	5.5	4.9	5.77	8.2	10.32	2.21	8.47
CTABGD1-15_A6803	25.8	17.47	27.68	19.51	14.57	19.48	18.83	12.71	15.07	16.24	17.61	16.94	28.08	22.59	19.41
CTABGD1-15_A1301	0.71	1	0.58	5.91	12.69	11	5.17	9.85	12.18	2.16	4.97	4.12	1.1	1.73	1.86
CTABGD1-15_A4583	68.95	48.22	43.28	60.06	42.4	53.1	72.07	51.67	55.63	65.75	66.16	76.05	83.4	40.87	69.91
CTABGD1-15_A3118	89.8	80.14	68.53	60.4	57.04	54.88	56.1	62.49	60.22	64.91	67.9	61.79	65.7	73.86	63.18
CTABGD1-15_A1934	365	321.51	313.3	159.57	145	150.13	117.47	115.78	127.13	165.93	159.7	157.92	153.78	153.01	149.36
CTABGD1-15_A3355	19.67	16.33	19.67	11.75	16.53	8.79	5.17	9.09	10.61	4.94	7.57	6.76	3.09	7.28	5.39
CTABGD1-15_A9012	154.15	179.22	141.38	60.74	51	52.73	61.31	37.1	41.13	77.51	55.78	86.59	116.56	38.71	108.76
CTABGD1-15_A1270	34.69	27.76	28.44	16.73	16.83	20.33	17.09	22.08	15.53	22.75	24.16	30.27	39.73	20.12	30.37
CTABGD1-15_A0715	55.17	28.58	74.54	38.44	40.06	56.2	32.76	46.58	36.68	26.92	33.69	30.57	21.45	36.28	19.16
CTABGD1-15_A0588	8.83	141.23	23.28	467.75	387.89	240.87	503.15	375.69	307.49	282.87	264.33	272.19	430.38	531.9	417.26
CTABGD1-15_A2745	46.57	48.89	41.98	23.98	21.29	17.95	17.36	17.07	19.96	21.97	20.07	19.67	18.73	15.86	18.69
CTABGD1-15_A0822	142.86	102.85	121.51	39.18	34.35	54.26	71.59	38.72	49.41	84	69.54	88.05	221.71	159.21	97.59
CTABGD1-15_A6044	263.92	209.79	236.3	358.58	382.47	350.17	296.44	495.23	348.37	297.47	378.42	311.17	225.02	274.94	258.43
CTABGD1-15_A8308	72.03	52.3	59.11	51.36	50.96	49.32	62.86	57.94	57.96	71.25	73.09	65.86	64.52	60.71	70.48
CTABGD1-15_A6213	252.12	188.96	195.8	151	150.54	180.99	158.24	217.73	153.63	175.02	216.08	146.22	174.95	152.24	152.08
CTABGD1-15_A4027	143.38	120.31	121.54	102.62	104.65	113.17	103.82	117.03	109.76	143.54	176.15	155.71	158.27	132.23	156.74
CTABGD1-15_A8914	0	0	0.17	0	0	0.07	0	0	0.07	0.07	0	0	0	0	0.14
CTABGD1-15_A6630	19.84	19.53	18.15	15.03	10.48	10.94	21.91	10.35	14.25	14.65	14.04	19.3	22.14	14.48	21.45
CTABGD1-15_A3379	80.13	63.72	76.07	61.77	59.66	56.99	55.82	58.34	57.56	55.48	61.69	60.84	53.59	59.45	57.46
CTABGD1-15_A6687	62.36	60.61	73.43	47.11	46.92	45.04	52.12	45.53	49.93	54.32	45.37	58.64	40.24	63.65	57.69
CTABGD1-15_A7808	6.58	1.56	7.56	2.93	1.83	3.22	2.41	2.72	2.37	4.85	5.25	4.8	5.93	4.65	4.53
CTABGD1-15_A3604	30.65	27.52	32.55	25.97	24.07	22.95	31.55	18.83	24.81	33.13	26.39	31.84	40.47	28.17	36.04
CTABGD1-15_A3567	19.3	26.26	19.19	44.46	45.06	37.32	44.49	50.28	40.11	39.03	41.08	38.75	45.39	52.03	45.03
CTABGD1-15_A0390	14.86	10.76	12.62	6.39	4.11	8.47	7.14	5.53	5.85	13.42	11.9	17.6	18.89	7.7	16.83
CTABGD1-15_A3890	58.47	59.07	62.52	56.39	56.8	53.06	64.44	52.84	59.65	55.86	49.84	48.03	46.97	52.8	52.88
CTABGD1-15_A9008	149.48	151.09	142.74	83.06	88.9	100.79	92.43	119.38	96.06	86.32	91.82	83.33	74.8	96.52	77.92
CTABGD1-15_A6151	61.4	75.82	59.37	88.37	88.22	67.88	125.74	78.72	118.18	95.68	70.83	109.12	68.65	86.66	128.49
CTABGD1-15_A0667	28.18	24.08	22.79	15.59	15.22	14.9	20.41	15.05	17.36	17.48	18.51	19.04	18.52	13.51	20.05
CTABGD1-15_A8911	0.83	0.21	0.81	5.09	4.61	4.3	1.7	2.69	3.24	1.84	2.67	3.8	1.32	3.19	2.12
CTABGD1-15_A3005	27.33	24.5	27.17	15.37	11.75	11.64	18.48	11.59	16.67	19.27	18.03	19.51	20.75	20.18	22.86
CTABGD1-15_A4851	36.07	21.24	36.42	11.61	10.38	8.47	15.57	7.65	13.24	16.45	12.83	18.6	21.97	20.32	23.44
CTABGD1-15_A2551	0.93	0.79	0.95	0.16	0.31	0.31	0.8	0.99	0.15	0.3	0.33	0.15	0.93	0.62	0.77
CTABGD1-15_A2152	54.41	19.09	65.9	854.78	1183.73	1464.9	1634.47	1190.04	1338.33	879.4	982.94	873.92	849.81	1173.68	675.22
CTABGD1-15_A6991	19.17	23.21	24.36	11.79	9.49	10.97	11.81	8.55	9.12	13.28	12.36	11.83	13.06	12.67	13.25
CTABGD1-15_A8373	91.02	99.64	82.68	112.08	131.11	109.33	82.37	179.64	103.48	94.9	123.12	81.3	79.28	128.92	90.54
CTABGD1-15_A5714	9.46	14.25	9.68	3.91	3.23	3.29	4.93	1.58	3.71	4.91	3.35	4.72	7.59	6.34	8.07
CTABGD1-15_A4230	0	0	0	0.39	0.38	0	0.2	0.21	0.19	0.19	0	0	0.19	0.19	0.19
CTABGD1-15_A5552	111.27	68.67	98.2	59.28	59.51	66.8	65.62	77.92	65.4	70.35	73.83	65.62	73.39	62.95	56.28
CTABGD1-15_A8066	77.3	101.06	105.18	104.86	126.73	124.48	86.91	88.93	103.77	79.09	98.28	88.73	63.1	108.58	82.04
CTABGD1-15_A1773	5.44	4.13	1.33	5.87	12.96	3.66	8.17	8.05	7.44	10.99	12.57	13.69	6.11	6.86	4.28
CTABGD1-15_A0125	6.67	11.54	7.65	8.79	6.33	6.23	9.44	4.42	6.29	9.96	8.56	12.04	21.36	8.7	18.36
CTABGD1-15_A1986	18.12	20.1	20.01	30.12	24.99	25.25	22.17	21.31	27.44	29.58	21.4	25.61	33.48	18.31	26.42
CTABGD1-15_A8277	70.38	97.78	77.19	38.48	32.04	27.38	34.42	28.33	29.57	35.07	21.16	27.31	45.1	32.22	47.29
CTABGD1-15_A4506	28.59	32.2	23.91	107.81	94.1	104.81	83.04	51.66	68.5	69.78	51.47	68.41	127.87	94.18	73.83
CTABGD1-15_A2640	5.03	9.92	5.6	10.76	11.88	9.95	12.03	15.62	11.59	9.41	13.4	12.56	10.65	7.46	9.03
CTABGD1-15_A3714	51.73	43.83	50.95	30.06	28.3	27.25	31.34	28.66	31.31	27.19	32.87	34.38	24.35	29.46	28.26
CTABGD1-15_A3984	27.29	72.89	34.25	131.02	136.74	122.3	86.15	149.25	102.69	78.01	88.74	77.87	38.12	68.54	71.07
CTABGD1-15_A5849	143.73	132.95	160.87	76.02	72.99	71.4	71.65	60.68	62.5	86.58	62.19	73.87	70.63	85.34	89.78
CTABGD1-15_A8197	22.3	11.94	18.13	47.33	47.5	75.81	47.15	86.67	47.12	49.64	80.76	46.33	53.55	55.6	34.25
CTABGD1-15_A2478	75.41	61.4	82.33	78.37	83.35	77.36	64.83	72.33	77.68	67.1	70.96	64.24	56.06	74.43	62.18
CTABGD1-15_A1476	19.54	18.46	14.68	7.6	6.53	5.42	6.99	4.56	7.76	8.4	9.16	12.28	14.94	8.71	13.8
CTABGD1-15_A1767	46.05	43.63	53.79	39.37	35.54	26.64	30.21	41.45	34.71	51.54	46.07	41.17	45.01	101.92	58.19
CTABGD1-15_A1232	0.21	0.53	0.85	0.14	0.14	0.14	0	0.44	0.14	0.27	0	0.13	0.28	0.14	0.27
CTABGD1-15_A1279	2.46	1.04	0.67	3.05	2.99	1.94	2.24	0.87	2.41	2.95	4.31	4.24	2.44	2.45	4.04
CTABGD1-15_A7538	9.69	4.45	9.89	4.25	5.68	6.59	7.84	6.12	5.1	9.59	9.53	9.38	15.79	5.48	10.93
CTABGD1-15_A6923	29.43	41.23	33.76	90.57	91.19	49.73	53.89	125.25	57.08	48.25	50.29	40.29	52.05	35.12	44.09
CTABGD1-15_A7148	20.19	33.97	20.83	22.06	20.74	21.41	24.89	18.59	20.61	23.18	19.21	22.85	22.6	21	20.76
CTABGD1-15_A7058	134.22	88.09	115.76	237.51	247.01	223.77	284.21	311.44	358.03	332.22	348.42	342.23	284.84	319.75	322.66
CTABGD1-15_A4905	86.63	91.47	83.82	167.96	190.1	151.52	143.48	254.79	148.43	112.17	149.37	99.64	99.75	126.73	90.38
CTABGD1-15_A2890	16.06	13.28	14.63	14.62	13.97	13.96	15.2	14.93	15.01	15.09	16.26	16.72	15.23	14.64	16.09
CTABGD1-15_A4179	1.9	1.84	1.81	1.94	1.75	1.78	1.93	1.63	1.72	0.72	1.43	1.34	0.89	1.69	1.15
CTABGD1-15_A3372	12.56	10.56	14.19	9.98	7.98	8.26	9.03	5.19	10.36	13.86	8.39	14.94	13.41	11.6	19.84
CTABGD1-15_A8341	194.52	188.66	157.23	274.18	228.12	294.68	152.43	301.32	180.52	226.54	245.93	158.59	143.98	238.25	143.93
CTABGD1-15_A6484	0	0	0.41	0.34	0	0.34	0.35	0.71	0	0	0	0	0	0	0
CTABGD1-15_A3283	2.68	1.94	1.18	0.57	0.51	0.77	0.73	0.59	0.15	0.4	0.91	0.64	2.63	0.86	1.41
CTABGD1-15_A3755	50.34	29.34	36.94	43.75	49.61	75.91	65.37	81.22	54.19	55.3	95.25	60.56	77.93	78.28	56.36
CTABGD1-15_A8681	15.89	12.89	14.35	38.74	36.09	32.2	36.62	25.26	35.79	30.44	29.9	36.38	37.7	38.29	47.65
CTABGD1-15_A1693	15.64	10.7	14.47	37.47	30.33	31.05	84.1	36.31	42.51	63.98	71.58	81.77	142.88	54.23	96.57
CTABGD1-15_A1629	21.7	34.3	26.47	16.58	14.18	12.77	15.04	10.68	11.9	12.28	8.68	11.29	15.2	12.93	18.69
CTABGD1-15_A5175	188.28	109.42	241.89	127.43	124.68	184.11	152.13	72.49	133.05	112.8	73.01	95.84	159.11	136.76	113.29
CTABGD1-15_A4170	1.08	0.91	0.27	3	2.5	2.63	2.44	2.94	2.72	2.02	3.21	3.82	3.07	3.04	2.3
CTABGD1-15_A4963	29.31	26.57	23.12	25.8	28.17	30.3	25.74	32.14	27.63	26.82	29.05	29.36	22.4	23.14	23.93
CTABGD1-15_A1813	8.14	9.86	9.11	89.19	105.11	47.81	32.6	89.47	11.52	10	15.78	10.43	5.61	3.21	5.03
CTABGD1-15_A8845	43.45	25.1	40.84	6.14	6.62	8.04	8.24	4.82	8.31	17.45	13.29	20.21	24.98	20.92	20.05
CTABGD1-15_A6287	0	0.37	0.47	0.39	0.58	1.38	1.39	1.03	1.81	1.81	2.56	2.64	2.89	1.55	3.25
CTABGD1-15_A4825	7.25	7.83	6.44	6.03	7.25	3.86	5.98	5.94	7.14	6.26	6.73	10.23	8.36	7.95	6.86
CTABGD1-15_A6054	1.14	0.19	0.19	2.46	1.96	0.92	2.33	3.05	1.49	0.45	2.23	1.47	0.15	1.21	0.6
CTABGD1-15_A8712	31.43	41.14	23.4	108.28	96.07	111.32	101.49	125.12	103.25	73.73	106.36	83.28	81.32	81.69	77.35
CTABGD1-15_A5706	1.37	2.31	1.11	2.31	2.04	3.23	3.97	3.62	1.78	1.12	5.03	3.31	10.4	2.27	7.86
CTABGD1-15_A5071	21.42	22.84	15.87	29.18	25.09	25.26	36.66	25.39	27.65	31.34	34.8	30.63	37.48	28.57	36.75
CTABGD1-15_A3853	6.31	13.81	9.31	20.19	16.55	14.8	21.22	14.17	13.7	14.48	13.43	14.93	28.11	10.55	19.01
CTABGD1-15_A5725	3.71	1.66	1.78	0.29	1.3	1.77	1.04	1.39	1.57	1.57	2.76	1.13	2.02	2.47	1.72
CTABGD1-15_A3759	29.79	33.27	26.19	58.17	60.61	58.12	48.88	83.02	53.72	43.36	56.15	43.73	34.8	59.46	43
CTABGD1-15_A4052	64.44	88.24	50.28	136.26	138.32	116.43	106.54	113.59	128.67	122.8	125.51	95.68	78.07	108.85	96.41
CTABGD1-15_A3610	31.45	25.93	29.66	36.46	35.86	34.11	40.62	53	42.81	44.57	46.44	42.31	47.81	62.14	45.72
CTABGD1-15_A0325	7.91	15.03	7.18	10.9	11.6	11.68	11.4	11.19	12.26	11.49	11.02	12.92	9.15	10.29	11.23
CTABGD1-15_A2853	0.66	6.58	1.37	8.17	7.83	6.2	4.1	10.53	6	3.37	5.07	2.67	1.99	2.37	2.46
CTABGD1-15_A5792	76.35	75.23	76.57	143.44	141.95	162.64	123.26	173.12	133.29	119.18	158.69	119.69	114.04	148.9	116.91
CTABGD1-15_A4802	89.49	60.92	90.33	120.46	123.07	111.03	90.38	146.75	120.45	98	116.19	89.54	46.21	83.17	80.37
CTABGD1-15_A4845	29.2	28.04	35.66	23.62	22.78	21.62	20.78	16.45	20.03	20.34	17.71	18.97	15.59	21.27	21.7
CTABGD1-15_A9032	48.91	46.15	42.28	39.46	40.41	39.38	40.03	51.64	37.25	40.19	46.36	40.83	30.44	44.9	36.45
CTABGD1-15_A6447	38.51	62.49	38.65	51.12	57.81	44.71	35.64	52.58	45.85	36.09	40.73	37.71	28.17	37.58	34.53
CTABGD1-15_A0908	46.97	53.16	28.28	15.9	14.18	19.87	19.58	13.95	14.07	12.36	18.82	22.76	22.98	10.07	18.81
CTABGD1-15_A7260	72.91	162.25	78.23	151.67	124.56	93.6	92.29	70.15	84.2	78.91	44.63	56.61	51.14	45.23	63.04
CTABGD1-15_A4704	14.92	8.15	10.22	10.07	7.5	12.69	11.79	11.87	10.23	13.53	16.03	13.83	10.97	16.68	11.63
CTABGD1-15_A1315	276.75	450.01	320.97	144.77	123.46	129.58	145.1	80.91	110.38	113.17	70.4	122.08	178.29	106.13	179.99
CTABGD1-15_A5643	1.46	1.54	0.59	1.11	0.78	1.35	1.43	1.22	0.65	0.89	1.53	1.23	0.72	0.85	0.66
CTABGD1-15_A4979	0.9	0.76	0.73	3.04	0.79	1.62	1.23	2.75	0.78	2.74	2.95	2.33	2.98	1.59	1.77
CTABGD1-15_A2674	12.49	9.81	9.2	10.86	10.4	14.43	10.22	14.06	11.66	9.11	12.71	11.02	9.77	9.98	8.44
CTABGD1-15_A7622	33.99	35.89	39.43	22.93	21.2	18.54	17.96	21.65	17.94	13.42	16.64	16.82	17.07	17.71	16.86
CTABGD1-15_A3305	8.19	9.46	7.24	6.98	8.93	6.77	7.06	8.31	8.33	6.65	5.33	8.34	4.84	6.1	5.56
CTABGD1-15_A8356	133.9	145.61	142.11	128.51	123.09	106.51	102	111.84	112.7	110.53	97.55	89.67	76.39	96.39	94.62
CTABGD1-15_A7259	356.81	383.21	364.36	460.77	513.08	403.63	324.19	445.75	348.7	295.46	266.1	248.66	176.25	231.67	230.56
CTABGD1-15_A8694	13.49	26.99	16.78	25.01	25.58	23.13	19.42	29.66	24.08	14.86	16	14.6	7.45	15.09	11.12
CTABGD1-15_A8400	14.88	17.4	12.99	22.86	24.5	21.73	19.47	21.03	19.55	13.94	16.06	14.26	10.72	16.72	13.06
CTABGD1-15_A6973	1.43	2.66	3.03	1.35	1.14	0.77	0.78	0.2	1.31	1.68	3.01	2.96	5.49	3.23	2.44
CTABGD1-15_A8301	82.24	73.89	76.13	42.02	44	45.28	44.78	44.14	42.76	44.44	39.9	43.45	41.38	52.51	49.9
CTABGD1-15_A8016	50.96	49.59	38.38	35.16	29.19	40.4	35.02	42.22	35.06	46.49	53.15	47.79	72.72	46.42	52.25
CTABGD1-15_A8678	4.77	2.64	6.08	1.55	1.47	3.04	2.3	1.8	1.18	4.34	2.94	4.51	4.56	3.22	5.12
CTABGD1-15_A5871	32.18	32.13	23.78	30.86	25.4	27.28	35.12	24.42	28.63	32.8	35.47	38.16	44.69	21.47	39.65
CTABGD1-15_A5667	140.71	134.53	95.37	180.55	178.57	156.85	141.44	147.92	142.32	123.37	139.52	102.83	113.79	97.88	92.73
CTABGD1-15_A0673	7.55	3.35	5.14	3.82	5	6.1	4.12	5.19	3.63	3.75	3.97	2.74	3.24	2.57	3.53
CTABGD1-15_A0967	117.08	97.9	118.54	94.39	80.21	78.23	87.2	86.95	84.56	77.65	65.54	70	71.27	65.46	79.14
CTABGD1-15_A6967	1.09	0.92	0.44	0.73	1.08	0.73	1.48	0.38	2.48	1.06	0.76	1.05	1.8	0.72	3.21
CTABGD1-15_A1803	161.1	92.48	127.31	138.26	124.12	176.42	133.96	159.3	151.64	141.64	208.76	152.56	201.16	136.33	121.56
CTABGD1-15_A1101	21.46	11.2	22.16	4.83	5.06	7.24	6.94	3.69	7.16	8.11	7.82	9.67	9.88	7.73	10.26
CTABGD1-15_A3835	12.44	15.81	14.1	20.96	21.47	15.9	13.72	20.63	17.74	15.33	17.06	12.84	11.88	17.93	15.63
CTABGD1-15_A3673	53.37	78.99	67.66	91.17	91.3	83.69	87.44	106.33	85.86	55.95	66.6	62.27	49.56	67.84	56.06
CTABGD1-15_A1867	97.16	95.85	95.72	51.62	48.86	47.9	45.65	37.01	43.94	52.76	40.86	49.98	53.79	42	56.84
CTABGD1-15_A5530	489.42	490.97	444.64	440.77	463.83	432.71	281.6	328.96	322.97	326.12	336.13	271.81	292.69	275.71	270.34
CTABGD1-15_A2184	4.06	8	3.9	33.12	29.55	16.65	9.74	13.53	10.18	5.37	6.38	4.29	1.22	4.98	5.17
CTABGD1-15_A8531	16.68	7.89	13.57	9.76	9.13	7.19	5.01	5.96	9.42	11.17	9.35	8.61	5	7.68	9.19
CTABGD1-15_A2805	1.05	0.71	0.26	0.07	0.14	0.14	0.64	0.52	0.55	0.55	1.25	0.88	0.42	0.56	0.69
CTABGD1-15_A6094	1.38	4.92	12.04	1120.43	1218.48	1171.12	875.1	1115.36	913.43	778	1044.5	812.79	558.86	823.22	673.3
CTABGD1-15_A7040	20.02	24.55	18.36	12.51	11.34	15.37	21.03	15.33	15.03	17.83	18.06	24.61	27.38	13.56	26.81
CTABGD1-15_A3587	44.38	46.38	46.3	17.86	16.74	16.71	15.34	12.39	15.73	17.47	17.29	18.8	20.24	16.69	18.26
CTABGD1-15_A7153	6.19	20.9	5.38	41.04	37	37.95	35.7	23.18	27.53	18.79	21.53	20.25	18.05	17.43	19.74
CTABGD1-15_A5374	112.78	90.03	100.28	72.12	70.31	75.7	75.41	77.45	68.3	101.2	95.08	80.23	104.18	102.27	86.61
CTABGD1-15_A4601	0	0.7	0	0.19	0	0.19	0.19	0	0.72	0.36	0.97	0.53	0	0	0.72
CTABGD1-15_A4365	0	0	0.09	0	0	0	0	0	0	0	0	0	0	0	0
CTABGD1-15_A2926	40.66	32.56	31.86	22.78	21.3	27.45	29.07	23.49	25.13	27.43	33.14	38.04	43.52	23.57	34.02
CTABGD1-15_A1454	0.1	0.59	0.25	0.48	0.42	0.56	0.33	1.88	1.13	0.44	0.3	0.39	0.12	0.17	0.45
CTABGD1-15_A3701	41.47	46.91	44.32	46.83	45.49	37.7	44.74	41.77	47.5	51.41	46.87	50.92	53.64	57.83	51.26
CTABGD1-15_A8596	0.88	0.15	0.14	0.83	1.16	0.36	0.24	0.25	0.57	1.26	0.25	0.45	1.28	1.28	0.46
CTABGD1-15_A6415	85.93	82.65	82.57	61.35	63.27	63.58	52.57	65.29	63.08	59.19	66.34	64.73	55.59	81.25	62.63
CTABGD1-15_A6236	51.92	47.22	46.82	29.02	28.87	24.85	26.12	29.57	34.22	30.71	32.18	36.97	24.88	29.64	35
CTABGD1-15_A8938	51.11	58.17	46.78	66.92	67.15	59.07	63.54	74.44	66.21	47.93	56.76	47.87	47.64	53.34	48.37
CTABGD1-15_A3281	0.36	0.2	0.58	0.73	0.56	0.89	0.82	0.34	0.39	1.25	2.35	2.09	2.69	0.64	1.49
CTABGD1-15_A2818	57.87	32.58	48.43	31.76	35.23	33.61	34.59	21.49	36.78	35.47	35.05	37.35	39.35	33.3	32.32
CTABGD1-15_A3073	4.52	3.1	3.91	1.78	2.24	2.22	2.89	1.73	1.41	2.7	1.38	2.73	4.98	2.62	3.03
CTABGD1-15_A4644	31.82	64.46	38.49	39.04	31.57	27.19	30.89	29.24	23.61	22.78	16.48	17.68	24.86	17.05	28.94
CTABGD1-15_A5545	28.91	28.36	38.94	12.58	11.12	11.42	13.26	10.31	10.39	12.86	10.53	13.42	11.15	11.26	12.5
CTABGD1-15_A6528	29.8	32.59	28.31	14.53	12.79	13.36	15.45	9.37	11.94	18.56	14.8	18.49	27.58	17.26	22.42
CTABGD1-15_A2982	55.93	33.61	48.19	48.29	55.83	71.18	76.03	86.56	82.75	94.87	132.47	100.94	72.66	62.93	90.17
CTABGD1-15_A5337	14.58	18.93	11.7	12.67	14.34	11.64	8.93	16.54	12.23	6.58	11	7.78	5.87	9.8	6.44
CTABGD1-15_A4548	2.22	1.42	1.87	131.79	109.56	124.05	162.79	77.97	124.72	69.61	49.68	94.49	62.21	74.72	92.18
CTABGD1-15_A7476	97.29	100.91	99.38	33.49	28.51	30.1	45.76	25.87	33.28	48.65	29.28	45.97	63.53	43.76	71.51
CTABGD1-15_A8416	62.28	46.35	69.96	21.91	23.12	24.92	27.69	24.67	28.26	26.29	20.46	29	25.25	32.67	26.35
CTABGD1-15_A2633	84.87	75.03	62.53	73.44	76.65	55.14	59.07	106.55	63.75	60.98	66.68	50.05	43.99	114.23	62.89
CTABGD1-15_A7868	1.68	0.71	0.68	0.57	0	0	0.57	0.59	0.27	0.82	1.77	1.08	0.28	0	1.38
CTABGD1-15_A6179	20.18	8.39	11.61	32.26	29.99	27.6	17.8	25.17	25.48	17.41	22.62	13.02	6.77	8.04	18.33
CTABGD1-15_A3669	11.13	26.92	12.78	11.13	9.75	7.12	6.76	5.84	6.14	5.68	3.49	4.75	4.31	5.72	6.44
CTABGD1-15_A3437	96.18	59.12	95.54	59.7	55.33	62.01	44.29	47.2	48.96	57.69	46.35	47.01	51.86	44.44	43.58
CTABGD1-15_A5559	40.73	32.59	70.39	24.1	24.62	14.14	25.54	17.13	28.25	18.54	13.86	20.48	15.69	18.94	21.44
CTABGD1-15_A3028	41.69	36.15	35.73	41.16	43.88	39.57	43.74	52.09	44.85	34.3	40.97	38.64	26.63	40.49	30.11
CTABGD1-15_A4458	133.41	101.65	107.64	71.24	69.99	55.97	44.56	86.78	56.01	62.68	83.58	58.93	60.7	81.34	71.14
CTABGD1-15_A0184	169.86	157.81	160.1	450.18	524.32	430.46	405.05	599.15	489.15	359.57	395.27	301.26	255.59	370.69	247.92
CTABGD1-15_A5820	20.98	21.53	17.41	33.89	33.06	37.34	38.26	50.2	32.27	23.21	32.19	25.39	19.56	30.45	21.24
CTABGD1-15_A1268	15.06	14.87	12.02	10.35	12.6	11.86	11.44	11.62	11.66	11.11	9.75	10.45	12.58	11.5	8.95
CTABGD1-15_A3823	90.9	96.75	97.2	71.4	69.62	65.16	89.98	82	91.59	85.95	88.03	88.74	66.88	63.61	83.25
CTABGD1-15_A0807	41.15	47.13	51.81	59.08	62.23	58.63	45.76	70.8	55.07	40.68	48.8	46.33	23.99	50.41	41.33
CTABGD1-15_A7917	669.86	721.52	558.59	412.3	463.23	461.92	333.71	503.4	375.45	394.81	512.16	379.45	373.1	453.46	395.85
CTABGD1-15_A4076	147.6	103.66	128.75	166.88	171.84	185.42	131.52	154.92	153.59	121.73	166.87	142.62	128.73	160.5	118.53
CTABGD1-15_A0275	130.67	94.03	93.72	586.42	636.36	786.52	360.6	399.72	318.19	171.61	187.29	159.79	279.98	306.58	149.57
CTABGD1-15_A4972	13.89	15.08	13.02	5.8	5.16	6.37	9.48	5.04	6.33	7.33	7.09	11.82	16.96	8.52	15.97
CTABGD1-15_A0253	1174.66	708.84	1102	223.12	243.46	376.74	244.29	210.05	234.11	564.93	393.73	347.85	747.56	593.81	447.27
CTABGD1-15_A3264	143.64	192.42	136.85	128.48	124.56	142.43	138.02	123.86	102.85	144.49	137.23	146.37	221.66	126.23	166.03
CTABGD1-15_A8627	61.59	84.27	72.23	140.67	118.83	93.21	115.51	104.64	118.99	115.81	85.43	100.85	85.52	108.65	114.8
CTABGD1-15_A7447	46.26	55.2	52.22	119.65	134.39	121.43	123.82	188.7	127.23	114.25	143.46	116.06	79.04	133.78	101.65
CTABGD1-15_A7971	10.41	16.29	8.19	18.16	16.86	18.98	18.84	19.16	18.58	16.45	18.86	16.82	14.71	17.42	17.83
CTABGD1-15_A5753	49.32	64.9	53.14	50.36	52	46.72	52.83	38.54	48.27	51.74	44.57	44.51	52.95	64.35	59.58
CTABGD1-15_A2989	0	0	0	0	0	0.44	0.45	0	0	0.43	0	0	0.44	0	0.43
CTABGD1-15_A8636	116.23	88.22	113.99	84.06	90.03	73.3	75.15	71.49	92.12	76.42	63.91	70.42	67.29	60.63	60.21
CTABGD1-15_A1076	21.55	25.02	21.08	11.53	7.87	8.95	9.97	4.19	7.21	12.43	9.37	12.2	20.68	8.22	17.93
CTABGD1-15_A6950	133.05	110.19	132.77	42.27	43.98	40.41	50.57	32.78	46.31	77.07	43.73	61.3	97.5	80.77	83.04
CTABGD1-15_A5141	29.8	72.28	32.55	67.54	59.21	53.83	66	36.31	69.14	53.2	41.67	60.93	66.91	42.35	67.69
CTABGD1-15_A7763	365.47	376.82	334.92	796.56	782.62	661.51	593.62	1313.95	567.73	463.54	689.56	436.34	454.42	542.1	411
CTABGD1-15_A5645	10.2	15.5	14.46	14.53	14.84	12.14	10.52	10	13.66	11.75	8.21	12.33	6.39	14.42	11.08
CTABGD1-15_A5471	0.15	0	0.83	0.3	0.29	0.3	0.2	0.18	0.38	0.19	0.21	0.19	0.29	0.58	0.29
CTABGD1-15_A4840	37.4	42.73	32.64	26.68	26.09	30.1	34.73	29.51	34.9	46.16	41.89	50.64	39.62	41.93	45.98
CTABGD1-15_A2522	365.2	267.69	395.76	220.52	197.64	245.17	252.58	352.79	440.12	224.8	200.53	269.86	165.84	190.71	214.23
CTABGD1-15_A5973	255.7	325.01	264.04	373.28	430.89	388.01	426.31	402.14	424.84	402.77	371.66	360.65	252.53	389.44	363.87
CTABGD1-15_A1798	0.2	0	0	0	0	0	0	0	0	0	0.14	0	0	0	0
CTABGD1-15_A8772	50.22	44.14	39.08	31.52	27.47	30.89	33.21	39.08	26.81	33.06	33.49	36.94	39.27	26.83	32.95
CTABGD1-15_A5906	52.04	37.95	41.69	37.77	37.1	43.07	38.54	41.87	37.71	43.55	48.22	45.65	49.76	36.33	46.2
CTABGD1-15_A6883	14.52	39.99	17.1	13.87	12.67	12.06	16.98	11.08	15.26	11.4	9.48	11.96	12.62	10.74	13.18
CTABGD1-15_A0540	104.87	104.1	121.13	83.73	59.9	60.26	75.97	45.19	59.72	96	50.02	73.2	109.02	68.23	116.37
CTABGD1-15_A7265	9.29	6.56	9.48	3.21	3	4.36	3.39	2.89	3.38	4.08	4.99	4.32	6.42	3.44	3.97
CTABGD1-15_A2941	151.08	111.1	125.54	41.48	40.19	40.2	47.65	52.8	54.79	53.86	58.39	56.96	67.77	40.81	56.05
CTABGD1-15_A2888	100.1	113.4	105.7	277.24	339.49	201.54	362.73	364.84	360.71	156.26	201.2	109.34	71.31	149.48	124.53
CTABGD1-15_A4631	28.6	19.43	24.92	4.99	4.49	5.08	7.78	4.31	5.7	8.81	8.83	9.84	23.19	7.31	12.18
CTABGD1-15_A8077	6.24	2.85	3.38	0.18	0.34	0.18	0.53	0	1.02	0.68	0.91	1.51	1.03	0.69	2.22
CTABGD1-15_A8987	14.9	18.06	14.82	8.52	5.54	6.63	11.05	4.47	7.57	9.54	7.25	10.76	17.98	6.78	16.27
CTABGD1-15_A4196	152.87	184.89	140.03	104.39	109.04	78.09	85.23	164.36	102.88	82.5	81.11	70.93	46.02	72.74	61.54
CTABGD1-15_A1266	20.79	32.1	22.53	50.49	51.05	43.72	39.33	61.95	39.19	30.43	40.08	30.73	28.16	40.51	30.3
CTABGD1-15_A8880	0.22	0	0	0	0.1	0	0	0	0	0	0	0.05	0	0	0
CTABGD1-15_A6362	37.37	43.13	34.84	49.64	46.41	39.03	43.24	39.9	43.03	43.91	39.41	45.14	44	46.1	51.83
CTABGD1-15_A1444	0.22	0.38	0.18	0.15	0.44	0.3	0.3	0.78	0.43	2.61	2.49	2.3	0.88	0.74	1.17
CTABGD1-15_A7588	33.36	46.87	30.6	13.59	14.56	15.79	18.04	20.45	14.49	20.17	28.17	30.68	42.7	26.26	28.7
CTABGD1-15_A2537	295.44	245.2	227.33	161.89	154.33	161.4	178.87	105.69	132.27	154.34	130.47	173.43	256.23	170.79	199.98
CTABGD1-15_A7641	90.36	97.89	82.57	55.68	46.48	46.72	56.17	37.69	42.98	62.37	43.66	52.33	74.47	58.09	67.9
CTABGD1-15_A3692	36.94	33.28	40.38	21.79	19.96	16.94	19.21	14.69	19.36	23.47	20.07	23.32	20.59	22.66	25.53
CTABGD1-15_A7211	13.46	7.85	9.31	3.24	2.17	3.31	5.58	4.11	3.13	5.8	3.15	5.87	15.74	3.6	9.99
CTABGD1-15_A4835	63.91	79.38	62.02	78.74	80.44	71.62	63.07	76.25	73.33	56.65	66.88	57.1	43.16	60.14	46.81
CTABGD1-15_A8218	38.6	44.6	39.49	102.17	112.59	89.72	91.28	134.95	121.52	83.71	88.23	82.5	42.32	73.91	67.79
CTABGD1-15_A7353	27.93	25.86	19.3	6.28	5.56	6.27	10.05	1.91	4.11	9.99	4.42	16.09	12.3	8.37	18.32
CTABGD1-15_A7191	17.75	28.37	18.79	20.45	16.28	17.85	16.44	14.08	16.46	17.18	15.39	15.84	15.78	16.6	15.29
CTABGD1-15_A6080	29.66	32.83	31.78	17.3	10.76	10.52	14.4	9.47	9.62	14.73	10	10.4	27.87	12.88	22.3
CTABGD1-15_A6501	0.37	0.95	0	0.5	0.49	0.25	1.78	0.26	0.97	0.73	0.52	0	0	0.25	0.49
CTABGD1-15_A8141	125.81	105.36	125.71	78.83	76.3	75.32	71.75	91.16	74.39	69.46	65.42	64.08	44	79.39	58.39
CTABGD1-15_A1369	127.63	91.34	116.38	79.45	81.92	79.51	94.39	88.7	92.13	92.9	89.89	97.93	101.64	99.26	96.29
CTABGD1-15_A8903	54.84	73.65	47.51	53	52.85	70.83	100.39	97.25	99.57	97.63	131.66	127.66	86.47	89.46	91.53
CTABGD1-15_A0337	66.29	140.75	86.93	23.7	20.65	18.75	27.94	12.43	25.77	28.6	21.51	41.64	56.91	20.94	41.96
CTABGD1-15_A8058	278.54	268.77	204.87	192.01	168.57	169.16	141.88	176.12	135.18	130.88	186.91	119.68	149.79	91.74	99.29
CTABGD1-15_A0089	7.27	6.25	7.43	0.89	0.64	0.89	1.04	1.07	0.59	1.58	2.13	2.01	6.18	1.01	3.22
CTABGD1-15_A6595	5.61	11.3	5.15	7.41	6.8	9.09	8.32	11.29	6.93	8.49	11.97	9.56	10.42	10.07	7.37
CTABGD1-15_A6486	26.9	12.32	22.46	10.81	8.62	10.89	6.84	6.76	7.27	10.54	10.62	12.83	9.36	10.92	11.17
CTABGD1-15_A5602	7.97	6.27	5.77	144.48	158.24	157.23	150.65	206.82	161.06	103.45	133.86	104.44	53.76	93	97.64
CTABGD1-15_A6654	39.42	91.63	52.6	34.17	32.93	25.66	29.03	39.46	26.84	27.73	34.96	31.26	44.79	36.46	31.39
CTABGD1-15_A2336	89.53	77.53	86.04	66.99	59.12	65.45	48.45	47.62	49.85	77.33	70.22	68.03	84.07	83.43	75.56
CTABGD1-15_A4003	15.48	8.96	10.61	8.06	4.1	8.79	17.21	5.15	5.47	18.6	14.25	27.11	30.54	10.42	42.65
CTABGD1-15_A3091	71.7	151.12	73.43	182.04	185.56	148.8	137.77	152.52	141.35	126.48	116.73	96.14	124.86	101.19	110.89
CTABGD1-15_A1054	4.32	3.65	3.66	3.04	2.15	2.3	2.7	2.54	2.35	3.64	3.91	3.37	5.36	3.11	2.48
CTABGD1-15_A6824	57.05	54.13	59.87	31.4	31.19	33.83	40	35.81	32.26	33.14	34.23	34.47	37.89	38.74	36.08
CTABGD1-15_A4529	28.36	40.67	27.7	13.65	14.71	15.36	20.14	15.18	16.81	14.4	17.47	17.29	25.15	15.8	17.67
CTABGD1-15_A5131	16.65	31.64	20.34	38.07	37.66	30.16	31.85	39.67	34.46	26.84	31.31	25.4	22.49	26.24	24.1
CTABGD1-15_A3327	4.01	1.88	2.9	5.11	3.83	7.5	8.21	5.02	5.8	6.39	8.11	5.17	6.47	8.28	4.97
CTABGD1-15_A7254	2315.08	511.01	2742	15122.5	18485.7	28675.5	14118	16363.3	17694	12515	17071.4	12115.6	9676.13	7738.52	8760.01
CTABGD1-15_A4773	54.25	45.71	48.91	32.7	28.94	39.65	36.92	24.78	41.98	45.71	45.6	60.24	48.91	57.76	59.58
CTABGD1-15_A2198	43.68	33.55	38.32	49.19	54.33	47.87	56.39	41.64	50.86	57.16	55.53	58.53	54.86	48.46	55.79
CTABGD1-15_A2283	152.01	185.98	145.11	142.62	135.17	94.19	89.73	112.06	82	87.13	68.14	76.93	57.09	70.38	74.6
CTABGD1-15_A4229	282.52	227.93	334.97	101.58	101.65	96.52	84.9	72.36	99.73	121.67	90.08	110.51	83.02	145.21	111.58
CTABGD1-15_A4065	52.9	43.35	47.46	58.79	60.49	66.28	57.09	57.88	67.67	43.88	69.76	52.22	39.07	58.62	48.74
CTABGD1-15_A4864	145.49	103.88	134.11	94.74	86.62	84.23	77.93	75.4	82.64	104.04	101.2	90.62	111.48	92.12	88.21
CTABGD1-15_A0229	36.33	27.58	33.77	23.69	24.04	27.76	16.26	17.87	24.66	25.28	20.74	25.81	15.53	22.5	19.43
CTABGD1-15_A0345	5.53	6.89	3.99	2.94	2.72	2.98	3.27	2.47	2.52	5	3.1	4.36	5.92	5.42	5.36
CTABGD1-15_A6087	4.67	6.05	5.48	9.84	6.27	9.82	11.87	6.07	10.84	14.83	13.36	15.29	23.44	12	18.65
CTABGD1-15_A8740	57.46	44.43	49.49	26.37	25.51	26.5	24.34	22.8	23.3	25.61	28.07	31.29	32.36	26.07	26.09
CTABGD1-15_A0607	0.96	0.41	1.28	3.66	2.31	3.41	4.28	4.17	4.48	4.88	8.7	5.29	4.62	4.72	5.86
CTABGD1-15_A7340	151.98	137.36	130.95	134.85	129	143.58	164.24	140.69	157.54	144.71	124.11	133.45	136.75	149.66	136.33
CTABGD1-15_A0111	1.18	0.66	0.48	0.8	0.39	0.13	0.54	1.52	0.26	0.26	0.55	0.25	0.26	0.91	0.39
CTABGD1-15_A7228	0	0.17	0	0	0	0.41	0.14	0.14	0.13	0	0.56	0.39	0.93	0.4	0
CTABGD1-15_A8147	42.93	30.09	50.33	14.83	14.82	21.68	32.08	10.75	15.72	24.9	12.96	19.2	93.62	21.3	37.83
CTABGD1-15_A6242	17.54	15.71	19.43	21.08	18.47	20.4	15.29	20	22.91	13.84	16.01	15.29	11.44	18.51	15.73
CTABGD1-15_A1304	79.31	76.82	78.18	84.32	79.38	87	63.79	68.36	76.63	78.74	79.69	79.22	53.64	62.96	64.52
CTABGD1-15_A8169	74.94	96.77	64.09	96.3	94.56	87.83	94.54	107.76	91.07	86.59	101.91	90.09	71.86	63.16	71.34
CTABGD1-15_A7084	39.1	14.46	35.45	68.83	87.56	78.26	26.69	66.83	30.49	35.47	23.61	24.7	28.56	36.41	30.88
CTABGD1-15_A6136	105.69	102.55	117.26	120.74	121.82	108.84	111.93	135.02	117.31	103.84	132.02	110.14	88.91	127.26	99.35
CTABGD1-15_A7963	28.51	22.12	21.85	23.24	21.05	15.32	16.76	54.04	15.14	17.41	31.52	20.74	31.48	19.8	17.41
CTABGD1-15_A5996	902.5	872.22	759.77	1273.48	1548.44	1414.56	1104.01	1854.63	1304.26	962.33	1340.79	963.29	608.46	908.29	753.03
CTABGD1-15_A3632	12.59	19.16	11.81	28.38	36.59	30.36	35.03	49.45	41.76	27.97	30.21	30.79	16.81	35.05	22.87
CTABGD1-15_A2384	12	10.46	11.88	17.07	21.06	23.72	21.19	25.38	22.01	21.35	25.86	23.48	16.29	24.16	22.25
CTABGD1-15_A1995	3.87	4.57	10.06	1.03	0.51	0.26	0.13	0	0.38	0	0.14	0	1.02	0.13	0.13
CTABGD1-15_A3541	142.99	125.62	133.45	142.58	142.84	148.99	123.81	192.88	135.89	121.69	148.4	112.83	108.99	148.82	104.12
CTABGD1-15_A0898	42.15	44.49	32.68	47.68	39.48	40.39	47.58	52.68	40.48	49.89	59.19	57.07	71.65	37.73	52.62
CTABGD1-15_A6755	49.24	80.13	54.09	97.52	105.16	79.89	76.97	95.47	91.45	63.3	66.8	60.75	42.81	57.57	55.26
CTABGD1-15_A5609	21.99	24.75	24.34	17.66	15.99	20.39	17.45	19.07	20.18	18.54	19.07	18.41	14.41	16.39	15.68
CTABGD1-15_A5516	58.55	49.11	41.17	13.88	9.99	14.53	18.77	9.45	11.54	25.92	16.95	22.72	49.84	20.2	35.33
CTABGD1-15_A6847	308.92	346.95	338.6	286.86	266.76	242.82	303.1	116.77	209.84	481.98	326.32	337.94	624.05	312.95	526.72
CTABGD1-15_A8861	15.87	21.12	17.93	28.06	24.37	21.59	27.97	22.88	26.18	23.45	27.22	26.94	31.52	23.72	30.42
CTABGD1-15_A4252	14.29	14.73	14.19	7.99	8.35	7.73	10.28	7.01	9.66	8.17	7.9	9.68	8.28	8.58	9.34
CTABGD1-15_A7553	52.3	35.08	41.91	35.23	42.98	16.05	20.85	18.93	20.23	26.02	19.95	19.32	20.18	11.65	16.82
CTABGD1-15_A6133	13.7	4.97	12.94	4.1	4.78	4.14	3.79	7.02	3.44	4.53	4.73	5.44	4.11	5.37	3.46
CTABGD1-15_A1239	587.53	312.5	482.54	616.81	619.66	617.78	405.36	527.52	547.29	860.93	856.36	723.33	460.97	596.77	637.9
CTABGD1-15_A3924	12.18	16.51	12.67	5.63	5.28	5.29	6.38	4.26	5.57	7.23	5.99	8.53	10.94	7.64	8.93
CTABGD1-15_A6060	61.25	39.75	49.6	54.77	55.93	65.84	50.76	57.24	56.98	60.95	78.51	62.92	55.06	44.21	57.56
CTABGD1-15_A6304	26.64	44.44	24.66	100.99	90.65	75.6	85.2	110.73	78.26	68.64	78.01	78.26	86.67	44.96	69.49
CTABGD1-15_A1602	74.89	107.74	88.08	78.89	73.69	63.84	83.82	50.38	74.61	57.23	44.7	61.58	57.1	57.41	69.05
CTABGD1-15_A6676	102.54	94.17	92.48	107.52	115.34	119.61	105.26	114.66	104.64	99.05	104.78	95.8	96.23	104.19	93.21
CTABGD1-15_A1791	196.55	257.37	194.88	374.09	347.03	333.86	258.55	295.9	282.45	277.29	289.08	213.84	263.51	295.88	273.88
CTABGD1-15_A2530	39.38	57.12	37.61	139.06	153.64	146.57	115.03	156.66	121.23	87.95	123.52	97.94	71.91	87.18	80.84
CTABGD1-15_A6797	123.05	88.11	114.97	61.05	62.36	62.36	66.9	78.21	57.07	58.43	75.2	64.61	83.99	79.96	65.24
CTABGD1-15_A2962	38.12	135.55	43.73	60.42	86.84	48.02	60.48	93.51	67.66	67.1	71.55	77.74	74.15	47.46	73.01
CTABGD1-15_A9108	81.43	63.28	59.24	50.95	45.78	62.06	59.15	46.4	45.53	58.42	67.31	80.19	81.47	35.91	77
CTABGD1-15_A5439	38.19	25.38	29.03	15.21	12.02	19.82	14.53	17.88	11.63	14.7	19.74	15.15	28.34	26.81	16.02
CTABGD1-15_A4354	28.89	32.78	41.45	24.97	26.5	19.96	21.28	27.07	20.08	11.49	15.74	18.24	11.33	20.54	14.77
CTABGD1-15_A3249	36.14	62.4	37.46	42.6	39.38	32.11	32.09	26.14	30.38	47.19	31.2	45.6	45.5	30.07	55.06
CTABGD1-15_A7723	32.34	32.93	32.1	41.85	42.92	49.22	51.07	47.15	43.33	45.92	58.68	54.83	63.69	47.12	55.98
CTABGD1-15_A2964	46.26	39.27	45.37	34.91	29.66	33.88	45.72	33.75	37.6	36.64	39.72	43.12	39.98	37.7	38.91
CTABGD1-15_A8874	18.29	30.89	18.73	41.4	47.15	30.59	36.74	54.1	45.77	41.91	32.52	24.98	31.42	80.1	41.72
CTABGD1-15_A4910	28.34	30.66	30.39	30.55	35.12	27.87	24.55	25.94	29.42	27.59	24.87	23.51	18.88	39.68	23.83
CTABGD1-15_A1806	1.63	3.76	1.21	5.6	5.49	5.19	4.45	3.55	4.25	5.12	2.8	3.83	4.02	2.56	4.67
CTABGD1-15_A3613	236.04	342.01	216.86	391.86	409.09	353.73	293.55	367.47	342.97	300.22	306.03	266.38	268.59	296.59	283.58
CTABGD1-15_A5430	64.01	68.17	56.29	127.63	120.74	129.96	94.4	172.34	125.72	90.62	129.76	96.77	65.25	93.26	81.12
CTABGD1-15_A3110	39.59	98.71	38.25	714.98	803.89	614.16	334.65	815.98	395.21	257.96	265.61	230.98	106.76	147.99	196.29
CTABGD1-15_A0725	128.99	267.82	139.49	292.16	327.27	294.58	220.53	315.46	246	202.04	206.19	184.46	171.26	183.32	167.14
CTABGD1-15_A2303	67.52	108.77	81.01	108.81	127.27	91.54	89.79	119.23	112.59	103.82	86.15	76.82	68.96	187.53	104.03
CTABGD1-15_A2881	14.73	29.24	17.46	17.04	17.47	12.58	19.15	10.5	18	16.08	9.05	15.77	12.1	13.84	19.42
CTABGD1-15_A2022	44.49	94.83	57.1	255.1	259.01	203.64	191.11	274.82	178.17	157.27	126	168.26	118.06	138.86	176.11
CTABGD1-15_A4958	0.94	2.28	0.76	4.42	3.78	3.08	4.05	2.86	3.39	1.97	3.86	3.02	5.98	2	3.41
CTABGD1-15_A2291	35.71	29.27	32.29	59.98	61.28	63.59	66.51	92.8	66.61	46.48	68.98	53	40.46	49.22	42.5
CTABGD1-15_A0617	787.69	1041.12	754.61	1020.45	1187.43	1007.19	738.33	1060.68	849.75	708.78	905.69	628.21	629.11	680.73	616.78
CTABGD1-15_A5595	11.82	16.64	10.08	16.25	15.56	16.78	19.83	15.39	18.73	20.19	19.29	19.8	19.15	19.02	21.04
CTABGD1-15_A6777	57.55	60.25	55.55	94.08	106.92	75.52	77.85	70.01	99.81	84.16	68.97	80.49	46.58	69.75	88.4
CTABGD1-15_A7317	192.92	175.48	187.28	207.3	194.38	195.77	219.02	212.27	228.18	190.88	226.67	213.95	221.38	232.79	211.14
CTABGD1-15_A5463	48.6	61.87	50.45	56.28	46.61	49.86	53.09	40.94	55.36	62.55	47.97	61.42	70.78	57.01	60.03
CTABGD1-15_A8687	192.34	127.35	181.44	131.28	142.06	124.95	131.52	121	159.79	183.26	176.03	163.29	140.51	134.1	141.37
CTABGD1-15_A8623	94.27	56.1	100.6	40.32	40.36	42.15	53.93	29.13	40.69	61.91	47.49	50.83	55.37	58.27	60.64
CTABGD1-15_A7498	54.06	54.57	53.43	21.79	20.89	20.01	23.95	17.65	21.57	21.86	18.84	24.95	23.2	18.63	24.61
CTABGD1-15_A9049	36.99	41.45	39.58	33.12	37.22	30.19	23.21	32.99	24.71	25.51	27.17	27.45	27.65	34.23	28.91
CTABGD1-15_A7981	107.28	96.07	91.86	99.97	95.55	98.33	95.42	84.67	84.74	73.32	83.33	78.98	88.58	88.15	83.59
CTABGD1-15_A1340	73.63	48.6	55.12	30.92	31.33	29.7	33.96	44.88	32.12	38.38	39.11	41.91	34.02	41.24	34.63
CTABGD1-15_A8657	4.52	2.77	3.67	1.94	2.45	4.98	1.68	4.05	2.41	4.28	7.77	3.98	8.96	11.45	4.31
CTABGD1-15_A1181	3.34	1.27	3.41	10.24	8.19	10.29	8.01	11.31	7.92	8.35	9.05	6.04	7.82	9.71	8.75
CTABGD1-15_A7620	728.52	880.53	694.54	1126.78	1336.44	1086.09	874.14	1156.63	1052.07	1086.81	1145.32	861.22	1008.2	855.64	901.48
CTABGD1-15_A4017	16.38	16.36	13.97	12.53	13.18	11	14.32	16.27	13.04	15.24	13.26	11.18	11.81	26.42	15.07
CTABGD1-15_A6960	4.79	4.63	4.38	7.34	6.73	8.46	7.42	9.85	7.41	5.01	8.73	8.37	7.78	7.55	5.5
CTABGD1-15_A1838	0.24	0.2	1.36	1.13	0.63	1.28	1.3	1.51	0.93	4.35	4.51	3.84	3.78	3.48	2.19
CTABGD1-15_A3804	318.83	231.19	264.21	261.59	275.22	316.99	249.22	329.56	269.21	280.24	412.4	286.75	262.79	299.92	249.46
CTABGD1-15_A7378	46.99	39.67	34.53	35.44	32.68	38.09	47.73	42.11	49.57	46.9	50.57	46.58	38.38	50.84	43.22
CTABGD1-15_A4546	11	13.13	8.69	6.42	5.11	5.27	6.79	3.73	4.34	7.1	5.78	7.98	13.49	5.48	8.81
CTABGD1-15_A2701	1.9	2.75	3.53	0.73	0.72	2.38	1.3	1.34	2.3	0.53	0.76	0.53	0.18	1.08	0.53
CTABGD1-15_A3523	69.09	64.97	52.9	60.28	50.45	43.97	43.75	58.97	37.1	44.58	50.57	44.59	46.29	40.17	35.8
CTABGD1-15_A1999	81.29	252.91	98.64	610.91	674.4	820.46	640.31	790.62	588.28	554.2	504.09	428.82	492.12	923.67	403.42
CTABGD1-15_A8490	181.42	155.47	208.53	281.89	307.32	257.95	215.94	242.34	239.47	241.52	253.47	206.37	200.54	249.51	202.38
CTABGD1-15_A2865	75.26	118.94	72.29	176.17	153.01	161.63	104.95	139.21	96.73	121.55	103.68	102.54	140.12	103.3	114.37
CTABGD1-15_A1664	10.96	5.58	10.89	2.86	3.89	3.84	2.78	2.47	2.54	3.61	4.47	5.29	4.37	7.05	4.75
CTABGD1-15_A3708	0.53	0.59	0.52	0.5	0.64	0.68	0.69	0.41	0.45	0.63	0.9	0.76	0.7	0.35	0.52
CTABGD1-15_A2607	6.35	9.53	10.52	12.22	9.18	12.2	12.2	8.29	10.27	6.44	9.06	8.96	4.97	5.62	6.33
CTABGD1-15_A4294	70.46	48.07	65.07	73.08	77.99	72.45	64.99	67.87	75.35	79.37	78.3	69.83	53.28	70.51	67.76
CTABGD1-15_A0118	18.45	20.31	17.57	19.84	17.32	16.52	16.74	15.85	16.44	15.73	16.85	15.27	12.09	17.74	17.49
CTABGD1-15_A6620	13.93	15.41	15.79	5.26	4.99	3.91	6.69	3.04	5.03	6.69	4.98	7.07	10.12	7.01	10.62
CTABGD1-15_A2798	15.8	20.5	15.55	15.04	12.54	20.16	25.77	12.9	17.12	13.77	14.56	22.21	28.02	6.51	22.91
CTABGD1-15_A5900	76.13	87.91	79.29	38.01	36.21	35.97	42.42	27.62	37.64	42.54	27.36	44.69	47.43	54.19	55.87
CTABGD1-15_A6671	107.74	93.93	119.49	87.77	87.82	82.78	79.95	67.95	81.07	84.23	65.28	73.89	60.49	68.18	70.64
CTABGD1-15_A5616	54.08	60.84	57.28	36.46	39.1	34.09	33.4	36.29	38.86	32.21	35.39	35.66	26.3	33.73	32.66
CTABGD1-15_A1017	55.04	45.02	41.65	24.9	22.4	23.17	32.66	25.86	30.05	39.46	34.83	34.51	53.42	48.06	45.04
CTABGD1-15_A3769	227.83	199.74	237.88	162.87	134.35	139.81	157.41	92.18	138.9	176.59	118.01	160.12	203.4	120.86	211.85
CTABGD1-15_A5670	78.69	90.03	85.8	86.05	83.63	67.84	68.93	66.6	72.37	68.16	56.59	55.41	40.88	58.77	61.29
CTABGD1-15_A0566	42.85	61.55	44.77	22.66	20.73	19.19	20.7	16.66	18.44	19.53	11.35	18.72	20.07	19.54	24.15
CTABGD1-15_A0637	17.32	22.02	20.76	32.39	28.54	32.37	31.32	43.32	32.75	20.65	29.81	24.45	16.07	22.15	20.87
CTABGD1-15_A8414	11.68	15.16	12	13.17	11.5	11.86	16.42	11.64	14.35	9.93	12.62	11.14	10.6	9.26	10.83
CTABGD1-15_A7381	0.85	0.29	1.38	0.11	0.56	0.23	0.23	0.12	0.11	0.11	0.24	0.22	0.34	0.45	0.33
CTABGD1-15_A5025	176.26	118.47	198.29	68.6	69.56	60	56	50.57	63.85	75.52	55.97	72.93	72.07	82.02	87.25
CTABGD1-15_A9027	7.07	6.93	7.05	2.15	1.06	0.77	2.49	1.61	1.04	2.08	2.71	2.5	10.7	0.91	6.28
CTABGD1-15_A5007	55.13	59.01	51.24	77.16	67.42	67.63	64.74	63.52	70.12	72.1	68.39	69.89	67.23	69.49	66.95
CTABGD1-15_A0851	9.84	6.71	6.62	4.85	8.08	6.88	11.63	12.34	15.17	27.15	32.55	33.65	23.26	22.99	21.79
CTABGD1-15_A0800	1.97	1.66	2.2	3.99	2.28	2.65	6.55	1.39	2.25	6.74	7.07	11.12	26.03	3.76	20.35
CTABGD1-15_A5727	103.09	99.22	114.56	89.81	87.8	88.8	76.48	71.93	93.93	85.58	87.38	100.07	80.23	91.46	94.59
CTABGD1-15_A7568	53.75	73.74	60.41	46.59	48.9	42.23	39.75	36.06	52.04	45.75	34.78	54.2	28.61	58.48	45.55
CTABGD1-15_A8332	24.26	31.32	27.2	22.25	26.16	25.3	28.01	33.09	34.42	28.46	28.54	26.84	19.62	27.86	24.21
CTABGD1-15_A4717	138.74	134.98	121.36	87.19	92.44	81.9	61.32	98.77	67.33	65.89	73.59	65.83	53.2	58.75	49.82
CTABGD1-15_A3789	46.82	57.5	39.24	229.39	200.83	177.77	331.45	154.49	263.33	345.88	209.2	346.38	262.03	172.92	446.91
CTABGD1-15_A5514	0.14	0.97	0.06	6.85	7.75	16.51	9.98	7.69	8.34	9.76	16.7	14.42	8.37	9.93	10.13
CTABGD1-15_A0759	96.01	115.7	100.34	84.3	77.81	66.4	90.17	50.21	78.8	97.76	68.19	93.93	123.99	94.85	133.42
CTABGD1-15_A0593	40.61	39.56	31.05	23.65	19.91	26.49	16.43	26.92	25.7	29.35	34.37	27.78	33.8	27.73	27.33
CTABGD1-15_A5235	4.42	2.37	3.92	1.9	1.86	0.81	1.92	2.27	2.09	1.57	3.38	2.33	2.12	2.93	1.05
CTABGD1-15_A7814	35.53	19.61	36.75	15.98	18.49	22.69	14.12	16.54	18.13	13.49	16.03	15.58	10.79	14.5	11.09
CTABGD1-15_A8162	33.02	39.03	34.21	43.4	45.64	34.26	31.39	49.15	36.33	25.99	31.18	25.25	16	17.05	20.38
CTABGD1-15_A1062	38.2	26.77	37.95	23.5	23.25	23.52	28.09	30.26	26.1	27.31	31.56	27.9	26.58	37.45	26.25
CTABGD1-15_A6542	9.51	10.36	10.96	116.51	107.58	107.32	88.86	133.22	88.22	114.49	112.37	101.83	110.01	133.52	112.41
CTABGD1-15_A6379	38.98	28.48	28.86	53.57	68.86	87.12	56.59	63.84	63.13	64.43	86.39	69.32	65.41	67.92	62.85
CTABGD1-15_A3498	92.12	145.64	101.72	128.41	129.18	97.56	91.63	100.08	102.06	95.14	86.34	86.1	57.73	70.22	85.11
CTABGD1-15_A1258	76.98	75.88	81.54	75.27	78.68	62.93	63.97	59.46	68.46	66.49	61.2	58.6	60.66	64.75	66.38
CTABGD1-15_A8430	0.41	0.7	0.56	0.37	0.27	1.11	0.75	0.29	0.72	0.9	1.16	1.16	1.73	1.19	1.99
CTABGD1-15_A0952	65.17	70.47	65.53	111.98	106.21	81.29	78.78	84.89	90.56	108.63	97.6	88.56	132.16	126.37	112.25
CTABGD1-15_A0286	9.7	14.2	12.55	20.76	22.85	19.06	20.74	19.95	21.72	13.68	15.11	14.3	10	15.96	12.85
CTABGD1-15_A6272	57.51	42.45	52.97	69.73	71.21	85.59	51.93	73.39	62.61	60.36	71.74	47.29	42.79	71.56	44.31
CTABGD1-15_A1921	152.23	152.47	150.6	200.55	212.22	218.68	211.77	302.16	237.8	341.77	456.88	458.83	314.49	449.03	420.04
CTABGD1-15_A1700	11.03	13.61	8.28	5.01	4	3.36	6.66	8.08	6.36	3.66	6.39	7.12	4.21	4.51	4.31
CTABGD1-15_A6455	0.73	0.35	0.38	0.25	0.21	0.11	0.07	0.11	0.07	0.07	0.18	0.24	0.03	0	0
CTABGD1-15_A5418	32.27	30.8	26.18	12.91	11.5	13.11	15.93	17.29	14.83	16.64	18.28	17.19	21.88	15.61	16.33
CTABGD1-15_A1808	37.45	27.98	32.24	7.24	8.5	8.81	12.25	7.68	9.8	12.41	9.88	12.69	22.16	10.25	15.73
CTABGD1-15_A3846	46.47	35.4	44.2	79.14	90.5	69.75	70.04	76.31	88.25	72.97	78.07	70.07	46.97	70.89	65.98
CTABGD1-15_A6858	218.44	147.81	195.08	91.26	90.98	90.49	75.89	88.06	81.87	119.38	126.46	116.29	146.71	160.26	118.88
CTABGD1-15_A3816	634.95	990.25	677.57	931.81	1082.59	976.86	706.8	822.14	901.41	720.98	813.54	629.51	551.02	654.82	606.87
CTABGD1-15_A0776	16.53	33.92	19.83	65.09	65.95	53.12	58.71	63.35	54.75	42.25	49.7	45.84	42.99	30.96	40.15
CTABGD1-15_A4176	2.44	4.04	2.49	2.74	2.24	2.63	2.45	1.5	2.88	2.71	1.97	2.41	3.13	2.1	3.34
CTABGD1-15_A0316	31.08	21.65	21.72	5.93	6.34	7.43	6.46	6.95	7.04	11.03	9.69	11.64	10.4	15.61	12.34
CTABGD1-15_A4469	100.18	100.58	103.96	39.95	37.86	32.75	36.99	22.29	30.68	44.96	27.04	42.86	39.85	35.21	50.58
CTABGD1-15_A9134	4.28	2.54	3.93	6.58	4.88	9.88	7.34	7.9	7.24	6.48	9.96	7.82	7.53	8.41	7.05
CTABGD1-15_A1332	100.28	113.66	113.44	68.54	52.87	50.17	58.91	44.73	42.06	55.39	32.34	34.88	63.85	39.81	63.79
CTABGD1-15_A6855	272.05	175.73	251.77	247.71	249.24	272.87	236.56	258.89	211.31	273.47	287.9	251.59	254.49	297.02	227.7
CTABGD1-15_A4067	56.84	157.87	158.32	321.62	297.29	461.6	195.38	255.19	326.87	211.88	399.6	227.06	125.74	173.02	195.81
CTABGD1-15_A7643	143.41	126.6	120.79	197.03	181.62	154.98	167.91	213.49	181.67	156.93	172.56	160.24	127.92	164.29	151.85
CTABGD1-15_A7131	18.18	36.52	129.87	1304.13	1406.7	1713.78	2023.29	1655.59	2498	3653.11	4459.48	5823.77	2861.44	2102.14	5427.26
CTABGD1-15_A5170	2.49	4.37	2.49	1.55	0.76	1.36	1.7	0.81	1.75	2.44	1.88	2.04	1.46	1.02	3.52
CTABGD1-15_A5328	11.3	9.77	13.68	15.06	17.15	17.64	17.31	20.41	20.29	10.96	17.18	15.3	10.38	14.82	13.2
CTABGD1-15_A8084	1107.6	884.57	1018.52	597.83	565.74	605.39	587.26	553.3	569.24	631.4	631.53	612.68	579.28	771.94	556.26
CTABGD1-15_A5116	9.07	16.57	10	6.08	5.96	6.48	7	4.51	7.65	7.45	6.96	8.22	12.44	5.86	8.72
CTABGD1-15_A2311	1.49	2.4	1.21	2.78	2.54	2.68	1.74	2.35	1.53	0.79	1.29	1.19	0.89	1.18	0.93
CTABGD1-15_A0989	43.91	34.55	32.66	73.88	67.43	42.36	37.85	47.41	52.27	42.34	49.91	47.92	44.73	61.13	66.19
CTABGD1-15_A2059	6	3.18	7.73	40.19	48.16	30.46	54.64	52.9	58.87	45.5	46.39	49.13	26.94	36.51	33.51
CTABGD1-15_A9139	724.04	514.48	488.19	978.13	907.88	968.74	869.61	1340.45	758.37	950.8	1374.43	815.89	909.85	935.31	820.64
CTABGD1-15_A6771	105.88	108.43	115.24	177.62	166.02	161.17	158.34	160.29	158.66	174.19	149.48	155.02	162.37	156.7	178.36
CTABGD1-15_A0752	53.18	65.29	60.21	24.02	26.62	21.95	21.9	18.16	23.01	23.54	18.47	26.6	21.56	30.86	36.08
CTABGD1-15_A5018	18.91	24.56	19.14	10.17	9.43	7.45	10.64	5.68	8.28	12.15	6.48	9.99	14.17	8.41	16.2
CTABGD1-15_A6827	0	0.31	0.2	0.24	0	0	0.08	0.43	0.24	0.16	0.08	0.16	0	0	0.16
CTABGD1-15_A6441	24.93	20.37	22.58	25.68	24.77	23.84	27.01	23.71	27.16	28.05	31.13	29.03	38.69	24.44	31.14
CTABGD1-15_A0998	30.37	24.96	24.37	18.58	17.52	19.09	29.4	15.35	22.42	30.36	26.31	41.45	41.94	20.46	43.17
CTABGD1-15_A3018	48.64	39.29	37.09	82.84	77.94	76.49	90.13	82.2	88.43	94.64	94.82	96.54	81.5	79.59	92.11
CTABGD1-15_A7725	21.04	13.42	12.93	24.76	24.75	23.93	25.37	27.36	25.43	22.4	26.03	28.06	17.14	31.03	23.46
CTABGD1-15_A6561	7.2	5.73	7.78	5.62	5.39	4.21	2.9	4.66	4.19	3	5.46	3.35	3.78	4.47	3.83
CTABGD1-15_A6956	31.42	32.51	37.18	26.42	21.46	19.12	48.87	13.81	28.73	28.68	16.51	19.67	37.01	28.25	28.93
CTABGD1-15_A5894	61.32	46.55	60.6	34.88	37.85	34.74	33.88	38.07	31.74	59.94	58.7	55.26	95.9	55.39	65.8
CTABGD1-15_A5396	26.8	37.36	26.62	25.9	23.27	21.12	29.25	19.47	25.42	22.68	21.53	25.53	30.45	20.23	30.04
CTABGD1-15_A1726	35.99	39.58	36.64	98.22	83.97	90.24	165.1	85.68	148.61	113.9	109.84	129.23	67.64	55.09	97.69
CTABGD1-15_A0533	45.75	40.92	49.74	18.96	16.98	13.09	23.49	9.91	20.3	22.83	16.79	25.23	29.11	26.38	34.55
CTABGD1-15_A0732	9.55	13.76	9.45	7.25	6.94	4.43	5.1	5.7	4.6	6.95	4.23	4.82	10.45	7.9	12.44
CTABGD1-15_A1962	9.65	12.63	9.75	17.93	16.97	18.02	14.22	18.19	15.89	16.5	12.97	12.7	12.6	20.12	14.13
CTABGD1-15_A7891	47.49	37.7	36.44	56.63	50.94	57.16	51.69	57.85	45.22	58.22	71.61	52.84	70.79	66.82	55.58
CTABGD1-15_A4109	11.74	5.87	3.54	0	0	0.59	0	0.31	0	0.28	0	0.28	0	0	0
CTABGD1-15_A9084	84.2	74.07	54.61	160.9	148.98	163.57	140.1	98.72	131.58	163.23	168.57	146.35	219.02	142.83	171.65
CTABGD1-15_A8492	28.43	43.25	33.88	20.57	14.84	12.02	17.39	12.97	10.68	10.89	8.5	9.19	16.18	8.54	16.65
CTABGD1-15_A4211	14.76	13.85	13.56	9.53	6.93	8.47	7.9	7.9	6.53	9.62	7.21	8.88	12.34	8.29	8.67
CTABGD1-15_A1322	15.79	13.25	11.86	12.69	10.98	15.24	17.64	17.66	10.29	27.41	31.56	32.12	64.79	20.43	33.91
CTABGD1-15_A5910	38.69	30.53	37.87	26.95	24.57	24.93	30.98	19.68	28.27	36.18	33.36	36.95	35.02	38.26	39.08
CTABGD1-15_A3054	76.22	87.75	64.49	110.38	119.47	90.48	88.55	170.46	84.77	74.04	96.27	60.61	76.57	63.63	64.9
CTABGD1-15_A1931	27.56	52.04	28.57	70.48	68.25	64.41	57.29	72.82	67.49	54.47	51.33	55.48	31.86	49.04	47.08
CTABGD1-15_A7663	14.98	15.17	14.37	19.08	15.95	11.82	19.83	10.03	16.67	23.95	16.69	22.31	28.16	17.39	30.43
CTABGD1-15_A2140	11.06	12.02	10.76	20.98	23.75	17.98	16.53	20.84	18.35	15.18	15.93	18.97	12.22	11.86	14.21
CTABGD1-15_A6844	101.13	76.64	118.05	60.01	60.35	64.22	65.62	70.22	68.87	62.63	74.15	75.62	45.65	69.8	58.77
CTABGD1-15_A6382	66.51	51.06	66.7	15.33	12.77	18.09	18.47	14.26	15.1	20.42	19.09	24.03	43.13	29.81	24.21
CTABGD1-15_A5361	196.76	233.05	173.85	121.24	99.82	140.6	161.67	108.32	131.38	273.27	274.9	380.89	712.23	228.4	409.4
CTABGD1-15_A7364	0	0.26	0	0	0	0	0.42	0.86	0.4	0.2	0.86	0.2	1.82	0.41	0.6
CTABGD1-15_A4660	15.39	20.28	12.18	14.03	15.82	16.31	25.05	16.42	14.83	22.98	25.56	25.16	23.43	16.77	24.01
CTABGD1-15_A2296	52.29	58.03	51.98	59.09	65.88	63.42	55.75	75.7	57.9	60.74	66	51.64	44.91	68.14	52.9
CTABGD1-15_A5560	172.39	116.08	188.45	113.76	98.82	64.99	117.41	87.99	107.45	135.16	74.93	96.12	148.28	116.69	124.93
CTABGD1-15_A4260	248.73	313.54	208.32	300.74	354.8	265.62	202.74	453.82	258.37	195.07	254.97	160.8	170.7	245.66	181.44
CTABGD1-15_A4099	66.64	58.21	73.61	30.61	26.54	22.35	27.79	18.05	26.56	25.53	14.69	22.41	22.18	19.69	29.18
CTABGD1-15_A1041	41.7	53.76	42.15	95.09	91.1	76.76	95.27	82.15	81.62	69.24	74.52	73.67	60.61	48.28	70.91
CTABGD1-15_A5015	75.21	55.02	85.93	83.31	84.58	85.75	85.92	112.93	107.54	94.12	119.29	121.46	56.1	97.68	80.95
CTABGD1-15_A4060	102.14	112.54	102.8	104.04	117.68	103.14	85.35	148.28	103.28	105.73	103.14	91.69	75.76	146.53	90.23
CTABGD1-15_A6421	61.22	85.24	53.5	43.9	43.75	59.6	33.77	36.62	39.63	23.91	21.48	23.09	12.43	15.66	18.55
CTABGD1-15_A6418	16.01	40.1	9.71	25.45	25.59	21.3	20.66	33.88	28.03	19.64	25.38	16.55	18.65	21.71	22.44
CTABGD1-15_A8464	10.62	14.41	10.83	7.57	8.71	4.57	4.04	15.21	4.57	4.33	4.91	3.94	4.18	4.81	4.28
CTABGD1-15_A3201	78.59	59.25	63.92	38.03	33.9	33.82	28.8	26.12	28.95	41.75	37.73	39.46	37.33	31.92	33.69
CTABGD1-15_A1740	110.41	83.16	111.15	89.79	95.67	71.16	79.9	76.51	96.04	100.17	95.29	89.83	67.53	87.85	81.57
CTABGD1-15_A2042	164.77	180.58	159.25	145.19	138.88	192.75	199.25	267.93	154.16	222.58	261.99	258.56	326.41	296.89	261.08
CTABGD1-15_A1213	15.06	21.91	16.6	17.9	13.98	14.84	16.18	10.01	14.6	13.65	12.42	13.08	11.62	10.28	16.21
CTABGD1-15_A4560	235.19	332.52	273.78	587.16	611.85	545.81	420.5	476.13	504.38	448.57	441.34	428.93	340.23	415.03	382.73
CTABGD1-15_A3529	6.74	6.33	5.13	23.67	20.13	19.03	29.99	21.81	23.93	27.54	34.27	30.59	30.4	25.67	29.04
CTABGD1-15_A1592	16.54	27.42	15.19	35.68	37.21	32.51	36.29	32.42	36.57	29.92	30.71	33.43	26.66	31.92	33.96
CTABGD1-15_A1607	41.99	62.75	40.28	64.49	57.43	52.84	54.71	66.25	49.18	37.39	46.94	44.06	54.81	32.78	43.63
CTABGD1-15_A3078	2.72	0.46	2.65	0.73	0	1.1	0	0.38	0.35	0.71	1.14	1.05	0.72	0.72	1.07
CTABGD1-15_A8363	21.66	19.84	21.11	30.01	28.06	25.91	23.23	23	25.1	22.38	19.87	23.26	19.85	22.28	22.21
CTABGD1-15_A6731	38.15	54.98	33.46	61.72	56.25	45.11	41.82	59.42	50.93	46.75	44.05	41.3	37.7	53.79	43.54
CTABGD1-15_A7986	3.06	2.43	3.81	7.53	7.03	7.52	5.16	4.95	2.58	5.75	5.93	6.28	8.21	5.5	6.14
CTABGD1-15_A7908	56.61	49.11	47.95	30.45	25.46	32.5	29.83	26.21	26.09	32.83	37	41.75	68.44	30.13	41.93
CTABGD1-15_A5087	56.72	101.54	58.14	38.75	33.3	30.25	35.7	25.23	32.74	34.1	31.76	46.49	36	38.87	38.69
CTABGD1-15_A0921	114.17	96.21	83.91	126.54	100.78	130.5	130	107.08	109.51	182.3	184.41	212.93	245.52	128.63	194.95
CTABGD1-15_A5342	23.05	17.47	15.55	52.14	55.99	61.39	43.81	53.93	52.22	76.34	75.97	55.62	47.6	42.95	48.29
CTABGD1-15_A6549	0	0	0	0.18	0	0	0	0	0.18	0	0.19	0	0	0	0
CTABGD1-15_A0508	17.09	20.12	15.95	14.52	12.37	11.49	16.88	10.77	15.36	14.95	11.88	15.73	16.41	13.49	17.84
CTABGD1-15_A9147	1.14	0.96	3.7	0	0.38	0	0	0.4	0.37	0	0	0	0.38	0	1.12
CTABGD1-15_A6706	49.66	47.23	46.39	51.94	46.05	43.76	31.5	38.27	47.63	51.76	49.53	46.34	46.85	46.57	46.02
CTABGD1-15_A5522	15.37	35.84	19.7	88.99	83.08	80.28	98.82	81.28	101.82	71.43	69.86	75.43	44.11	34.7	59.03
CTABGD1-15_A3180	530.46	772.14	538.98	1003.14	1044.21	917.64	655.71	685.46	823.89	953.84	922.24	725.09	785.65	738.57	713.95
CTABGD1-15_A5680	75.85	93.39	77.06	199.49	181.72	139.58	137.5	188.1	138.58	141.25	139.59	102.81	97.82	124.45	108.85
CTABGD1-15_A7283	1.23	1.73	1.34	2.22	1.36	1.38	2.52	1.45	0.27	2.14	1.44	2.65	2.17	1.09	1.08
CTABGD1-15_A6297	13.9	74.19	21.55	118.28	123.76	92.71	95.06	108.1	108.08	69.84	76.16	82.68	39.8	54.1	60.78
CTABGD1-15_A4893	16.48	82.15	19.06	62.82	57.3	32.43	42.36	44.41	42.59	49.36	39.55	46.67	49.01	57.48	50.39
CTABGD1-15_A1854	22.31	17.88	19.6	44.85	39.81	52.82	57.71	59.88	50.97	55.49	79.54	71.45	97.12	71.37	71.65
CTABGD1-15_A8209	27.85	47.31	28.7	17.05	16.38	10.75	7.06	14.67	12	3.75	5.12	3.25	7.39	9.44	4.83
CTABGD1-15_A1950	7.48	14.16	10.95	20.31	16.42	16.96	18.25	22.11	21.56	17.8	17.73	21.08	14.29	15.23	16.73
CTABGD1-15_A5421	1.52	6.41	2.47	1.71	1.68	1.02	1.04	0	1.98	2.97	1.06	2.61	2.34	2.02	4.32
CTABGD1-15_A2340	48.09	40.54	36.56	23.17	19.56	19.53	21.98	17.33	24.69	26.06	18.96	24.18	23.73	19.72	24.63
CTABGD1-15_A8768	51.97	79.53	54.4	52.52	54.66	51.02	57.07	48.64	53.15	54.14	54.83	62.98	67.06	53.78	61.71
CTABGD1-15_A3873	34.94	21.11	24.96	16.14	13.58	13.16	15.88	14.32	14.01	25.13	19.96	23.4	26.34	19.21	21.35
CTABGD1-15_A3230	9.72	22.51	12.59	26.95	31.62	26.9	16.49	34.21	20.37	18	23.36	19.77	10.02	17.77	13.03
CTABGD1-15_A7482	2.84	2.16	0.69	0.19	0	0.38	0.19	0.2	0	0.37	0.2	0.55	1.31	0	1.12
CTABGD1-15_A6150	0.74	2.5	1.5	0	0	0	0	0	0	0	0	0	0.24	0.49	0.24
CTABGD1-15_A3423	90	67.87	71.63	52.42	50.39	52.58	59.47	48.55	50.11	66.2	68.57	70.86	83.24	47.36	70.15
CTABGD1-15_A2222	0.25	0.64	0.41	5.27	5.51	5.6	9.07	5.45	12.98	9.98	6.89	11.5	3.94	7.37	7.94
CTABGD1-15_A8935	3.05	5.53	4.25	6.48	5.51	5.42	7.53	4.26	5.32	5.85	6.36	8.83	9.65	3.4	9.77
CTABGD1-15_A6646	424.05	315.37	379.3	269.71	299.2	296.64	271.15	453.09	267.83	257.34	294.62	248.8	200.94	319.64	232.63
CTABGD1-15_A8811	13.05	17.37	13	27.57	23.47	24.42	27.94	19.94	23.29	23.65	27.18	26.15	31.34	17.82	33.03
CTABGD1-15_A5689	86.8	48.71	60.04	39.58	37.46	55.4	64.21	38.47	52.39	61.18	66.49	80.68	80.39	43.4	65.33
CTABGD1-15_A5732	77.07	100.79	97.07	112.3	113.27	85.82	93.14	69.73	104.7	101.26	70.94	77.74	75.67	78.15	98.17
CTABGD1-15_A1157	0.2	0.17	0.16	0.13	0.13	0.13	0	0	0.26	0.13	0	0	0.26	0	0
CTABGD1-15_A4915	0	0	0	0.49	0.36	0	0.12	0.77	0	0.12	0.51	0.12	0.12	0	0.6
CTABGD1-15_A2506	44.1	40.05	30.57	58.7	63.12	76.64	66.17	65.27	69.62	70.68	87.75	72.66	118.37	100.15	78.25
CTABGD1-15_A1471	44.56	40.38	36.28	56.77	49.9	48.58	58.78	47.96	61.65	58.77	57.21	71.23	54.75	52.05	67.07
CTABGD1-15_A6352	18.24	13.56	15.1	23	24.14	28.15	28.75	29.16	25.67	31.21	40.83	35.1	34.07	28.03	21.79
CTABGD1-15_A4726	5.48	28.3	9.44	52.1	57.18	50.38	32.6	54.21	44.31	29.21	34.06	25.3	14.47	24.43	24.21
CTABGD1-15_A7545	78.65	65.06	91.23	10.88	6.88	11.84	15.68	6.61	7.42	18.02	9.89	17.27	105.21	14.29	37.85
CTABGD1-15_A3187	196.06	165.3	206.23	80.67	70.81	70.91	75.33	51.18	70.26	88.61	52.09	74.18	89.09	74.72	96.54
CTABGD1-15_A5319	4.1	4.3	3.13	3.61	3.78	2.59	2.97	2.45	3	4.13	2.87	4.09	3.61	3.79	3.83
CTABGD1-15_A5080	210.54	149.8	184.46	88.88	85.37	89.6	58.82	81.51	85.21	79.7	79.98	60.74	66.43	61.53	60.73
CTABGD1-15_A1091	0.19	0	0.15	0.89	0.63	0.89	0.52	1.07	0.25	0.49	0	0.24	1.13	0.75	0.5
CTABGD1-15_A8211	0	0	0	0.35	0.42	0	0.07	0.15	0.2	0.14	0.22	0.54	0.21	0.07	0
CTABGD1-15_A2046	7.12	4.33	7.64	2.3	1.82	2.3	3.3	3.88	2.91	4.89	7.38	6.43	3.45	3.59	4.11
CTABGD1-15_A8798	0.8	0.3	0.51	1.92	1.06	0.78	0.42	1.94	0.81	1.97	1.18	1.26	0.53	1.06	1.28
CTABGD1-15_A6525	106.35	91.8	130.21	115.89	102.91	95.35	122.34	78.81	114.54	115.69	72.05	95.67	153.7	106.83	138.08
CTABGD1-15_A5108	135.7	139.07	115.43	197.34	223.24	210.92	218.04	289.51	198.19	244.73	326.55	221.06	211.76	234.49	212.04
CTABGD1-15_A3250	42	36.55	39.26	15.46	11.68	16.29	18.76	10.69	15.05	22.82	15.54	24.57	33.43	22.01	30.33
CTABGD1-15_A2349	20.49	20.29	17.08	10.58	10.04	11.58	11.22	9.28	8.9	14.51	14.18	13.22	11.03	19.65	12.28
CTABGD1-15_A3474	11.05	11.19	9.85	13.66	12.05	15.55	17.31	13.07	16.05	20.62	21.24	22.98	37.23	24.28	28.05
CTABGD1-15_A5301	9.76	7.28	10.71	15.91	12.59	14.79	16.43	10.89	14.41	12.51	16.97	14.06	14.19	9.93	13.98
CTABGD1-15_A3012	0.18	0	0	0	0	0	0	0	0.06	0	0.06	0.12	0	0	0.18
CTABGD1-15_A6005	22.71	67.64	30.32	41.73	47.54	34.83	25.2	32.73	30.56	19.88	22.57	19.28	12.64	25.57	14.42
CTABGD1-15_A5242	135.3	159.84	115.56	285.59	296.43	265.41	246.23	293.3	312.45	263.32	284.15	243.64	190.3	210.8	220.98
CTABGD1-15_A5587	0.8	0	0.65	0	0.27	0	0.27	0.57	0.26	0.26	0.28	0	0	0.27	1.32
CTABGD1-15_A6157	11.02	19.25	13.68	35.62	29.8	29.64	34.44	34.59	34.33	25.28	32.2	26.41	21.55	16.5	25.56
CTABGD1-15_A3306	2.55	2.06	2.74	16.05	13.59	12.58	14.1	21.69	15.8	14.23	21.95	18.95	16.49	14.02	14.32
CTABGD1-15_A5445	86.59	79.73	70.43	95.2	89.41	73.15	82.04	63.43	75.63	91.02	81.58	67.93	83.86	71.36	85.71
CTABGD1-15_A1851	10.81	10.43	10.27	3.98	3.44	5.1	5.84	4.16	4.21	4.39	5.31	7.7	16.32	4.29	10.96
CTABGD1-15_A8705	96.06	74.59	95.81	103.77	100.84	84.06	85.04	138.61	89.54	92.81	104.79	72.4	75.37	115.75	72.38
CTABGD1-15_A8288	4.88	2.15	2.93	1.58	1.54	2.43	1.59	0.9	2.21	2.63	4.46	3.15	4.49	4.65	4.73
CTABGD1-15_A5692	16.58	15.59	17.77	15.76	16.95	18.01	15.04	15.01	15.59	20.27	21.11	14.95	12.45	18.01	15.08
CTABGD1-15_A2980	116.78	153.58	124.94	60.15	62.58	59.55	58.97	43.52	47.47	52.04	46.18	57.01	59.87	44.29	60.38
CTABGD1-15_A4342	119.46	120.46	100.87	200.06	240.62	211.01	168.73	267.64	207.48	160.97	201.31	153.12	145.56	182	140.5
CTABGD1-15_A5806	19.3	18.1	18.11	11.64	10.88	10.43	12.47	9.22	10.92	11.57	9.54	13.16	13.87	14.3	15.97
CTABGD1-15_A4927	0	0.33	0	0.26	0	0	0.79	0	0	0.25	0.27	0	0.25	0	0
CTABGD1-15_A5885	0.45	0.13	0.12	0	0	0	0	0	0	0	0.1	0	0	0	0
CTABGD1-15_A2011	525.32	870.55	619.26	1775.05	2203.83	1994.1	1509.88	2318.22	1824.36	1303.41	1831.04	1307.7	899.7	1345.44	1129.83
CTABGD1-15_A6939	30.16	36.58	33.34	67.07	61.05	39.77	46.06	45.93	51.53	62.51	39.62	31.27	38.65	94.9	48.9
CTABGD1-15_A8554	52.73	57.36	53.33	22.11	21.86	19.38	23.17	17.01	24.37	28.39	20.11	29.43	26.2	31.92	33.35
CTABGD1-15_A2903	474.08	379.49	502.78	373.86	371.57	365.02	286.54	366.62	339.56	308	318.87	271.03	263.37	297.81	239.05
CTABGD1-15_A1716	2306.51	1189.67	1295.95	1449.08	1708.63	1736.37	1277.97	2006.96	1315.69	968.19	1495.99	942.67	913.02	633.46	945.76
CTABGD1-15_A2251	52.98	207.21	68.65	376.06	560.82	391.28	273.85	404.34	401.38	181.85	278.61	204.42	114.89	140.23	150.63
CTABGD1-15_A3044	14.4	18.34	14.17	30.84	30.18	28.2	29.73	41.71	29.53	25.68	33.12	29.09	24.67	33.52	27.22
CTABGD1-15_A4100	40.53	37.87	35.43	52.83	55.13	54.42	47.37	41.87	50.34	47.5	38.75	40.44	31.81	43.09	41.45
CTABGD1-15_A6603	8.12	8.15	9.62	7.01	5.06	4.91	7.19	5.81	4.98	5.45	5.32	8.32	12.13	4.92	10.27
CTABGD1-15_A7425	8.99	14.2	9.87	13.67	15.69	10.33	12.15	16.55	16.5	13.09	11.74	11.85	6.43	11.16	10.59
CTABGD1-15_A0102	6.9	3.33	1.6	7.32	3.91	4.65	6.39	7.3	5.46	5.46	10.71	6.68	4.89	5.24	5.17
CTABGD1-15_A5686	5	3.8	3.97	3.62	2.48	3.12	3.67	2.74	2.04	6.04	6.05	6.14	11.33	2.99	7.39
CTABGD1-15_A8036	24.77	26.72	17.6	129.51	137.24	153.87	145.84	164.9	153.45	163.85	171.44	153.01	198.72	180.48	153.42
CTABGD1-15_A4919	57.45	45.13	66.45	24.2	31.79	34.21	26.1	38.9	37	29.02	36.31	34.44	18.35	29.93	22.09
CTABGD1-15_A6290	1418.38	435.33	1771.1	28.78	30.73	68.44	90.4	46.05	50.8	521.88	166.11	232.89	1219.65	512.94	672.58
CTABGD1-15_A2432	22.12	40.52	26.48	58.7	59.16	42.08	61.71	50.34	73	66.13	55.85	68.26	58.15	51.64	63.93
CTABGD1-15_A2638	213.77	213.34	231.29	289.57	328.21	238.46	298.5	320.79	344.14	225.69	225.32	262.9	152.34	293.86	222.72
CTABGD1-15_A1168	93.58	65.28	83.98	59.99	60.35	62.57	66.26	50	66.67	81.78	58.92	78.37	84.01	75.48	86.1
CTABGD1-15_A8953	156.22	133.84	150.99	60.56	47.55	51.65	79.67	33.7	58.84	95.49	59.14	94.28	156.89	78.55	141.31
CTABGD1-15_A8809	0.47	1.18	0	4.89	4.02	2.52	1.91	5.11	2.13	1.22	3.27	2.41	2.32	2.33	0.77
CTABGD1-15_A2427	28.75	68.17	36.97	53.7	51.49	50.13	32.91	42.37	39.93	34.42	32.04	31.55	31.1	28.95	32.27
CTABGD1-15_A3533	5.73	2.2	5.51	5.27	2.76	6.66	3.56	8.81	3.39	5.43	5.84	7.06	5.16	3.8	4.44
CTABGD1-15_A1126	26.01	18.89	22.86	18.68	18.87	27.87	22.62	23.17	20.95	25.8	31.64	30.5	26.89	30.17	24.4
CTABGD1-15_A8052	37.69	38.6	41.26	50.78	50.69	35.75	34.94	65.89	40.17	50.89	50.85	42.46	45.47	66.47	47.92
CTABGD1-15_A5878	10.18	4.75	6.42	9.94	7.84	13.2	22.4	11.78	13.76	21.79	22.45	26.08	31.82	16.14	25.31
CTABGD1-15_A6999	79.59	68.25	69.55	47.5	46.55	49.4	54.39	51.16	49.22	57.47	49.87	53.28	66.24	60.55	64.24
CTABGD1-15_A6849	3.76	0.87	4.17	17.31	14.26	14.75	15.41	6.27	5.35	4.68	4.55	5.52	28.03	7.49	7.18
CTABGD1-15_A1875	16.85	15.9	14.82	4.12	4.44	4.88	5.05	4.89	4.22	6.36	6.89	7.73	6.7	7.74	8.7
CTABGD1-15_A8059	0.55	1.04	0.45	3.43	2.54	3.88	4.96	4.74	3.04	2.59	5.48	3.37	4.53	4.1	3.06
CTABGD1-15_A8708	33.63	36.32	35.49	25.72	23.15	24.08	30.95	14.76	23.45	37.68	22.24	31.71	38.97	25.2	49.67
CTABGD1-15_A7654	92.92	92.19	72.74	151.43	153.73	162.36	126.6	156.44	164.8	125.38	153.15	125.43	106.87	116.52	121.08
CTABGD1-15_A6557	155.51	81.89	175.82	396.12	432.57	334.92	349.58	491.71	345.37	233.01	247.07	241.5	178.7	258.89	174.92
CTABGD1-15_A4118	62.67	61.53	66.95	71.54	91.04	79.43	65.88	95.64	83.93	64.98	78.93	74.3	53.66	86.36	64.71
CTABGD1-15_A7730	20.21	27.45	15.74	31.8	33.46	32.35	28.49	41.94	30.41	24.81	30.65	25.18	21.89	22.12	20.4
CTABGD1-15_A0273	0.57	0.48	0	1.15	0.38	0.38	0	0.8	0.74	0.37	1.2	0	0.38	1.13	0
CTABGD1-15_A8558	251.03	422.8	269.21	346.81	369.18	319.8	301.14	340.93	327.17	294.18	277.7	265.15	270.81	244.94	270.79
CTABGD1-15_A8901	1.95	1.1	4.75	2.63	5.58	5.25	4.87	2.29	4.65	7.62	8.18	4.19	9.87	7.76	3.83
CTABGD1-15_A4878	22.39	32.47	25.25	30.98	29.35	29.91	27.95	30.84	30.59	24.87	23.89	24.92	21.4	29.79	25.36
CTABGD1-15_A0551	151.58	107.88	161.88	133.48	137.09	144.6	110.67	163.62	119.37	125.75	158.22	136.23	130.34	152.63	113.58
CTABGD1-15_A7207	8.77	18.11	9.89	11.13	11.09	8.95	6.16	9.43	10.52	10.81	13.44	9.75	7.23	13.55	12.7
CTABGD1-15_A8572	22.95	38.22	19.06	59.24	56.4	52.32	39.66	82.4	49.67	27.84	50.93	33.04	31.18	35.91	28.43
CTABGD1-15_A7296	19.84	27.79	20.54	28.75	25.46	26.22	28.63	19.24	24.48	32.49	30.54	38.51	52.7	24.1	42.7
CTABGD1-15_A3571	13.92	10.32	12.31	10.37	9.43	12.37	12.49	10.33	9.07	12.4	13.61	17.86	28.29	10.37	19.38
CTABGD1-15_A9081	0.72	0.31	0.59	0.9	0.88	0.97	1.32	0.51	1.02	1.02	1.44	1.25	1.75	1.92	1.11
CTABGD1-15_A1034	15.16	25.6	17.26	723.8	601.51	477.01	285.63	396.39	204.65	109.92	135.09	84.92	103.79	67.23	63.26
CTABGD1-15_A5326	6.86	10.47	4.81	8.16	8.78	8.15	7.35	7.27	7.81	9	8.61	8.88	9.27	9.11	10.18
CTABGD1-15_A4006	11.65	17.91	11.5	21.86	22.27	22.16	20.39	19.21	20.7	16.84	21.53	20.78	20.64	19	23.14
CTABGD1-15_A7699	106.39	93.25	95.33	323.62	314.71	279	224.95	382.72	217.62	185.76	289.58	158.84	197.21	178.65	169.46
CTABGD1-15_A5163	0	0	0.05	0.17	0.08	0.09	0.31	0.09	0.21	0.17	0.45	0.25	0.13	0.17	0.38
CTABGD1-15_A1442	20.41	44.03	22.34	56.44	57.52	42.25	42.4	54.19	47.77	52.07	46.86	40.89	41.13	38.38	40.17
CTABGD1-15_A0525	96.63	99.57	111.19	78.03	71.4	68.41	71.96	54.8	76.04	73.3	50.87	65.51	56.81	60.9	69.79
CTABGD1-15_A2161	27.16	24.13	30.17	24.67	18.21	21.16	22.42	18.15	17.92	20.6	14.92	18.1	15.48	17.67	16.07
CTABGD1-15_A7842	11.4	14.95	10.68	9.46	10.62	10	7.48	6.72	7.18	6.46	6.09	7.65	10.26	10.7	7.04
CTABGD1-15_A3694	33.48	24.98	31.05	19	17.31	17.57	23.02	12.84	21.92	24.74	22.84	24.89	26.86	23.39	30.05
CTABGD1-15_A7529	13.32	10.28	14.09	12.46	13.85	13.84	15.2	21.47	14.26	11.29	18.26	12.53	12.07	15.54	9.74
CTABGD1-15_A7888	0	0	0	0.11	0.11	0.08	0.08	0.08	0	0	0.12	0.04	0.04	0.26	0.15
CTABGD1-15_A7412	42.23	75.19	39.35	88.14	84.62	81.18	90.81	92.31	92.77	67.7	74.34	74.59	57.09	58.08	56.01
CTABGD1-15_A4741	0.96	0.16	0.78	0.26	0.25	0.26	0.13	0	0.25	1	1.62	1.12	1.65	1.4	1.14
CTABGD1-15_A0442	22.85	30.14	27.77	50.61	38.34	45.99	45.2	38	45.05	49.02	46.09	42.35	42.22	38.06	41.41
CTABGD1-15_A6466	1195.25	1256.99	1222.65	699.9	636	720.8	455.05	277.41	449.87	475.43	325.86	404.03	534.45	380.42	450.26
CTABGD1-15_A1023	15.19	22.22	13.28	21.53	20.5	19.77	15.41	12.63	17.29	16.13	14.44	15.86	14.27	13.69	15.06
CTABGD1-15_A4899	96.19	100.09	96.91	156.23	164.54	127.64	118.11	202.53	135.21	138.54	156	102.07	107.69	209.89	132.51
CTABGD1-15_A0664	10.92	21.7	12.47	18.61	23.35	14.48	16.78	28.24	19.89	17.21	12.7	10.53	11.61	31.89	10.8
CTABGD1-15_A6949	0	0.05	0	0.24	0.35	0.12	0.89	0.21	0.73	0.62	1.2	0.99	1.02	0.98	0.93
CTABGD1-15_A2955	27.06	21.01	24.86	44.95	45.59	50.47	46.25	61.32	50.68	38.62	42.96	36.89	17.13	34.8	24.27
CTABGD1-15_A8785	26.8	29.97	31.98	32.45	34.49	26.54	31.92	41.62	33.46	25.54	25.95	26.31	17.79	26.74	24.03
CTABGD1-15_A5068	56.87	47.09	51.48	67.15	63.33	65.83	47.6	68.64	54.87	46.35	55.16	42.08	38.31	42.93	41.8
CTABGD1-15_A4555	0	0.49	0	0.39	0.77	1.18	2.52	0.96	0.63	1.9	1.09	1.5	1.67	0.65	2.04
CTABGD1-15_A3509	50.79	60.55	50.8	34.14	32.51	35.35	32.25	25.29	32.78	30.46	23	34.24	35.9	40.05	38.46
CTABGD1-15_A0304	0.06	0.14	0.09	0.07	0.07	0.07	0	0.27	0.11	0.11	0.08	0.04	0	0.11	0
CTABGD1-15_A1617	14.14	17.46	13.31	28.61	32.39	31.82	26.09	43.1	26.69	25.26	32.09	23.65	25.17	30.67	21.98
CTABGD1-15_A0466	376.43	405.31	317.27	399.7	384.01	356.91	345.27	353.5	322.23	359.84	361.68	292.04	465.58	344.97	357.23
CTABGD1-15_A3737	26.76	28.83	21.48	43.12	45.03	54.78	43.25	43.02	44.01	43	49.18	41.92	47.08	53.89	41.18
CTABGD1-15_A5405	165.14	171.88	158.4	92.84	81.57	86.82	75.97	66.72	78.16	87.92	91.27	104.8	120.15	86.4	98.31
CTABGD1-15_A4433	127.98	105.5	117.11	75.74	77.31	59.94	76.88	66.04	76.02	74.68	76.57	79.11	78.18	63.01	82.99
CTABGD1-15_A1466	127.34	132.01	127.32	469.25	522.67	655.63	417.92	402.75	492.86	390.94	390.46	315.22	140.42	307.74	284.62
CTABGD1-15_A4471	21.15	28.1	19.45	25.41	29.32	18.72	19.79	20.14	25.21	23.86	19.01	18.68	19.41	40.07	26.32
CTABGD1-15_A5147	281.8	204.87	233.73	136.31	122.62	136.42	142.26	91.21	141.18	193.56	156.03	186.4	209.65	142.57	189.02
CTABGD1-15_A4673	10.12	13.81	8.47	8.76	7.82	8.15	7.71	10.45	8.41	5.26	8.84	6.53	6.69	4.24	7.65
CTABGD1-15_A4218	9.38	18.31	10.49	84.46	36.66	57.45	48.42	69.87	158.91	37.08	37.99	45.22	18.21	47.1	58.66
CTABGD1-15_A2685	234.74	207.17	217.47	360.3	366.08	319.43	233.63	456.99	271.1	233.05	311.34	198.18	163.65	214.27	196.16
CTABGD1-15_A4385	3.26	13.4	4.31	10.97	10.61	9.43	8.68	6.52	9.41	6.38	5.51	6.77	4.93	5.72	8.7
CTABGD1-15_A1747	17	64.71	18.61	195.01	209.46	136.91	235.77	283.98	358.39	119.96	176.25	122.25	21.97	31.62	130.54
CTABGD1-15_A0884	83.02	93.91	85.05	62.54	70.45	61.99	58.27	57.76	51.2	55.58	59.05	52.04	76.96	58.79	61.33
CTABGD1-15_A0575	213.04	217.54	208.48	75.62	82.21	69.29	61.93	63.46	74.18	95.69	77.58	92.52	114.53	86.21	110
CTABGD1-15_A2695	33.87	80.16	30.59	14.6	14.32	14.16	17.12	13.05	12.58	20.9	14.87	16.38	31.14	12.08	22.95
CTABGD1-15_A1504	0.97	0.72	0.59	1.88	1.2	2.12	2.81	2.13	2.29	4.66	6.78	8.36	9.6	3.86	8.18
CTABGD1-15_A0574	3.3	2.79	4.82	5.52	4.91	4.55	7.17	3.81	4.2	9.98	12.72	14.91	27.86	5.63	20.08
CTABGD1-15_A5737	1.48	0.83	1.2	1.33	0.33	3.98	0.34	0.7	1.61	0.96	1.38	1.27	0.98	1.64	0.97
CTABGD1-15_A5213	66.74	51.08	60.11	56.37	56.8	49.15	52.45	67.26	50	52.02	59.23	47.4	46.71	79.04	54.39
CTABGD1-15_A8137	15.08	12.97	13.96	6.2	6.22	7.88	10.49	8.61	8.37	12.59	11.42	12.74	18.65	7.77	13.42
CTABGD1-15_A6982	0	0	0	0	0	0.15	0	0	0	0	0.15	0	0	0	0
CTABGD1-15_A1124	6.36	4.88	4.7	4.29	6.12	5.45	3.55	3.67	6.02	5.65	4.05	7.09	4.2	4.6	4.93
CTABGD1-15_A3481	0.26	0.33	0.11	0.13	0.13	0.04	0.53	0.14	0.04	0.25	0.55	0.5	0.26	0.82	0.38
CTABGD1-15_A7002	12.72	12.83	13.87	14.09	13.07	14.97	11.01	13.49	10.1	12.87	13.18	11.34	9.5	11.6	9.43
CTABGD1-15_A1886	68.43	84.38	67.88	109.08	122.81	101.9	90.34	98.98	111.03	89.99	96.38	77.49	66.82	76.61	69.97
CTABGD1-15_A1817	351.06	355.71	285.65	500.16	411.31	333.26	354.52	236.38	393.08	577.84	376.9	459.29	454.02	361.92	514.86
CTABGD1-15_A5924	5.26	5.6	6.94	7.64	8.11	7.27	7.94	9.45	8.62	7.1	7.93	7.39	3.86	8.61	6.27
CTABGD1-15_A4669	2.12	1.21	1.93	2.86	3.18	3.4	4.38	2.11	4.06	6.62	5.02	9.49	6.22	7.16	7.61
CTABGD1-15_A8920	7.48	11.09	6.94	21.82	24.66	20.66	14.15	26.65	16.09	12.18	15.07	10.88	6.29	10.35	8.89
CTABGD1-15_A1190	9.55	10.24	8.71	1.57	0.85	1.55	2.03	0.91	1.51	2.69	2.08	4.33	8.61	3.43	7.62
CTABGD1-15_A4078	27.63	46.25	28.86	44.23	44.72	25.71	28.85	33.35	37.16	31.15	24.69	26.61	24.63	44.55	33.38
CTABGD1-15_A2975	26.21	53.13	25.4	36.85	32.21	30.15	33.8	32.59	27.02	25.23	29.48	25.49	27.87	21.43	27.21
CTABGD1-15_A0156	0.27	0.69	0.67	3.14	3.08	1.1	2.89	1.35	2.49	3.57	2.11	2.82	1.36	2.09	2.96
CTABGD1-15_A1379	23.45	25.13	20.36	14.52	14.24	11.83	11.13	17.35	11.38	8.34	10.81	9.25	10.05	8.82	8.86
CTABGD1-15_A3349	0.92	0.39	0	1.25	0.61	0.31	0	0.33	0.9	0.6	0.97	0.6	0.31	0.61	0.91
CTABGD1-15_A7346	72.25	84.95	85.64	127.6	131.76	131.75	139.62	119.5	110.35	97.93	112.73	115.23	160.65	122.19	125.28
CTABGD1-15_A1648	22.54	18.1	22.2	19.61	21.57	20.84	23.54	26.42	22.39	20.68	22.84	20.04	17.89	15.18	16.75
CTABGD1-15_A2404	1.57	2.81	2.06	2.12	1.39	0.94	3.82	0.99	1.71	1.31	1.96	3.22	3.41	6.1	1.43
CTABGD1-15_A6715	67.63	52.7	57.92	55.3	57.47	58.12	55.06	46	54.81	51.67	55.21	54.01	83.21	56.5	64.02
CTABGD1-15_A3885	18.62	14.7	16.13	8.47	9.77	10.46	9.78	7.77	9.33	9.84	9.72	11.66	14.05	10.24	10.19
CTABGD1-15_A7256	6.34	3.78	5.66	33.81	38.02	71.92	121.9	64.27	72.37	61.21	77.19	85.79	70.01	84.66	39.11
CTABGD1-15_A0962	81.15	76.35	72.27	59.42	48.6	61.57	47.17	60.57	49.4	60.76	60.03	53.52	46.58	67.11	54.02
CTABGD1-15_A8267	1136.33	844.17	1135.29	741.33	719.6	846.75	866.14	610.49	813.6	905.04	723.8	859.11	1000.58	1038.31	912.92
CTABGD1-15_A6617	42.32	51.62	49.13	39.82	34.79	43.44	45.63	31.34	35.87	42.49	42.88	54.2	77.08	42.48	53.27
CTABGD1-15_A6913	22.6	24.24	22.85	105.75	91.29	128.26	143.47	117.52	133.21	94.63	134.66	170.24	209.9	169.27	112.84
CTABGD1-15_A8739	6.73	9.68	6.93	1.51	1.31	1.77	2.1	0.86	1.21	1.88	1.8	3.06	8.17	1.87	4.62
CTABGD1-15_A3599	53.4	62.48	59.81	99.16	104.9	91.76	82.19	158.64	91.56	74.92	99.56	72.47	50.5	70.9	57.84
CTABGD1-15_A0375	0.28	0	0	0.57	0.56	0.95	0.96	0.6	0.55	0	0.79	0.55	0.56	0	0.18
CTABGD1-15_A4751	268.29	206.52	247.34	190.45	206.51	148.77	135.89	151.07	163.62	204.47	161.63	177.72	154.86	231.45	195.22
CTABGD1-15_A2714	32.32	31.16	28.04	21.61	19.83	21.51	31.71	20.61	23.31	27.24	26.25	32.52	44.63	34.39	39.45
CTABGD1-15_A7063	2.44	1.42	1.85	1.47	1.78	2.21	2.3	1.3	2.03	2.19	1.47	2.33	2.33	1.45	2.7
CTABGD1-15_A1182	2.35	8.62	9.85	191.74	219.09	104.79	69.64	109.94	70.92	29.35	34.02	26.02	20.4	39.18	26.33
CTABGD1-15_A1115	3.29	1.75	1.98	0.9	0.97	1.64	1.25	1.2	1.51	1.83	1.54	1.73	1.45	1.62	2.24
CTABGD1-15_A3325	13.26	15.5	10.52	17.85	15.3	12.49	16.18	13.82	16.55	22.14	20.22	20.57	22.96	23.15	22.67
CTABGD1-15_A5058	125.1	123.59	124.48	77.23	90.53	77.91	62.61	85.73	83.95	77.12	87.69	81.23	62.33	109.42	83.03
CTABGD1-15_A1485	15.44	12.18	14.65	7.04	5.15	6.79	8.87	4.97	5.51	8.43	7.45	10.31	14.14	6.07	10.66
CTABGD1-15_A5201	86.01	86.1	99.31	72.72	71.11	55.39	58.99	52.84	65.31	67.68	48.07	54.2	43.14	72.49	59.83
CTABGD1-15_A5140	108.46	164.26	130.06	296.57	321.04	303.5	209.76	231.85	210.22	175.44	184.1	159.49	147.4	186.48	142.31
CTABGD1-15_A2837	2.79	2.92	1.95	4.86	4.64	4.34	5.97	6.44	6.39	10.4	10.44	9.68	5.4	7.08	10.72
CTABGD1-15_A3333	2.02	2.35	2.06	1.54	2.68	2.04	6.39	2.68	4.61	3.3	3.9	3.75	6.35	1.85	3.98
CTABGD1-15_A7712	79.84	41.94	156.36	19.86	24.13	13.49	27.19	19.99	37.31	30.33	34.49	42.16	29.15	36.18	40.03
CTABGD1-15_A5624	192.46	213.87	151.67	340.7	337.01	316.61	284.15	366.41	274.56	292.8	350.13	261.19	269.5	261.82	216.67
CTABGD1-15_A6072	20.83	30.15	23.99	32.05	28.61	25.19	24.72	29.91	27.97	27.46	29.28	28.67	17.63	27.41	24.41
CTABGD1-15_A5966	5.19	3.99	5.96	3.6	2.52	4.62	7.5	3.98	5.27	7.16	12.07	12.4	16.73	4.66	11.41
CTABGD1-15_A0650	98.9	77.01	121.88	91.7	92.66	76.15	71.62	73.94	75.93	71.5	74.43	65.24	71.01	94.79	74.94
CTABGD1-15_A7779	36.9	40.54	44.82	58.19	61.63	45.26	41.61	39.27	49.26	43.69	28.88	30.57	29.07	72.01	39.44
CTABGD1-15_A0187	56.68	36.26	43.42	54.54	55.1	52.08	62.84	64.91	60.26	57.3	65.71	64.79	56.91	44.63	69.83
CTABGD1-15_A8840	4.47	1.28	6.35	3.99	3.51	2.86	3.05	9.99	5.92	8.74	5.57	5.48	9.76	19.92	5.37
CTABGD1-15_A0005	78.58	46.84	77.11	53.15	52.78	46.66	44.44	52.09	47.61	45.43	45.01	41.84	34.59	49.38	39.79
CTABGD1-15_A0352	0.46	0	0	0.15	0	0	0.31	0	0	0	0	0	0	0	0
CTABGD1-15_A3466	68.16	105.36	76.38	70.72	65.84	63.94	66.83	59.79	68.74	69.13	56.53	60.82	61.98	68.34	71.74
CTABGD1-15_A6115	5.53	19.15	5.78	6.64	7.65	9.23	5.24	8.81	5.15	6.55	13.38	10.33	11.96	10.53	7.77
CTABGD1-15_A2705	197.72	197.41	183.3	134.85	126.76	106.83	103.08	86.28	115.12	137.21	116.72	124.51	125.42	117.96	129.68
CTABGD1-15_A5819	31.18	62.05	37.66	72.69	86.64	58.68	57.71	85.58	74.68	61.15	53.73	41.77	45.15	90.24	57.47
CTABGD1-15_A2229	63.07	123.36	71.07	139.99	139.08	90.17	103.14	124.39	138.69	98.79	102.11	102.97	82.56	103.84	101.6
CTABGD1-15_A3499	1.68	1.03	1.74	2.68	3.03	2.57	2.08	2.15	1.69	3.28	2.14	2.66	1.71	1.72	1.8
CTABGD1-15_A3877	150.28	287.61	173.27	528.97	576.44	477.29	421.24	344.04	488.52	452.37	390.44	370.93	400.3	386.45	391.44
CTABGD1-15_A3621	0	0.58	0.28	0.46	0	0.46	0.47	0.48	0.45	0.22	0.24	0	0	0	0.45
CTABGD1-15_A2462	111.87	109.5	89.03	103.21	101.22	102.58	103.21	104.47	89.41	85.5	96.92	80.48	79.76	68.19	88.56
CTABGD1-15_A3082	35.93	14.6	18.56	33.16	31.88	40.62	24.6	33.35	30.31	24.13	31.43	32.4	29.52	31.72	20.52
CTABGD1-15_A7881	43.59	50.78	40.73	94.42	83.76	76.31	87.5	69.84	85.52	76.55	81.12	84.46	74.75	52.05	77.42
CTABGD1-15_A3340	56.4	39.18	52.07	29.77	25.27	31.39	30.87	27.14	28.75	37.93	32.99	36.78	45.05	37.57	34.01
CTABGD1-15_A1204	1.72	1.63	1.43	1.14	1.4	1.47	1.49	0.99	2.06	2.1	2.13	2.38	2.58	2.93	2.12
CTABGD1-15_A8422	16.24	14.07	12.69	28.32	30.63	25.92	24.33	27.29	28.65	25.85	28.37	23.95	17.28	29.05	21.03
CTABGD1-15_A8158	89.52	49.23	79.56	36.04	35.28	45.27	58.72	44.36	52.39	61.36	72.38	72.23	89.1	52.65	54.53
CTABGD1-15_A5134	41.2	39.41	43.91	54.29	49.72	44.74	41.07	29.33	45.5	40.58	29.13	42.05	36.82	39.05	40.22
CTABGD1-15_A3310	7.75	3.61	7.29	9.06	6.18	3.16	11.38	9.7	6.51	6.98	9.25	11.36	12.73	10.09	6.49
CTABGD1-15_A6644	1562.21	1782.91	1600.06	681.44	661.74	748.99	568.67	505.6	634.02	873.73	690.8	770.65	1094.92	872.3	981.04
CTABGD1-15_A2787	41.98	67.7	43.8	54.17	56.2	38.81	54	87.89	55.97	43.06	45.36	38.1	22.46	43.34	34.76
CTABGD1-15_A1679	43.08	35.99	52.37	21.84	24.14	22.02	24.37	15.26	26.46	34.62	22.99	38.95	28.69	31.94	36.97
CTABGD1-15_A0927	0.87	2.7	2.16	88.26	109.32	90.1	38.91	55.31	49.57	21.61	27.08	24.83	7.13	13.2	30.94
CTABGD1-15_A9058	23.43	37.32	9.77	34.66	32.77	30.58	33.15	26.65	33.99	32.71	24.94	33.05	24.45	32.3	30.25
CTABGD1-15_A7300	3.99	2.33	4.03	1.58	2.01	2.04	1.32	2.91	1.44	2.51	2.99	3.73	4.92	3.57	3.34
CTABGD1-15_A5770	28.81	26.24	32.06	13.32	11.48	9.06	12.55	10.27	10.48	10.57	7.19	9.23	12.42	9.69	13.39
CTABGD1-15_A9095	12.53	6.64	10.93	12.21	10.92	18.01	15.02	9.57	11.34	13.53	18.78	19.59	22.31	13.26	12.1
CTABGD1-15_A7592	21.78	36.78	18.36	36.29	38.4	29.53	31.49	37.6	35.47	29.96	25.29	29.5	24.48	27.22	26.47
CTABGD1-15_A2025	568.95	432.27	722.78	194.03	185.58	404.06	221.75	199.96	246.68	304.82	307.65	288.39	264.35	322.26	254.97
CTABGD1-15_A5455	28.12	40.96	23.76	84.06	89.38	86.32	78.65	109.62	75.24	62.9	90.17	56.92	65.58	77.22	65.82
CTABGD1-15_A1678	119.31	50.1	195.82	248.57	341.66	588.93	557.16	712.05	881.9	1882.07	1998.31	2225.95	598.9	1583.8	1801.92
CTABGD1-15_A1494	3.82	9.04	4.9	4.39	3.16	3.35	2.68	3.1	2.24	2.62	2.61	3.09	2.34	1.97	3.07
CTABGD1-15_A4480	89.64	94.27	79.94	81.97	87.67	82.34	77.29	90.65	81.45	92.28	89.51	63.68	66.77	76.99	75.83
CTABGD1-15_A8525	9.3	9.64	10.08	10.36	8.67	8.92	11.35	9.24	8.72	9.55	9.57	11.27	13.41	8.42	7.02
CTABGD1-15_A3712	0.54	0.92	1.99	1.28	1.44	1.1	1.67	0.77	0.71	0.53	1.33	1.93	2.15	3.06	0.71
CTABGD1-15_A4947	66.15	67.5	71.45	29.96	27	27.24	34.68	17.45	28.24	35.57	27.28	40.91	46.98	45.64	45.1
CTABGD1-15_A7914	40.7	47.65	32.76	30.72	28.46	26.85	23.92	30.48	21.19	23.8	27.78	26.27	29.81	23.4	31.93
CTABGD1-15_A0239	43.84	73.81	37.17	88.74	102.16	89.47	63.12	141.65	72.01	59.08	75.2	55.56	43.9	73.2	43.76
CTABGD1-15_A1764	45.94	43.91	46.28	8.31	8.19	16.6	21.55	10.83	16.78	18.08	23.42	34.4	36.86	12.95	32.98
CTABGD1-15_A5812	49.79	57.29	46.4	20.87	20.74	18.54	27.52	15.45	23.08	31.68	24.66	35.6	40.55	24.18	40.46
CTABGD1-15_A6406	49.35	55.56	52.06	42.41	39.56	33.64	36.7	42.06	35.5	38.11	35.66	35.55	37.2	45.72	40.79
CTABGD1-15_A7944	53.57	54.23	49.92	25.75	22.28	29.16	35.84	12.97	20.98	42.41	31.18	45.21	117.82	28.54	72.04
CTABGD1-15_A0656	31.31	38.85	30.85	139.37	146.55	130.15	119.89	130.49	148.84	102.86	101.05	98.2	71.31	88.09	81.08
CTABGD1-15_A3510	80.34	77.73	79.1	42.2	44.73	39.68	46.44	42.26	50.66	41.12	38.65	44.84	37.76	48.18	47.13
CTABGD1-15_A0099	354.66	313.71	403.9	141.98	110.5	118.46	166.2	89.75	131.86	259.77	142.39	254.23	290.48	248.18	323.02
CTABGD1-15_A8580	55.27	56.76	49.27	38.9	36.75	54.4	53.69	32.6	32.55	61.85	48.21	64.99	75.15	52.74	61.88
CTABGD1-15_A4333	10.18	11.37	9.4	27.69	27.93	25.5	21.43	41.51	27.91	15.77	27.86	18	9.88	15.42	14.4
CTABGD1-15_A3447	9.66	7.28	9.92	5.25	5.41	4.85	4.69	5.76	5.49	5.92	6.09	6.28	6.34	6.24	6.25
CTABGD1-15_A3500	18.29	35.02	113.03	1207.8	1372.2	2031.94	1566.19	1265.38	1394.32	1283.06	1429.87	1593.24	1579.96	1562.01	1073.58
CTABGD1-15_A4572	74	118.57	90.05	98.25	99.84	69.34	66.22	62.25	64.33	70.94	60.91	79.68	99.14	68.22	84.27
CTABGD1-15_A4160	10.16	2.93	7.51	6	5.54	7.82	8.72	7.15	6.68	8.7	9.84	9.98	14.26	8.65	9.61
CTABGD1-15_A5223	7.5	14.69	8.2	8.16	9.24	9.46	10.45	8.62	8.17	10.73	10.75	11.66	12.06	10.16	9.98
CTABGD1-15_A5073	47.04	51.41	54.04	53.04	52.7	38.16	50.83	45.46	52.31	58.15	40.87	39.02	37.54	76.88	53.01
CTABGD1-15_A0516	9.04	12.67	7.73	18.44	18.39	16.16	15.79	17.79	16.87	13.8	13.09	13.45	11.26	12.49	14.71
CTABGD1-15_A7467	79.02	174.22	87.35	92.82	95.54	52.61	58.41	86.11	55.57	58.43	48.94	47.34	56.19	63.36	64.56
CTABGD1-15_A9079	0	0.2	0.38	1.26	0.93	1.26	1.28	0.99	1.07	0.15	1.15	0.75	1.24	0.78	0.77
CTABGD1-15_A0581	1.55	0.92	1.89	0.1	0.21	0.21	0	1.09	0.51	1.31	0.87	1.1	0.1	0.93	0.92
CTABGD1-15_A8851	4.84	19.15	9	36.2	41.03	37.49	42.85	22.03	37.82	16	22	26.23	29.58	35.96	24.1
CTABGD1-15_A2934	166.44	146.96	159.51	255.74	251.82	252.94	205.02	228.99	232.1	195.36	189.52	173.61	168.91	175.41	149.48
CTABGD1-15_A2445	179.69	128.58	178.06	89.45	98.58	92.13	75.48	97.93	101.29	78.59	85.53	76.73	58.75	73.44	70.28
CTABGD1-15_A5208	103.64	117.1	98.47	82.19	86.19	78.38	65.76	85.11	70.33	68.8	76.15	65.43	81.49	92.69	66.4
CTABGD1-15_A5097	76.03	60.62	70.17	17.51	15.21	16.56	23.96	12.6	20.33	38.42	26.25	43.12	49.21	32.13	51.52
CTABGD1-15_A4990	408.12	248.29	406.81	1572.91	1452.6	1383.69	2078.84	1912.03	1902.16	1586.33	1950.18	1718.05	1253.2	940.61	1418.42
CTABGD1-15_A5122	124.79	90.5	96.52	87.41	86.62	104.12	97.45	108.68	96.75	94.11	132.88	107.98	138.27	102.47	105.12
CTABGD1-15_A2110	6.64	10.8	4.87	8.63	6.52	7.96	11.16	4	5.7	5.17	5.22	7.11	15.3	4.3	12.22
CTABGD1-15_A7772	113.63	118.84	110	77.91	82.61	64.16	73.25	70.92	81.21	80.34	56.16	59.9	57.97	75.97	62.1
CTABGD1-15_A4720	85.29	61.2	81.13	34.56	29.62	29.34	43.89	25.79	37.07	52.29	49.06	67.78	87.38	66.3	88.65
CTABGD1-15_A0420	191.58	120.14	163.03	50.88	86.35	63.1	103.26	89.61	73.62	82.86	79.16	79.3	115.95	96.5	85.01
CTABGD1-15_A2824	148.82	209.65	143.07	222.7	218.33	194.48	212.63	147.9	204.55	229.47	195.16	241.94	261.74	155.33	279.09
CTABGD1-15_A4696	0.21	0.54	0.23	0.05	0.05	0.1	0.05	0.15	0.09	0	0.1	0	0	0	0.05
CTABGD1-15_A6167	67.7	75.8	74.25	67.08	63.56	49.78	66.01	56.75	59.44	62.1	48.52	55.43	45.54	68.39	62.94
CTABGD1-15_A3798	9.91	8.84	8.45	11.63	12.26	13.08	12.65	16.42	12.91	13.5	13.21	12.69	13.79	11.13	12.74
CTABGD1-15_A1004	68.67	69.11	62.77	72.45	69.31	70.05	67.24	55.35	68.31	74.38	85.37	85.84	70.64	66.98	77.76
CTABGD1-15_A0094	189.84	133.69	156.36	79.98	76.85	94.01	95.94	100.55	81.7	111.94	131.38	123.21	161.84	113.97	121.79
CTABGD1-15_A2739	34.88	25.29	32.25	14.71	12.13	14.36	14.44	13.21	13.05	29.69	22.17	30.54	73.53	76.66	44.08
CTABGD1-15_A2236	236.65	371.04	259.78	385.46	368.22	294.32	315.91	345.04	326.72	289.91	238.54	264.3	235.15	285.78	300.42
CTABGD1-15_A7754	56.25	40.42	51.5	31.92	26.57	25.13	38.95	20.58	32.83	38.11	34.68	35.67	41.68	38.85	38.77
CTABGD1-15_A4786	6.87	11.13	9.19	22.87	20.12	14.2	16.97	24.9	16.5	23.63	14.97	11.91	18.73	36.37	23.47
CTABGD1-15_A3794	511.19	963.06	554.84	2294.4	2944.5	2353.14	1820.63	2847.41	1988.36	1448.78	1820.12	1326.33	957.35	1545.85	1196.68
CTABGD1-15_A8496	19.19	17.45	16.32	9.46	8.08	10.84	12.5	7.19	9.83	11.42	10.06	13.94	15.74	10.02	15.89
CTABGD1-15_A8509	7.19	7.15	6.46	10.07	7.94	7.35	9.73	9.68	11.65	19.61	17.01	15.58	14.22	10.76	18.03
CTABGD1-15_A5834	35.88	41.85	31.3	62.57	60.44	50.31	49.58	49.87	44.38	49.16	56.46	50	75.94	52.7	57.99
CTABGD1-15_A8121	556.99	572.35	579.44	214.96	217.06	186.34	209.47	142.43	230.38	294.82	179.93	289.76	235.93	234.65	305.17
CTABGD1-15_A0263	65.72	45.34	53.92	65.83	65.52	75.36	46.84	59.61	62.81	59.08	62.67	59.6	44.2	68.71	48.91
CTABGD1-15_A0327	26.09	28.8	9.83	7.39	8.76	4.89	7.56	17.77	5.64	4.15	6.42	5.5	3.62	5.24	6.1
CTABGD1-15_A0452	3.85	8.2	5.88	13.1	11.82	17.21	20.88	14.79	15.81	16.96	14.95	17.49	19	9.91	16.7
CTABGD1-15_A5090	1.51	2.13	2.16	5.39	5.14	6.83	6.29	6.39	6.98	4.55	7.76	7.38	5.42	4.44	5.1
CTABGD1-15_A1415	47.25	48.76	56.06	25.68	29.73	71.66	34.51	43.35	42.37	32.8	43.76	41.81	33.68	34.27	29.42
CTABGD1-15_A8612	61.94	76.81	63.34	92.43	100.28	78.97	76.75	93.82	89.65	89.45	81.51	84.89	54.83	84.94	72.67
CTABGD1-15_A3441	43.62	45.17	40.76	41.48	36.44	34.05	42.83	24.79	42.96	40.62	33.17	42.08	40.69	33.82	43.95
CTABGD1-15_A7460	257.69	473.46	291.45	243.78	213.53	211.73	202.37	247.09	183.02	217.11	190.33	181.14	237.79	201.36	270.34
CTABGD1-15_A8564	11.23	21.62	11.08	21.81	19.73	16.4	15.46	20.84	17.7	16.04	15.43	12.84	11.65	15.79	12.56
CTABGD1-15_A8823	28.48	33.3	26.23	25.24	21.49	26.66	25.44	21.1	21.2	25.95	26	33.33	88.28	36.41	47.9
CTABGD1-15_A8594	79.17	54	87.75	60.84	57.26	53.97	59.94	49.7	65.71	75.06	58.73	69.54	60.6	70.73	68.14
CTABGD1-15_A7561	10.82	6.62	6.71	17.79	17.18	12.02	9.97	17.07	13.83	8.9	10.89	8.81	4.2	6.19	7.1
CTABGD1-15_A4733	30.21	30.22	26.11	22.18	23.28	23.52	29.47	24.33	23.09	27.03	26.33	30.35	39.59	17.09	32.15
CTABGD1-15_A7134	3.35	5.21	6.73	6.07	4.72	6.28	11.63	16.13	11.69	17.22	21.02	19.3	15.05	22.3	14.82
CTABGD1-15_A8942	75.7	80.96	78.92	96.37	93.7	100.75	101.5	68.6	85.76	78.84	81.71	91.54	163.42	80.06	110.57
CTABGD1-15_A7277	11.39	17.32	9.87	14.38	10.46	12.53	14.9	10.42	14.13	15.48	17.15	17.79	17.88	11.57	16.83
CTABGD1-15_A5775	138.94	108.26	106.99	48.37	39.12	48.78	43.13	39.34	43.09	45.29	59.54	56.52	57.87	33.61	43.64
CTABGD1-15_A7177	23.2	15.84	20.02	92.3	63.95	109.39	75.89	33.43	42.59	56.3	36.04	40.37	211.87	108.36	72.41
CTABGD1-15_A5588	54.56	38.29	54.04	17.53	19.37	18.34	18.25	15.3	18.27	19.96	14.87	18.22	21.44	19.42	19
CTABGD1-15_A5982	67.41	74.88	56.77	108.47	127.72	103.74	118.71	159.22	123.2	110.62	131.55	87.85	89.81	169.85	107.61
CTABGD1-15_A2398	1.03	0.29	0.28	0.23	0	0.23	0.23	0.72	0.45	1.12	0.48	0.22	1.58	0.91	0.22
CTABGD1-15_A2131	0	0.17	0.05	0.04	0.13	0	0	0	0	0.13	0	0.04	0.04	0.04	0.04
CTABGD1-15_A0474	47.07	69.88	54.49	72.51	74.48	58.16	49.49	77.71	60.28	60.92	54.84	54.26	44.41	55.75	54.83
CTABGD1-15_A7241	1.1	1.18	0.81	2.43	1.92	2.09	2.87	1.34	2.61	2.15	2.45	2.78	1.85	1	2.43
CTABGD1-15_A5493	26.57	35.84	25.83	46.81	41.18	35.34	38.2	34.86	36.19	45.54	35.53	38.5	39.67	30.19	34.36
CTABGD1-15_A6338	71.99	75.81	62.33	104.88	95.14	93.87	86.66	77.44	83.11	108.28	97.75	103.91	105.86	91.13	110.95
CTABGD1-15_A4550	216.48	214.55	222.26	119.3	119.84	117.08	85.9	96.49	112.31	93.24	93.34	95.12	79.05	111.56	83.51
CTABGD1-15_A4723	197.7	225.81	178.83	293.76	327.88	295.48	215.93	352.07	257.7	216.52	250	196.14	157.65	187.9	158.42
CTABGD1-15_A7852	25.73	30.86	29.89	25.92	28.32	39.43	51.92	44.23	42.05	45.84	59.17	58.74	61.41	85.08	68.52
CTABGD1-15_A6974	379.4	215.47	319.52	192.79	152.89	187.94	326.34	191.7	267.7	546.77	567.9	849.7	1159.15	1060.86	950.48
CTABGD1-15_A7618	19.1	12.77	20.33	11.87	10.08	12.86	24.24	7.87	20.34	25.46	30.14	41.13	59.98	16.24	54.55
CTABGD1-15_A8114	19.72	67.06	33.2	1.12	2.76	12.53	0.95	2.35	0.72	1.81	2.33	1.79	3.12	2.4	1.82
CTABGD1-15_A5381	17.18	22.11	14.5	38.25	38.12	38.27	32.32	37.4	35.49	28.66	38.34	34.94	21.54	28.83	29.99
CTABGD1-15_A7825	2.7	5.32	2.93	5.47	5.06	4.35	5.94	4.23	5.57	8.22	8.94	9.88	6.05	7.97	9.75
CTABGD1-15_A2590	12.13	24.44	14.73	31.17	32.51	20.7	23.78	26.46	24.8	22.94	19.52	20.85	22.63	29.3	27.98
CTABGD1-15_A7163	62.76	78.05	68.18	98.9	110.94	87.95	69.09	142.95	69.04	57.97	81.89	54.6	69.42	59.73	54.29
CTABGD1-15_A5928	266.93	442.33	319.51	852.64	913.08	693.02	614.07	441.02	714.39	629.76	377.43	494.56	357.62	402.28	505.49
CTABGD1-15_A2170	23.31	18.04	17.48	8.5	7.79	9.41	10.86	5.12	8.61	10.95	8.78	13.3	20.7	9.11	14.59
CTABGD1-15_A4489	66.68	70.33	72.62	78.91	77.81	58.28	79.74	83.93	72.97	52.46	54.41	53.76	46.68	59.45	55.09
CTABGD1-15_A6038	54.62	58.85	52.37	24.47	21.66	17.62	18.33	11.71	18.29	22.1	13.83	20.84	24.96	18.36	26.38
CTABGD1-15_A0520	89.59	87.4	87.15	104.24	112.78	108.58	96.75	103.27	106.3	93.92	102.16	89.52	68.46	97.73	77.2
CTABGD1-15_A5722	73.15	117.21	78.27	74.03	72.53	54.07	64.93	49.14	71.63	52.35	37.02	40.66	37.21	52.78	47.48
CTABGD1-15_A3557	0.57	0.48	0	0	0.19	0	0.2	0.4	0.37	0.19	0.2	0.37	0.76	0.38	0.38
CTABGD1-15_A3124	13.54	6.77	10.31	30.89	31.5	18.35	23.13	29.12	49.83	24.4	24.1	21.7	12.02	13.22	21.1
CTABGD1-15_A0243	90.24	73.88	88.86	37.46	35.99	45.96	50.11	45.68	52.49	43.97	44.99	43.16	52.45	49.26	53.55
CTABGD1-15_A6349	131.6	86	161.88	68.82	73.92	73.74	63.27	69.37	69.77	62.92	59.63	63.1	59.35	68.2	58.26
CTABGD1-15_A6318	40.52	78.36	40.4	95.31	89.74	74.87	72	78.17	81.9	65.23	61.51	59.82	45.67	55.74	59.24
CTABGD1-15_A2561	12.33	25.79	25.86	5.76	5.07	2.45	8.22	4.17	7.4	5.45	3.04	5.68	5.57	4.57	6.96
CTABGD1-15_A4054	31.27	27.69	20.46	71.93	72.73	54.86	127.9	53.13	79.34	61.08	78.8	60.91	48.01	40.34	59.46
CTABGD1-15_A3638	1.12	1.9	1.3	2.84	2.23	1.96	9.08	3.9	4.64	7.63	17.72	17.71	26.62	18.72	15.18
CTABGD1-15_A4424	44.77	55.8	50.15	92.69	97.03	84.49	85.68	96.91	98.9	112.84	99.92	103.61	101.15	120.46	114.77
CTABGD1-15_A5971	22.22	20.13	24.48	9.47	7.73	11.05	16.21	8.55	8.41	16.67	14.36	23.27	43.56	9.32	30.38
CTABGD1-15_A7748	59.33	87.61	61.37	93.79	97.38	93.04	81.03	95.85	82.71	73.72	80.13	71.13	47.76	83.59	63.38
CTABGD1-15_A5868	32.88	34.59	26.31	17.96	14.88	17.24	21.97	13.44	17.62	22.17	19.66	25.37	27.04	20.19	26.25
CTABGD1-15_A6365	22.69	26.61	19.39	23.95	21.27	23.13	29.65	32.25	28.64	28.09	36.86	29.91	28.88	21.8	29.02
CTABGD1-15_A7828	48.21	54.18	40.39	45.52	35.83	39.44	41.59	54.64	47.64	46.4	44.2	42.6	33.19	40.18	42.1
CTABGD1-15_A7406	15.08	19.32	16.08	10.71	10.11	7.56	8.9	9.04	8.6	11.06	8.11	8.25	13.07	14.9	12.46
CTABGD1-15_A6311	16.85	12.8	20.52	8.22	8.23	7.91	8.76	6.82	10.13	9.72	10.53	11.6	9.65	12.02	12.13
CTABGD1-15_A6668	17.82	25.71	17.89	33.06	31.58	31.4	29.6	40.32	33.7	27.97	32.28	26.93	21.44	27.33	26.36
CTABGD1-15_A2352	0.5	0.43	0.68	12.91	16.21	16.27	17.87	15.15	17.49	25.16	21.16	20.9	10.42	16.49	15.85
CTABGD1-15_A2147	1.16	0.98	0.71	1.37	0.58	0.78	1.19	0.62	0.38	0.95	1.43	0.56	0.58	1.16	0.76
CTABGD1-15_A1911	1232.53	1601.52	1134.6	3523.41	3366.73	2718.36	2192.79	2601	2359.87	2471.95	2157.45	1896.47	2077.15	2105.09	2142.13
CTABGD1-15_A0429	21.29	16.73	19.98	22.28	20.26	19.85	25.67	19.17	20.98	20.29	19.62	24.62	19.48	20.11	25.32
CTABGD1-15_A1243	20.97	14.43	28.06	15.99	14.43	12.64	11.45	9.39	9.15	13.33	14.1	13.74	17.32	23.25	18.37
CTABGD1-15_A0435	178.67	180.5	185.97	216.95	225.8	245.17	217.74	260.77	216.33	209.8	191.54	165.35	171.17	201.35	157.83
CTABGD1-15_A4330	116.94	89.59	107.43	98.19	91.78	96.65	115.97	100.85	98.73	105.34	111.28	103.3	103.39	93.87	100.08
CTABGD1-15_A2757	0.58	0.29	0.19	0.31	0.31	0.85	0.39	0.16	0.15	0.38	0.65	0.67	0.53	0.38	0.53
CTABGD1-15_A2659	213.14	159.25	195.03	69.33	58.4	53.16	71.97	35.37	67.96	117.73	82.32	110.73	118.24	70.86	134.97
CTABGD1-15_A6256	15.91	13.12	13.63	11.06	13.1	13.49	9.45	17.81	14.16	12.11	14.2	11.91	10.91	10.8	12.19
CTABGD1-15_A1774	3.69	2.74	1.92	0.7	1.17	1.09	1.41	1.35	1.64	1.73	2.48	2.67	2.05	0.98	2.32
CTABGD1-15_A1048	0.11	0	0.28	0	0.08	0.08	0.08	0.08	0.15	0.15	0	0.15	0.08	0	0.15
CTABGD1-15_A6020	41.84	37.99	44.54	36.47	34.23	29.69	32.42	29.43	32.65	37.65	30.44	33.99	32.87	38.7	38.84
CTABGD1-15_A6279	0.68	0.76	1.83	0.61	0	0.91	0.61	0.48	1.17	0.88	1.58	1.45	1.19	0.9	2.22
CTABGD1-15_A1433	142.9	189.77	119.74	85.7	107.47	99.33	83.54	153.45	109.87	57.9	73.69	61.46	43.46	86.65	57
CTABGD1-15_A2752	121.68	178.08	101.47	166.35	150.62	143.12	131.27	110.1	128.68	129.13	136.95	133.3	145.99	116.64	126.16
CTABGD1-15_A7575	362.95	674.89	448.43	1620.54	1886.98	1656.95	1241.25	2115.55	1460.34	1059.72	1463.65	946.41	905.62	1053.03	937.48
CTABGD1-15_A1491	27.49	31.56	20.74	35.35	38.9	38.86	36.8	51.19	38.26	24.1	28.55	28.99	18.93	23.97	19.9
CTABGD1-15_A4515	61.73	79.45	48.6	177.52	192.72	176.58	158.73	242.6	170.32	128.33	164.91	119.21	97.18	151.25	106.6
CTABGD1-15_A5250	255.93	415.97	209.32	276.92	299.57	237.9	267.56	269.31	264	184.63	161.96	160.42	127.79	124.92	162.85
CTABGD1-15_A3992	28.11	24.95	27.6	37.36	32.69	24.53	30.97	30.1	17.34	18.25	14.06	17.07	21.18	23.07	19.05
CTABGD1-15_A6538	3.53	5.16	5.14	39.57	45.73	32.54	28.72	61.53	33.65	22.46	30.42	24.82	14.46	17.73	18.01
CTABGD1-15_A3067	28.34	19.71	24.63	34.55	33.17	46.55	43.29	43.15	41.85	41.11	45.2	38.62	36.09	42.04	33.51
CTABGD1-15_A7920	12.93	14.68	11.37	17.18	17.46	16.99	17.11	13.11	16.93	17.09	14.36	18.45	18.77	17.79	19.7
CTABGD1-15_A6282	0.26	0.44	1.37	0.87	1.37	1.31	1.24	2.83	1.18	0.59	1.18	0.75	1.28	1.98	0.68
CTABGD1-15_A6593	60.52	82.66	43.47	166.24	148.05	145.43	111.42	216.58	118.52	121.89	148	104.02	171.85	133.33	116.67
CTABGD1-15_A4853	38.41	43.03	28.23	86.38	98.08	87.55	58.82	124.48	67.69	46.87	78.82	51.32	41.81	54.59	41.67
CTABGD1-15_A0216	61.71	44.23	65.92	90.84	105.57	106.64	107.14	117.25	113.37	127.3	132.6	126.77	81.76	119.2	96.14
CTABGD1-15_A4192	96.56	77.16	94.34	66.34	71.63	63.5	79.25	83.4	81.09	78.06	76.62	78.66	67.98	73.16	77.46
CTABGD1-15_A3209	15.15	15.27	14.47	18.95	15.57	21.69	13.85	27.48	13.13	10.64	15.97	11.29	6.71	12.69	8.59
CTABGD1-15_A5390	0.83	0.35	0.34	1.68	1.92	1.96	1.98	1.17	2.98	2.17	1.45	2.41	1.1	1.65	2.45
CTABGD1-15_A6656	283.82	529.03	338.23	1257.54	1457.63	1163.39	911.91	880.63	1056.05	960.89	972.12	808.89	816.1	830.04	811.7
CTABGD1-15_A7017	612.98	470.28	557.08	496.93	543.31	544.24	460.25	766.83	508.31	438.05	514.97	421.06	338.52	488.68	346.12
CTABGD1-15_A0838	1250.05	737.79	1239.72	625.04	637.91	565.2	710.88	479.77	690.48	973.41	806.39	897.63	802.15	797.15	895.35
CTABGD1-15_A0542	33.85	45.22	34.61	35.99	34.88	29.56	34.16	34.91	37.22	35.93	36.62	37.56	32.99	33.11	36.4
CTABGD1-15_A2527	22.7	33.75	24.54	32.63	29.7	20.01	21.06	23.81	26.01	26.4	16.9	21.16	21.33	26.5	29.6
CTABGD1-15_A5578	9.72	9.85	11.86	5.41	5.79	6.55	7.8	4.45	3.96	5.07	6.64	7.68	5.14	8.39	6.38
CTABGD1-15_A4651	24.87	24.4	18.94	11.22	10.38	11.15	15.68	10.05	10.27	12.03	10.21	14.67	24.44	7.1	18.39
CTABGD1-15_A4482	113.42	91.22	118.83	149.77	165.72	169.52	152.05	194.76	184.45	156.18	171.39	159.71	104.77	154.84	124.28
CTABGD1-15_A3134	20.28	18.4	21.02	19.91	20.84	17.68	15.69	14.75	17.98	18.15	16.21	15.24	11.14	18.9	15.91
CTABGD1-15_A1272	57.31	28.75	56.74	21.85	29.13	32.16	38.55	56.81	33.01	29.78	42.18	24.39	30.74	27.29	22.34
CTABGD1-15_A0370	9.46	17.57	11.34	11.39	7.31	12.74	19.49	7.66	11	17.57	17.12	25.91	30.47	16.1	28.8
CTABGD1-15_A4205	23.66	28.18	19.18	37.76	40.58	34.08	28.74	40.49	32.47	25.56	26.92	23.52	23.27	22.72	21.9
CTABGD1-15_A3986	67.1	54.32	76.15	46.49	47.26	40.36	52.86	53.64	56.61	54.31	53.29	57.67	50.11	70.68	66.71
CTABGD1-15_A6058	3.41	2.45	4	0.7	0.49	0.7	0.96	0.33	0.54	1.87	1.08	2.93	5.08	0.84	4.12
CTABGD1-15_A7707	75.42	47.04	71.02	45.55	44.22	32.19	33.38	46.46	42.14	46.34	46.7	52.9	30.1	42.17	46.04
CTABGD1-15_A7322	20.09	21.75	13.26	43.99	42.03	45.68	34.97	42.76	35.32	33.73	35.39	34.89	35.22	30.84	37.66
CTABGD1-15_A3749	121.21	142.98	130.4	229.13	174.25	180.88	143.76	207.43	301.33	176.29	142.81	182.64	78.04	120.09	152.91
CTABGD1-15_A0416	65.64	40.22	49.27	32.34	31.62	41.4	49.08	37.47	37.34	58.04	60.79	69.84	82.43	34.29	55.17
CTABGD1-15_A4255	1104.2	607.48	827.76	853.2	956.78	1095.76	916.09	1068.53	999.82	960.68	1333.01	1033.22	790.39	796.12	882.57
CTABGD1-15_A8598	60.54	44.94	74.41	44.64	58.53	29.18	38.33	42.45	60.04	61.41	54.71	47.71	34.28	44.15	44.96
CTABGD1-15_A6612	108.85	85.96	87.84	146.03	146.89	149.35	167.7	184.37	138.22	137.36	182.86	155.1	159.81	168.19	144.79
CTABGD1-15_A6652	22.52	23.74	20.37	14.87	13.76	17.2	16	8.81	15.16	22.55	19.36	21.24	32.36	23.28	28.31
CTABGD1-15_A2844	230.79	173.09	168.14	188.49	197.37	200.3	184.83	201.54	162.12	245.47	236.04	204.14	263	164.62	176.23
CTABGD1-15_A8872	4.38	4.04	3.89	11.47	12.39	4.83	7.07	6.55	9.17	11.95	8.93	12.77	6.32	5.73	9.15
CTABGD1-15_A6689	17.19	27.62	16.02	10.77	9.77	8.28	11.03	5.59	10.29	12.35	8.09	14.67	13.91	11.02	16.03
CTABGD1-15_A0237	10.76	11.18	9.94	2.43	2.24	2.73	5.69	1.87	3.63	8.3	4.26	11.67	18.58	5.68	15.45
CTABGD1-15_A3746	14.35	12.85	14.59	8.55	9.23	7.46	8.87	12.36	9.4	7.28	8.99	8.02	6.32	9.74	7.9
CTABGD1-15_A2154	1402.86	1384.13	1293.02	1937.4	2105.89	2797.15	1923.9	2705.85	1697.72	1395.59	1999.07	1403.96	1411.78	2107.98	1318.1
CTABGD1-15_A6805	78.8	104.65	77.83	177.89	179.07	142.75	160.3	155.38	163.72	181.8	163.9	184.9	159.4	127.8	168.96
CTABGD1-15_A7581	60.78	59.49	76.53	49.76	52.53	36.23	56.33	35.27	54.77	68.5	53.79	68.6	63.5	62.2	94.51
CTABGD1-15_A3218	0	0.48	0.69	2.09	1.87	1.14	1.15	1.59	1.1	1.65	1.78	0.36	0.93	0.56	0.37
CTABGD1-15_A0267	26.84	32.53	27.23	56.29	47.12	59.59	54.78	78.69	56.95	58.73	66.45	55.39	56.89	44.1	63.8
CTABGD1-15_A1510	13.8	14.75	12.31	12.28	14.62	9.52	14.28	13.58	14.61	11.39	7.95	9.12	7.94	10.82	8.95
CTABGD1-15_A7866	0	0	0	0	0	0.09	0	0	0	0	0	0	0	0	0
CTABGD1-15_A7515	5.76	6.08	3.51	3.56	3.81	4.85	4.92	6.77	5.63	4.07	9.75	4.03	3.49	6.06	5.04
CTABGD1-15_A8003	34.9	37.19	27.51	20.9	19.08	18.33	20.15	13.72	21.44	29.22	20.63	24.61	23.78	21.49	27.14
CTABGD1-15_A6223	29.19	41.47	34.83	40.97	33.12	22.15	26.79	27.67	28.26	30.25	24.6	22.94	27.32	40.27	32.39
CTABGD1-15_A3104	32.66	32.37	34.31	21.83	17.73	17.02	21.52	17.51	27.37	23.06	25.85	29.48	21.26	19.85	25.27
CTABGD1-15_A3120	56.27	33.52	46.45	11.84	13.27	21.01	28.15	15.52	16.97	41.78	27.32	31.01	50.44	24.23	44.41
CTABGD1-15_A4025	8.72	11.04	6.74	17.26	16.64	18.99	13.29	12.2	17.52	17.25	18.12	18.2	11.72	18.33	13.06
CTABGD1-15_A5902	19.57	44.73	22.38	49.68	49.59	43.15	39.79	43.49	44.2	31.52	26.05	32.53	19.81	28.03	33.63
CTABGD1-15_A4800	4	3.85	5.65	0.62	0.84	1.37	3.02	1.29	2.47	2.47	2.7	3.89	3.25	3.91	4.33
CTABGD1-15_A0647	99.94	72.2	109.15	29.49	31.27	36.3	28.73	28.32	33.22	41.82	36.17	45.53	29.7	46.63	43.3
CTABGD1-15_A0081	16.97	18.85	13.71	2.77	2.11	2.99	5.68	0.96	3.12	7.35	5.03	11.91	15.06	2.27	15.4
CTABGD1-15_A3170	45.08	18.17	34.35	26.31	27.14	29.81	18.02	24.63	18.79	25.42	30.16	21.23	48.58	22.38	26.64
CTABGD1-15_A8690	7.93	1	3.46	4.31	2.74	3.82	4.93	3.92	4.39	9.1	7.38	9.31	13.99	9.19	11.41
CTABGD1-15_A1158	20.2	25.32	19.78	10.06	9.31	8.74	11.29	7.89	9.21	10.99	9.09	10.33	24.23	10.16	16.26
CTABGD1-15_A0561	7.41	13.48	8.66	7.41	6.32	8.33	8.32	5.66	8.31	8.43	9.66	10.31	12.63	8.76	10.56
CTABGD1-15_A8227	4.98	6.2	5.01	4.95	2.61	2.75	3.21	2.2	3.52	5.28	3.54	5.81	7.09	4.64	6.68
CTABGD1-15_A4250	9.12	8.06	5.67	0.58	1.7	1.45	3	0.61	1.4	1.33	1.05	2.56	4.11	0.64	2.46
CTABGD1-15_A8315	52.91	49.15	47.75	124.35	127.87	141.3	156.96	130.99	136.37	163.27	179.68	188.3	179.89	103.46	173.96
CTABGD1-15_A0223	21.12	12.39	17.83	3.48	1.92	3.69	4.73	2.5	5.57	6.83	5.42	8.22	13.53	5.35	7.19
CTABGD1-15_A7090	10.83	22.19	15.52	21.35	18.71	18.41	21.74	14.57	18.94	20.05	18.89	23.3	29.77	15.25	24
CTABGD1-15_A8420	55.66	68.38	48.49	44.32	39.1	32.51	39.8	32.74	40.22	46.44	42.13	34.56	46.37	42.73	38.6
CTABGD1-15_A5478	1.02	0.37	0.83	0	0	0.39	0.5	0.41	0.47	1.04	0.92	1.41	2.69	0.68	0.76
CTABGD1-15_A8662	61.26	48.44	75.02	58.6	52.64	56.05	56.12	52.43	55.5	74.27	55.49	64.42	40.97	55.24	73.42
CTABGD1-15_A6244	38.05	34.51	32.06	17.94	18.25	20.27	30.88	17.94	20.61	34.37	28.58	41.27	67.1	26.88	51.18
CTABGD1-15_A8275	12.3	15.4	10.08	31.96	34.18	25.79	23.41	31.81	23.87	23.44	24.81	21.51	18.28	21.02	22.95
CTABGD1-15_A0485	203.99	232.12	235.49	420.47	415.95	325.05	524.15	336.62	462.91	332.48	276.4	293.48	210.78	251.34	262.76
CTABGD1-15_A0382	161.98	128.18	148.34	48.72	38.79	44.73	55.09	35.05	39.01	75.89	49.7	58.65	125.68	57.39	92.47
CTABGD1-15_A4827	0.2	0.12	0.28	0.07	0.03	0.07	0.1	0.07	0.1	0.16	0.1	0.29	0.19	0.07	0.29
CTABGD1-15_A2084	1.04	7.21	2.53	5.07	8.01	4.93	1.81	5.43	1.86	1.94	1.32	0.79	0.86	0.9	0.47
CTABGD1-15_A8195	493.78	677.3	512.84	285.35	297.86	222.12	208.99	285.13	256.73	253.46	273.89	287.51	266.35	338.55	281.65
CTABGD1-15_A8510	1.3	1.28	3	0	0.14	0.44	0	0.15	0.28	0.14	0.3	0.42	0	0.29	0.14
CTABGD1-15_A8443	1.17	2	1.35	0.65	0.65	0.37	0.68	1.89	0.59	0.58	2.03	0.64	0.9	1.56	0
CTABGD1-15_A9143	0	0	0.24	37.29	52.6	27.27	0	1.25	1.16	0	0.62	0.38	0.78	1.57	0
CTABGD1-15_A0824	11.51	12.19	10.18	11.34	11.55	14.21	12.72	11.66	11.31	10.84	11.65	12.79	19.62	21.95	10.07
CTABGD1-15_A2851	34.43	39.68	31.22	46.53	48.06	52.78	46.54	69	50.99	40.51	49.49	42.08	30.14	41.84	33.89
CTABGD1-15_A4057	109.37	128.48	122.29	93.71	90.15	74.14	78.61	69.97	80.38	63.87	55.64	59.02	51.61	65.43	55.4
CTABGD1-15_A2609	39.96	29.22	38.97	11.12	9.93	10.37	12.52	8.76	8.9	15.17	14.87	17.01	24.84	12.73	20.54
CTABGD1-15_A4449	0.51	0.43	0.42	0.52	0.17	0.69	0.7	2.17	0.67	1.34	3.05	2.15	1.69	1.53	1.85
CTABGD1-15_A4049	56.96	71.49	60.14	45.17	37.97	39.24	45.73	35.58	41.62	46.06	35.62	42.14	46.1	37.45	45.82
CTABGD1-15_A7734	56.75	61.32	56.4	44.5	43.23	40.01	36.37	33.82	37.49	39.48	38.43	40.06	37.38	40.92	41.32
CTABGD1-15_A1011	63.25	54.83	66.16	67.4	60	63.27	68.25	62.93	63.52	65.3	62.02	57.48	74.34	93.05	66.41
CTABGD1-15_A4344	15.71	13.1	14.66	11.12	11.41	9.28	10.72	12.64	11.43	11.06	9.11	6.9	10.12	10.36	9.17
CTABGD1-15_A2275	0	0	0	0.06	0	0	0	0	0	0	0	0	0	0.06	0
CTABGD1-15_A1691	6.26	37.53	10.48	51.91	41.6	40.35	38.01	29.72	37.71	26.4	26.69	29.52	26.21	24.19	27.65
CTABGD1-15_A0212	5.84	14.03	6.72	23.63	23.89	23.04	28.32	31.53	25.86	18.97	23.46	23.99	15.19	16.57	15.67
CTABGD1-15_A6340	34.94	29.12	32.77	31.51	32.89	28.5	29.78	29.8	30.76	33.81	34.63	35.36	27.62	33.77	33.29
CTABGD1-15_A2720	34.69	49.61	40.61	42.25	38.29	37.06	44.56	28.92	39.23	38.95	31.03	39.4	36.72	28.66	42.15
CTABGD1-15_A3952	3.44	0.97	2.71	40.87	43.81	53.57	50.74	63.89	44.9	33.31	48.64	38.15	46.02	45.19	32.9
CTABGD1-15_A3112	58.19	48.59	45.85	31.31	27.64	33.43	41.68	29.71	36.67	41.47	45.8	49.94	58.21	36.82	55.22
CTABGD1-15_A3429	79.6	139.96	99.51	131.53	122.05	95.93	102.82	103.04	89.94	67.99	51.41	56.45	54.91	58.07	68.98
CTABGD1-15_A1583	138.07	119.13	100	109.65	108.04	125.31	97.09	152.52	107.93	98.89	135.72	98.94	100.57	98.34	86.53
CTABGD1-15_A0173	25.84	26.18	26.97	28.8	29.29	25.56	23.61	40.12	24.38	25.43	29.06	26.8	29.18	52.69	37.36
CTABGD1-15_A8104	14.6	17.78	18.15	11.27	10.22	10.96	6.04	13.06	12.71	4.39	8.06	6.43	5.94	7.64	5.52
CTABGD1-15_A1988	27.28	23.11	20.98	28.5	29.92	35.28	29.37	42.43	29.97	29.31	35.41	26.98	29.07	33.09	23.7
CTABGD1-15_A7142	26.62	27.21	23.47	6.22	5.93	5.5	9.58	3.58	6.48	9.15	7.02	13.61	19.55	5.42	16.77
CTABGD1-15_A0347	2.6	21.62	7.68	14.23	14.82	7.69	8.36	13.21	12.36	8.66	7.58	7.48	2.72	7.49	5.86
CTABGD1-15_A3753	0	0	0	0	0	0	0.36	0	0	0.06	0.06	0.29	0.18	0.53	0.17
CTABGD1-15_A0763	176.67	183.21	193.79	124.6	114.65	100.85	135.45	78.83	105.99	150.75	97.99	127.06	186.35	122.9	172.97
CTABGD1-15_A2034	74.95	79.45	76.89	198.32	215.1	205.19	167.03	240.19	214.79	168.95	191.07	163.61	102.52	161.44	138.56
CTABGD1-15_A5794	35.73	26	29.2	24.34	27.81	20.51	27.87	40.19	26.93	23.07	18.35	17.13	17.88	18.3	17.86
CTABGD1-15_A8343	95.67	51.33	103.75	34.24	44.91	40.63	31.42	60.37	39.91	32.88	47.65	42.07	33.01	52.77	32.98
CTABGD1-15_A4082	50.08	47.05	50.96	20.88	21.03	18.61	17.79	21.99	18.15	23.18	22.05	18.47	21.15	22.3	20.41
CTABGD1-15_A4200	102.08	78.59	106.31	37.23	31.58	38.02	54.73	28.59	35.47	61.22	44	63.47	107.34	38.44	75.98
CTABGD1-15_A2121	25.34	25.57	17.76	31.39	30.96	30.99	34.6	43.9	26.84	38.56	30.23	30.95	37.88	54.96	32.57
CTABGD1-15_A9014	15.64	18.21	12.06	8	5.89	5.45	3.68	7.03	5.97	6.86	5.1	8.18	5.88	5.37	6.54
CTABGD1-15_A6056	11.2	6.87	13.04	7.2	8.07	11.73	17.13	7.9	11.65	30.51	23.43	32.23	56.78	29.9	40.57
CTABGD1-15_A1519	3.87	8.01	4.51	5.04	3.49	6.09	6.87	4.64	3.64	5.17	5.77	5.75	16.93	3.39	12.14
CTABGD1-15_A6289	19.79	15.49	17.23	10.19	9.24	8.71	14.21	8.72	9.87	10.89	11.88	13.67	21.97	7.01	15.59
CTABGD1-15_A2729	187.69	161.04	195.86	252.26	262.13	190.97	161.8	472.69	156.73	143.16	249.5	165.7	172.01	215.78	116.17
CTABGD1-15_A4019	356.79	191.87	283.45	82.29	96.6	90.9	117.9	139.98	147.75	129.97	151.24	129.79	151.82	139.94	119.37
CTABGD1-15_A8797	281.38	354.91	363.49	78.61	70.78	112.41	103.67	32.4	114.2	244.5	92.14	173.37	235.41	154.73	210.38
CTABGD1-15_A0717	66.66	55.86	76.79	62.59	56.93	65.55	65.08	58.79	76.79	53.49	51.59	58.79	56.68	51.7	61.56
CTABGD1-15_A7436	0	0.04	0.04	42.77	54.59	46.51	41.7	36.05	44.74	47.77	18.36	22.14	16.59	61.12	44.43
CTABGD1-15_A2168	0.24	0.4	0.38	0.16	1.25	1.11	1.62	1.5	0.31	0.46	1.33	1.38	1.72	0.47	1.4
CTABGD1-15_A7451	6.77	7.67	7.78	2.85	3.9	4.35	4.3	3.26	4.41	11.64	5.14	7.77	8.16	13.55	6.8
CTABGD1-15_A6993	4.59	5.01	3.89	4.52	3.28	4.77	8.09	2.7	5.48	14.59	8.31	14.06	15.42	3.3	17.57
CTABGD1-15_A5634	51.79	50.19	42.49	60.31	69.28	67.33	43.19	59.22	45.33	47.42	55.84	41.85	43.75	40.96	39.59
CTABGD1-15_A4994	35.25	37.73	35.16	26.61	23.16	25.23	24.24	19.46	27.5	26.37	25.49	27.16	32.46	31.47	31.72
CTABGD1-15_A3403	150.69	91.38	140.47	80.02	72.07	63.58	62.34	38.16	73.41	115.83	68.12	110.74	87.43	102.16	122.42
CTABGD1-15_A1192	0	0	0	0.62	0.31	0	0.63	2.28	2.11	1.21	0.97	2.98	0.92	1.53	0.3
CTABGD1-15_A6200	0.15	0.13	0	0	0	0	0	0.11	0	0	0.21	0	0.1	0	0
CTABGD1-15_A3933	16.78	18.42	17.16	26.35	24.46	25.47	30.49	25.01	26.3	23.29	23.15	25.79	22.53	25.02	24.25
CTABGD1-15_A1234	184.22	263.54	188.46	355.85	324.85	294.53	276.7	261.43	298.65	264.97	260.82	278.71	316.1	288.43	281.34
CTABGD1-15_A5581	12.34	16.98	9.2	15.11	14.67	17.32	16.69	19.18	18.69	18.92	23.53	22.34	16.39	17.75	20.09
CTABGD1-15_A6211	166.68	135.53	162.4	170.27	168.46	184.71	177.48	216.84	179.17	163.42	186.44	143.79	131.95	139.9	132.29
CTABGD1-15_A3974	821.38	644.81	741.85	149.67	169.54	209.12	149.12	169.26	139.12	164.86	116.11	117.65	551.87	418.68	200.11
CTABGD1-15_A3602	42.38	27.56	37.17	6.02	6.08	10.32	7.91	8.08	6.16	13.38	16.43	19.35	46.32	11.23	26.66
CTABGD1-15_A8245	4.69	13.94	5.28	14.78	12.44	11.23	12.09	10.3	10.97	8.49	7.67	8.27	8.46	7.38	7.76
CTABGD1-15_A6456	40.46	37.5	40.09	34.32	32.49	32.93	33.69	34.9	35.55	36.86	38.45	36.19	29.39	49.95	35.02
CTABGD1-15_A4151	191.16	174.45	189	222.2	231.28	201.89	179.09	166.9	225.11	194.02	160.35	193.4	131.26	188.81	163.08
CTABGD1-15_A0335	70.34	94.96	71.08	52.55	57.22	56.83	60.53	76.77	80.83	37.76	46.1	38.95	19.25	43.99	28.71
CTABGD1-15_A8477	14.16	3.52	15.32	7.68	8.11	12.6	7.59	8.82	12.19	10.22	14.61	14.11	11.69	14.6	11.36
CTABGD1-15_A3882	0.38	0.32	0.15	0.13	0	0	0	0	0.12	0.12	0.26	0.36	0.12	0.13	0.12
CTABGD1-15_A8467	37.3	74.42	36.63	79.77	92.66	62.15	74.97	109.57	83.07	69.84	75.4	55.39	51	90.81	63.25
CTABGD1-15_A7834	17.22	19.32	15.81	16.77	13.76	14.83	10.33	20.65	11.86	12.11	15.6	10.72	9.11	11.92	11.14
CTABGD1-15_A5669	73.06	70.95	77.26	93.94	97.24	116.33	89.13	108.11	94.48	84.26	95.25	87.37	61.75	87.66	73.46
CTABGD1-15_A9010	655.54	314.89	453.32	1359.17	1446.84	2155.81	2900.7	3736.2	2231.1	2243.74	3909.89	2449.04	3058.74	2049.69	2292.62
CTABGD1-15_A7791	331.96	323.45	351.91	592.36	689.03	588.6	415.08	584.06	557.15	511.09	509.91	478.15	238.92	596.94	492.15
CTABGD1-15_A4440	2.51	2.01	1.84	6.78	7.56	9.98	7.88	7.88	6.3	8.27	12.93	9.88	6.64	6	5.19
CTABGD1-15_A7678	65.89	61.22	57.76	33.84	28.15	33.22	51.08	25.68	35.38	48.68	52.42	71.15	77.13	28.13	71.68
CTABGD1-15_A8827	0.83	0.58	0.4	0.3	0.13	0.36	0.53	0.52	0.38	0.45	0.44	0.76	1.1	0.78	0.58
CTABGD1-15_A0788	7.88	9.57	6.8	9	9.47	7.03	7.45	6.92	6.21	6.35	4.89	6.82	7.81	7.25	7.66
CTABGD1-15_A4820	33.12	47.55	35.92	49.2	50.95	42.07	41.38	58.94	41.23	29.47	26.68	29.98	21.99	30.35	24.21
CTABGD1-15_A8170	46.66	54.52	35.52	100.48	109.42	86.47	82.04	142.65	83.65	85.91	115.31	78.04	81.64	84.74	79.1
CTABGD1-15_A6905	135.65	255.48	158.7	175.92	140.77	148.89	111.83	193.23	135.87	64.38	86.34	83.08	85.5	56.37	68.37
CTABGD1-15_A5232	25.39	54.42	25.86	196.7	192.65	156.04	155.24	171.6	175.96	164.7	135.85	152.66	58.92	77.64	124.51
CTABGD1-15_A5611	22.05	20.05	33.65	5.38	4.61	6.96	7.56	4.1	5.83	11.13	8.4	11.76	19.75	8.76	13.37
CTABGD1-15_A1944	36.58	31.25	37.88	22.23	22.1	29.89	27.97	24.86	29.7	32.01	40.24	39.13	51.9	24.28	34.38
CTABGD1-15_A5561	23.37	22.53	16.61	29.62	25.27	27.3	37.6	29.41	27.91	35.08	37.2	37.38	46.22	29.29	42.45
CTABGD1-15_A7839	224.47	343.12	243.83	500.37	365.88	403.21	308.51	505.9	771.22	255.34	288.01	295.61	187.45	212.3	266.78
CTABGD1-15_A1000	69.43	61.21	72.35	21.72	21.13	22.92	23.5	22.89	27.96	26.1	26.26	31.27	19.81	30.22	27.89
CTABGD1-15_A9024	42.6	31.57	40.55	21.4	22.03	15.09	19.6	19.8	16.44	13.68	16.13	14.86	14.39	10.47	12.52
CTABGD1-15_A8775	3.61	25.01	6.26	44.74	46.72	35.72	32.16	34.23	38.5	22.77	25.75	20.91	11.43	17.85	20.95
CTABGD1-15_A6915	31.87	22.71	30.85	27.17	20.86	23.62	27.41	26.42	30.03	24.1	27.97	32	33.14	18.39	28.78
CTABGD1-15_A3776	21.06	16.61	19.39	2.97	2.32	3.46	3.85	1.84	2.87	4.79	3.6	6.01	15.27	2.66	9.91
CTABGD1-15_A6327	3.07	17.32	3.36	26.76	29.96	23.14	22.15	25.68	25.25	13.72	17.75	15.98	8.9	11.16	12.28
CTABGD1-15_A4619	91	89	86.71	93.21	95.99	80.09	67.45	105.25	91.57	125.12	141.17	135.86	103.8	129.39	104.03
CTABGD1-15_A2967	111.58	118.5	92.65	32.77	30.25	45.46	35.1	42.23	37.56	35.44	32.21	34.3	75.22	50.43	41.22
CTABGD1-15_A1984	6.34	17.04	5.39	7.2	6.11	7.48	7.68	6.61	6.76	6.86	7.37	8.1	8.48	4.4	7.47
CTABGD1-15_A0983	4.46	11.7	6.08	12.36	10.8	10.58	18.82	9.58	13.5	12.21	12.49	17.88	16.68	7.29	17.95
CTABGD1-15_A5192	554.41	757.31	575.84	614.92	669.91	589.99	474.37	474.12	579.39	588.69	461	477.54	503.67	505.13	513.21
CTABGD1-15_A3141	344.44	422.31	275.55	233.33	242.46	248	183.79	285.16	191.21	139.64	216.17	159.28	163.91	203.23	147.61
CTABGD1-15_A2778	175.47	165.09	144.56	55.77	50.71	55.84	57.97	70.73	55.59	66.97	101.18	88.21	85.64	71.02	64.23
CTABGD1-15_A6945	20.28	27.65	22.16	33.2	37.3	30.66	27.29	28.49	31.98	26.24	26.38	26.88	16.15	25.1	23.25
CTABGD1-15_A4233	49.17	50.71	46.81	50.99	49.59	46.18	45.78	68.55	46.38	31.24	45.66	33.83	34.89	42.36	32.51
CTABGD1-15_A0761	238.07	305.08	204.58	347.86	301.59	290.36	255.85	335.75	308.2	253.52	260.39	222.39	203.2	253.78	211.07
CTABGD1-15_A8770	3.22	6.32	3.86	2.86	2.7	2.83	4.12	1.94	2.15	3.14	3.1	4.12	5.78	2	5.76
CTABGD1-15_A4815	11.87	11.15	11.53	1.43	1.13	1.62	2.62	0.75	1.35	3.52	1.84	3.37	14.04	2.67	6.73
CTABGD1-15_A1650	22.16	32.69	29	12.45	9.98	9.47	11.23	9.27	8.54	13.41	8.24	8.93	16.76	10.86	17.14
CTABGD1-15_A6391	13.13	18.49	12.41	9.29	8.87	7.77	7.4	11.21	6.93	7.04	6.44	6.97	6.61	8.51	6.56
CTABGD1-15_A2288	0.16	0.13	0.13	0.75	1.16	1.82	1.52	0.9	1.14	1.14	1.67	1.75	1.47	0.85	0.73
CTABGD1-15_A7234	32.35	27.78	22.26	27.33	22.41	25.42	38.12	25.54	26.12	40.38	39.61	40.33	63.5	25.79	47.35
CTABGD1-15_A1687	50.24	47.23	47.4	87.38	75.43	70.3	72.11	61.56	69.74	92.17	74.77	88.87	73.62	72.3	99.15
CTABGD1-15_A1176	60.36	61.85	56.15	78.91	77.97	62.4	70.34	102.49	72.79	71.52	62.98	59.08	62.21	101.83	80.17
CTABGD1-15_A8099	119.41	153.77	154.3	664.47	630.52	576.75	627.76	434.1	783.85	569.77	480	558.82	397.25	378.18	605.65
CTABGD1-15_A4089	7.86	13.46	10.57	86.64	73.56	89.94	84.23	84.54	51.79	46.78	72.9	52.85	103.33	79.08	55.38
CTABGD1-15_A5942	53.26	72.79	50.97	109.56	120.65	102.1	88.44	143.59	101.68	87.86	95.96	74.58	58.77	106.4	65.09
CTABGD1-15_A8284	11.79	5.09	13	6.01	5.55	5.65	4.11	2.59	4.1	9.39	6.97	4.73	9.69	7.82	7.39
CTABGD1-15_A4759	2.21	1.24	1.28	0.92	0.9	1.06	2.72	0.67	1.51	1.51	1.99	5.09	7.99	4.47	3.45
CTABGD1-15_A6436	13.7	8.05	9.75	34.82	38.52	43.32	52.59	60.53	51.63	50.39	53.63	55.56	138.51	102.12	54.39
CTABGD1-15_A4792	129.66	78.06	126.86	36.96	36.7	31.79	45.68	34.93	44.48	55.15	38.98	39.67	43.45	57.51	47.34
CTABGD1-15_A7667	203.01	287.14	212.04	419.12	474.86	420.84	323.16	511.32	391.88	313.99	399.71	283.33	255.42	300.49	262.63
CTABGD1-15_A4788	11.1	16.47	9.19	13.09	11.19	14.35	12.84	12.62	12.71	13.04	14.92	17.81	14.41	10.29	15.49
CTABGD1-15_A2487	3.7	1.34	2.58	4.28	3.15	2.85	1.8	1.49	1.03	1.72	4.81	2.73	2.09	2.81	3.81
CTABGD1-15_A2494	90.25	136.53	88.13	89.22	75.97	84.2	91.3	80.52	89.21	80.09	69.7	78.14	79.02	65.74	91.57
CTABGD1-15_A1801	184.43	132.02	167.28	152.01	160.08	174.38	127.29	184.99	171.27	145.02	186.35	181.52	114.68	214.66	129.84
CTABGD1-15_A0045	107.28	108.27	98.79	102.33	82.82	85.54	76.18	68.69	81.54	96.08	95.45	101.86	82.71	83.9	99.91
CTABGD1-15_A7876	4.02	20.43	4.98	53.15	49.62	42.59	39.81	61.48	42.1	26.82	28.91	28.49	16.03	23.05	24.77
CTABGD1-15_A4038	39.7	46.16	39.6	63.86	60.93	52.19	62.37	62.32	62.53	50.2	56.14	56.86	52.05	47.65	53.27
CTABGD1-15_A5864	198.8	242.45	193.22	107.98	70.4	124.17	107.4	86.14	65.79	164.89	169.26	111.42	646.45	128.08	211.46
CTABGD1-15_A8390	43.21	45.06	43.72	53.45	56.85	44.09	41.79	88.88	51.11	53.5	52.34	37.02	32.89	91.18	38.98
CTABGD1-15_A2517	86.97	103.61	92.15	108.35	101.61	82.82	75.1	74.47	81.7	87.85	79.76	79.87	75.24	76.33	96.56
CTABGD1-15_A2662	1404.71	921.08	978.4	912.56	880.96	687.46	710.54	1210.65	964.77	1159.12	1114.31	624.01	576.09	441.16	761.38
CTABGD1-15_A4194	30.24	35.18	29.65	71.44	68.52	64.86	84.72	75.11	86.46	61.71	48.19	49	59.79	70.35	68.28
CTABGD1-15_A9115	2.32	13.14	2.78	16.3	14.36	11.77	18.54	11.42	16.87	15.37	15.68	25.69	12.99	8.37	20.92
CTABGD1-15_A3177	94.18	141.93	101.43	113.25	122.93	88.71	114.16	97.22	118.62	118.97	107.36	118.81	135.41	138.11	144.11
CTABGD1-15_A7555	12.7	11.1	12.59	5.1	3.76	6.72	9.52	5.74	5.36	10.85	13.44	12.44	33.4	11.52	16.96
CTABGD1-15_A2331	14.64	17.08	14.14	34.12	39.21	45.05	27.19	20.21	22.31	27.88	15.97	29.26	19.64	23.38	23.28
CTABGD1-15_A0059	113.72	135.82	132.13	178.93	171.2	147.17	133.72	111.25	169.1	134.46	101.11	121.75	83.22	108.03	113.3
CTABGD1-15_A0827	8.35	10.03	9.66	9.64	12.21	13.94	15.67	14.03	15.48	19.57	23.05	21.75	18.99	12.89	16.43
CTABGD1-15_A0796	26.41	17.25	18.75	21.26	16.8	20.05	14.74	19.14	19.39	26.16	28.21	25.23	23.53	24.5	23.84
CTABGD1-15_A5908	77.32	81.66	83.34	59.31	61.08	53.34	44.12	51.29	55.89	50.45	50.5	48.04	54.21	57.77	55.01
CTABGD1-15_A8419	43.94	53.84	46.59	24.89	22.51	17.15	23.63	15.85	24.64	23	13.87	21.93	27.26	17.91	30.81
CTABGD1-15_A1327	36.06	24.6	43.42	5.73	5.55	7.2	9.25	3.33	5.9	9.24	8.79	14.05	34.79	8.14	18.16
CTABGD1-15_A1822	0.14	0.7	0	0.46	0.36	0.28	0.19	0	0.18	0.09	0.29	0.27	0.27	0.46	0.09
CTABGD1-15_A0072	51.04	241.19	94.76	248.24	292.62	168.81	157.96	375.44	235.56	160.21	191.14	142.66	95.3	173.95	137.99
CTABGD1-15_A4524	273.54	290.66	221.54	158.11	177.81	200.95	283.35	307.13	248.48	217.71	285.05	241.68	307.36	195.71	212.58
CTABGD1-15_A1096	0.52	0.79	0.68	0.49	0.07	0.28	0.29	0.74	1.02	0.68	1.25	0.74	0.69	0.28	0.69
CTABGD1-15_A6207	5.77	10.62	6.54	5.21	3.39	2.88	4.16	3.8	3.76	5.92	3.32	4.44	7.89	6.97	7.87
CTABGD1-15_A8028	42.38	43.89	49.82	26.03	26.07	19.96	28.48	34.55	31.49	36.48	41.63	41.77	54.59	48.46	46.7
CTABGD1-15_A0730	47.59	30.65	43.02	25.58	23.97	32.37	39.14	25.83	24	31.47	39.27	38.22	63.12	27.22	40.92
CTABGD1-15_A3897	313.17	217.55	307.42	97.51	90.51	101.31	99.19	118.85	101.86	156.63	140.73	141.03	162.53	161.46	146.67
CTABGD1-15_A7976	64.61	52.24	65.88	56.74	64.53	78.51	59.9	78.07	68.36	75.32	96.58	85.87	69.01	95.35	65.45
CTABGD1-15_A8710	68.99	65.8	75.98	44.04	37.79	34.37	42.97	25.96	41.44	50.74	31.46	46.5	45.11	42.02	62.31
CTABGD1-15_A3389	56.26	50.13	59.68	28.35	27.02	24.72	28.33	22.81	27.28	28.81	24.46	26.53	29.73	26.85	30.27
CTABGD1-15_A6169	139.34	384.96	160.75	248.16	275.37	187.37	130.71	303.13	176.93	114.96	150.4	89.31	100.54	114.84	93.91
CTABGD1-15_A3312	9.92	21.56	8.66	12.82	10.65	15.89	15.45	11.26	12.06	18.23	16.95	20.46	27.67	14.86	19.77
CTABGD1-15_A0783	33.82	33.56	28.72	8.83	8.58	10.72	11.12	6.35	9.57	13.2	12.88	14.34	29.61	12.54	17.09
CTABGD1-15_A6334	13.87	26.58	12.51	214.29	201.13	231.89	292.38	274.06	273.49	181.61	247.98	231.62	180.73	140.12	201.64
CTABGD1-15_A4284	13.59	35	15.06	24.69	28.27	16.64	18.23	34.58	20.68	17.77	16.03	12.38	13.28	29.57	15.37
CTABGD1-15_A4443	20.95	35.23	28.95	25.45	31.35	17.69	15.03	36.93	20.1	17.02	23.79	20.75	13.19	27.05	16
CTABGD1-15_A2930	20.77	22.61	20.21	8.49	9.92	4.66	11.52	10.88	10.51	6.06	7.43	7.24	5.79	6.95	7.45
CTABGD1-15_A8505	405.05	449.11	462.74	260.46	268.63	246.63	303.14	144.28	286.94	255.25	162.99	343.59	245.09	279.14	372.95
CTABGD1-15_A1535	23.32	35.9	20.42	29.39	28.39	24.85	22.83	33.88	19.04	20.21	24.28	20.73	19.99	24.25	19.91
CTABGD1-15_A8817	7.93	6.27	10.96	4.96	5.1	5.58	4.62	4.12	5.87	3.71	3.99	5.26	2.24	3.11	3.59
CTABGD1-15_A2859	1.13	1.75	0.76	22.31	18.7	29.2	22.04	10.39	8.97	22.65	23.47	20.28	33.97	19.47	39.72
CTABGD1-15_A6386	0	0	0	1.02	0.75	0.51	1.29	1.33	0.49	0.25	0.26	0	0.5	1.5	0
CTABGD1-15_A2452	88.61	142.66	109.07	111.85	100.62	58.27	88.61	55.07	83.6	101.15	42.71	50.5	66.57	82.92	77.32
CTABGD1-15_A1019	103.01	162.66	99.4	41.72	31.9	34.38	41.71	26.16	31.75	64.29	32.44	51.58	91.54	45.28	85.14
CTABGD1-15_A2366	84.92	72.26	76.69	69.68	68.07	67.38	61.85	55.96	69.46	85.89	82.19	90.93	86.43	74.87	98.07
CTABGD1-15_A5890	13.28	19.33	13.89	9.93	8.64	8.63	9.74	8.28	8.71	8.71	8.86	9.85	13.06	11.27	12.55
CTABGD1-15_A1657	4.36	2.09	4.26	3.16	3.7	2.91	4.04	4.37	3.89	3.5	4.47	5.18	4.19	5.67	3.19
CTABGD1-15_A1056	42.43	38.28	39.97	73.86	68.61	53.14	80.69	63.7	78.17	85.82	71.8	82.41	60.4	72.89	93.28
CTABGD1-15_A7077	4.8	3.44	3.9	6.47	4.13	8.56	10.64	5.24	4.84	4.53	7.56	11.76	31.69	26.9	6.92
CTABGD1-15_A0605	9.49	11.74	10.99	14.38	13.42	14.53	14.55	16.22	14.82	11.44	15.75	15.1	17.69	12.68	12.88
CTABGD1-15_A3560	68.75	74.58	62.39	80.11	80.05	79.13	72	104.72	67.52	54	77.6	52.79	55.14	53.08	50.72
CTABGD1-15_A3707	0.51	0.21	0.62	0.17	0	0	0.52	0	0	0	0	1.63	2.34	2.02	0.66
CTABGD1-15_A5994	273.44	238.66	253.58	297.73	305.62	263.71	215.15	280.92	236.7	231.98	229.94	199.19	181.27	225.82	188.25
CTABGD1-15_A6149	14.49	30.95	15.98	34.34	39	27.04	23.26	33.34	29.16	19.14	21.07	18.78	15.26	17.85	20.58
CTABGD1-15_A2076	10.17	14.91	9.55	10.66	9.63	11.05	12.43	9.2	9.86	10.4	8.55	10.07	10.08	9.22	10.75
CTABGD1-15_A4771	11.16	11.6	12.22	5.21	4.26	5.59	6.25	4.34	4.01	5.13	6.41	6.37	7.94	3.32	5.16
CTABGD1-15_A2810	2.41	6.1	2.35	2.92	2.66	3.35	4.71	2.49	2.09	2.72	2.92	4.87	7.74	1.07	6.42
CTABGD1-15_A8887	7.52	22.78	9.53	30.14	26.04	16.08	9.66	31.34	10.95	8.36	11.15	10.56	6.72	6.46	6.82
CTABGD1-15_A0201	50.89	40.73	40.19	62.81	61.51	68.94	72.38	93.54	64.77	68.47	93.75	84.95	92.43	66.88	77.48
CTABGD1-15_A7496	14.88	16.14	13.66	26.93	23.76	26.14	27	24.6	27.34	28.24	31.19	31.6	30.85	27.36	28.68
CTABGD1-15_A7956	691.39	372.68	667.29	192.13	205.65	281.51	176.28	253	205.06	193.83	216.7	194.42	215.92	291.23	177.02
CTABGD1-15_A0632	72.03	136.45	70.41	79.84	91.7	118.56	95.82	102.13	105.51	99.69	120.26	101.7	84.55	108.47	95.83
CTABGD1-15_A1925	34.67	40.94	30.14	75.94	83.05	77.19	75.3	88.73	80.84	64.76	77.81	65.47	48.62	66.87	57.06
CTABGD1-15_A8742	53.23	61.15	57.48	75.55	69.86	61.11	49.83	55.99	48.51	49.12	70.5	51.99	64.58	50.97	49.99
CTABGD1-15_A2900	3.14	11.57	3.6	4.69	4.19	3.78	4.78	4.65	4.7	3.96	4.08	4.56	4.84	4.82	3.99
CTABGD1-15_A7940	31.96	33.34	33.05	28.56	27.09	28.1	28.52	30.95	27.69	19.7	23.74	24.05	21.36	21.61	20.93
CTABGD1-15_A0006	54.04	63.62	56.71	85.24	82.5	72.45	81.5	73.06	78.11	66.34	64.02	65.31	55.08	64.94	65.8
CTABGD1-15_A8589	430.31	326.65	430.29	186.2	182.72	174.83	182.11	148.77	202.1	206.72	210.87	211.94	211.51	231.21	199.24
CTABGD1-15_A0811	0.56	0	0	0	0	0	0	0	0	0	0	0	0	0	0
CTABGD1-15_A0292	106.09	101.14	127.94	63.02	67.38	60.39	59.64	70.36	64.83	58.82	53.6	59.84	40.34	74.48	55.9
CTABGD1-15_A1206	63.84	47.67	57.52	43.27	45.48	37.42	41.13	48.04	49.13	35.31	30.74	26.39	21.09	29.86	29.58
CTABGD1-15_A2919	60.67	39.16	57.44	90.54	93.04	93.18	76.48	90.88	79.68	65.09	90.62	70.02	67.57	65.95	52.44
CTABGD1-15_A7418	203.72	217.61	216.9	446.34	423.92	477.47	530.13	427.52	452.92	569	503.89	654.53	728.74	558.88	568.93
CTABGD1-15_A6865	45.94	43.75	48.7	29.15	34.2	35.17	27.72	40.97	36.16	33.87	40.61	36.61	30.36	41.84	29.06
CTABGD1-15_A7389	188.35	187.71	179.22	176.27	214.57	174.39	163.48	234.46	158.39	148.62	171.92	126.24	139.51	146.71	117.3
CTABGD1-15_A0066	36.59	27.51	28.29	13.14	11.69	12.64	10.67	14.23	11.46	18.43	15.73	15.45	23.14	13.92	15.87
CTABGD1-15_A7419	104.02	135.77	77.55	60.3	52.12	61.8	86.82	58.07	64.94	65.19	65.75	76.97	88.1	47.03	81.19
CTABGD1-15_A3093	12.26	24.51	15.53	7.37	6.88	4.57	6.46	5.04	5.56	4.52	3.48	5.08	4.86	3.02	5.53
CTABGD1-15_A2476	56.52	56.11	54.87	67.32	57.79	54.94	58.02	50.93	52.76	51.88	49.07	46.72	49.55	54.76	44.92
CTABGD1-15_A0025	27.37	58.23	27.62	7.04	7.36	9.07	5.27	13.06	7.09	13.61	20.66	16.25	18.74	18.77	11.96
CTABGD1-15_A0957	1.53	7.73	3.72	3.3	3.03	4.93	3.75	3.66	4.77	7.76	3.21	6.3	8.27	2.63	8.61
CTABGD1-15_A0113	12.53	16.49	22.72	88.4	77.1	78.05	120.21	127.69	121.76	54.51	59.94	58.07	74.87	70.79	54.25
CTABGD1-15_A3421	71.75	50.29	58.21	45.94	42.64	48.67	54.56	53.54	51.4	77.55	77.95	69.68	96.78	44.74	76.66
CTABGD1-15_A5596	2.12	2.48	2.28	0.55	0.51	0.64	1.2	0.41	0.18	0.62	0.79	1.49	2.63	0.51	2.28
CTABGD1-15_A3393	15.17	14.76	12.08	6.3	5.85	6.17	11.62	7.48	10.29	14.21	16.01	17.4	19.93	11.49	20.13
CTABGD1-15_A2338	23.85	40.16	27.48	7.09	6.58	4.3	4.85	1.5	5.55	7.41	3.08	6.87	11.26	5.75	10.99
CTABGD1-15_A2567	3.94	1.94	1.87	1.99	1.52	2.98	3.7	2.2	2.57	7.6	3.68	6.25	7.7	3.38	6.14
CTABGD1-15_A7924	36.21	33.93	28.88	18.9	16.59	11.92	15.68	15.45	13.44	17.88	13.71	17.85	25.32	21.39	29.29
CTABGD1-15_A7898	16.07	15	20.87	45.09	48.88	29.62	29.06	45.33	35.64	36.22	37.33	29.66	17.14	34.81	31.63
CTABGD1-15_A6113	0.71	0.75	0.93	0.6	0.41	0.65	0.18	0.56	0.4	0.35	0.37	0.68	0.58	0.53	0.35
CTABGD1-15_A7068	12.96	18.44	14.44	22.69	21.38	18.14	16.2	17.4	16.17	15.57	17.54	16.35	14.53	16.86	15.9
CTABGD1-15_A8081	0	0.1	0.09	0.11	0.04	0.11	0.12	0.16	0.04	0.22	0.28	0.18	0.37	0.45	0
CTABGD1-15_A2650	256.88	226.1	242.61	484.28	560.87	447.01	428.25	599.25	426.04	414.52	390.86	312.77	193.42	370.21	296.85
CTABGD1-15_A2024	3.18	2.57	2.14	1.87	2.2	3.17	2.36	3.22	1.53	2.25	4.36	2.41	2.1	3.03	2
CTABGD1-15_A1334	1.88	0.98	2.47	21.98	21.27	23.89	27.87	23.27	19.71	20.76	22.11	20.83	27.84	14.13	28.4
CTABGD1-15_A5437	1.21	2.76	1.61	0.77	0.55	0.82	1.3	0.86	1.09	0.99	1.22	2.5	5.92	0.96	3.24
CTABGD1-15_A4805	365	658.32	483.13	836.24	1024.78	913.22	591.39	934.66	803.05	566.77	773.08	533.27	405.35	601.92	492.95
CTABGD1-15_A8669	41.53	42.28	42.37	26.85	22.27	22.91	29.05	27.11	23.2	29.36	28.74	30.02	41.54	35.29	44.4
CTABGD1-15_A3247	0	0.4	0	0.32	0.31	0.32	0	0.33	0.31	0.31	0	0.61	0.63	0.31	0
CTABGD1-15_A1005	152.35	162.51	175.98	103.79	107.47	96.18	99.6	109.6	108.87	98.19	97.79	93.12	93.31	93.29	90.53
CTABGD1-15_A8385	27	24.69	27.81	12.78	13.54	12.68	14.74	13.57	14.23	13.84	13.26	12.84	12.61	13.38	12.42
CTABGD1-15_A1877	197.01	305.5	254.68	177.33	139.88	157.06	184.27	190.92	121.48	106.52	104.58	90.26	156.22	109.99	145.37
CTABGD1-15_A2360	48.55	51.67	85.45	101.24	87.34	115.99	184.2	112.84	159.27	229.32	262.54	331.58	476.08	294.97	386.89
CTABGD1-15_A5330	118.1	115.86	107.81	147.34	167.27	137.62	116.87	182.44	130.09	111.35	128.27	91.02	92.09	145.8	100.9
CTABGD1-15_A8968	4.62	2.92	7.13	4.67	5.5	3.11	1.73	3.25	2.71	3.61	7.11	2.83	4.12	4.75	3.63
CTABGD1-15_A4438	261.95	192.54	211.45	86.3	83.33	117.04	92.96	72.23	84.71	144.06	136.21	139.53	267.84	138.35	179.05
CTABGD1-15_A2281	0	0	0	0	0	0	0	0	0	0.1	0	0.09	0	0.1	0
CTABGD1-15_A4158	64.76	86.41	68.69	79.6	82.71	87.3	65.15	119.67	71.33	59.79	79.31	64.44	61.95	72.6	49.39
CTABGD1-15_A8371	30.54	34.05	29.22	26.88	27.09	29.67	29.32	25.46	28.82	31.36	32.41	33.49	29.28	27.95	28.62
CTABGD1-15_A7556	57.05	65.79	45.62	115.4	121.64	120.39	85.3	106.74	94.85	84.07	97.26	78	85.37	95.77	87.13
CTABGD1-15_A6795	27.01	34.48	30.91	49.92	50.24	30.71	37.82	27.64	40.45	44.42	29.51	23.99	25.48	57.57	36.53
CTABGD1-15_A1564	29.8	34.66	26.41	51.8	41.14	36.49	43.79	40.85	35.23	38.86	36.22	30.57	34.11	32.03	29.97
CTABGD1-15_A1342	55.85	37.07	46.47	37.9	39.59	41.31	35.04	56.15	39.75	49.04	48.24	44.37	40.89	56.72	36.29
CTABGD1-15_A2430	5.09	9.46	6.57	7.91	7.61	9.31	11.03	12.01	11.29	7.78	10.35	9.44	6.88	8.26	8.55
CTABGD1-15_A6925	19.73	23.4	20.12	39.63	37.54	32.02	38.22	40.42	41.41	45.75	42.85	36.52	34.69	61.23	50.49
CTABGD1-15_A8336	0.57	1.09	0.47	0.29	0.38	0.39	0.49	1.41	0.37	0.47	0.6	0.65	1.04	0.66	0.38
CTABGD1-15_A5829	35.23	24.25	32.83	132.42	112.49	147.29	97.56	53.57	85.17	83.08	50.23	60.42	189.08	147.15	76.07
CTABGD1-15_A0547	82.33	76.04	98.91	71.56	60.18	74.33	98.73	72.06	60.05	89.95	56.26	65.38	117.82	59.79	101.69
CTABGD1-15_A8719	0	0.77	0	1.03	0.4	0.21	0.83	0.43	0.6	1.59	1.07	0.99	0.61	1.42	0.4
CTABGD1-15_A5469	13.32	5.52	14.83	0.79	1.39	0.79	5.74	1.32	1.52	2.13	3.93	7.99	8.03	2.95	3.99
CTABGD1-15_A4569	22.88	28.15	23.99	25.83	23.17	20.5	24.89	22.9	23.95	23.68	22.03	21.47	21.36	18.37	20.97
CTABGD1-15_A7184	0	0	0	0.19	0	0	0	0.2	0.19	0	0.6	0.37	0	0.19	0
CTABGD1-15_A1352	11.12	12.89	10.37	21.81	23.15	21.17	16.7	27.28	17.68	17.3	22.74	14.16	11.07	16.44	12.84
CTABGD1-15_A3615	4.72	1.66	2.88	7.43	4.42	5.56	5.9	7.21	4.1	4.87	6.89	3.81	4.42	5.48	5.93
CTABGD1-15_A1474	19.25	15.7	15.33	7	5.61	7.09	12.32	4.67	6.34	10.17	11.27	14.46	24.18	5.03	24.96
CTABGD1-15_A8685	185.19	217.3	194.41	111.4	127.9	107.66	101.3	86.08	123.07	138.48	120.17	136.01	145.19	137.94	156.53
CTABGD1-15_A8215	112.72	123.87	123.82	140.07	154.97	122.4	115.5	170.88	117.92	93.9	102.93	83.69	67.43	109.94	81.8
CTABGD1-15_A1130	0	0.38	0.37	6.76	5.03	7.06	7.88	10.61	8.02	8.62	9.68	8.82	5.92	6.66	6.08
CTABGD1-15_A1738	22.07	14.91	16.97	31.68	30.54	29.06	20.96	44.57	19.61	25.25	30.5	23.18	24.53	33.44	19.62
CTABGD1-15_A2305	24.69	14.35	17.49	12.09	11.11	8.63	10.96	4.77	8.56	14.93	12.32	15.89	24.34	10.53	18.81
CTABGD1-15_A0310	197.52	171.47	140.94	128.38	126.46	122.61	127.51	145.47	142.93	146.31	126.85	130.62	98.77	110.96	124.56
CTABGD1-15_A7376	30.62	45.77	33.07	68.25	61.43	56.19	58.13	61.54	66.17	61.59	49.13	43.78	44.73	58.53	54.1
CTABGD1-15_A0640	61.98	51.05	40.78	31.97	27.8	29.13	38.36	35.64	35.98	38.17	39.46	45.78	39.96	26.33	44.1
CTABGD1-15_A7768	19.59	18.46	16.81	17.01	16.47	16.07	20.4	13.49	17.07	21.91	22.1	23.81	25.64	19.09	26.13
CTABGD1-15_A5932	41.75	32.22	36.52	48.46	46.07	48.73	58.5	29	54.11	73.14	50.94	75.7	71.61	52.45	83.8
CTABGD1-15_A8655	0.27	0.11	0.11	2.33	1.32	1.61	1.45	1.22	2.94	2.16	1.86	3	1.58	2.02	1.57
CTABGD1-15_A8018	9.01	334.32	38.44	228.53	226.39	223.39	251.33	185.45	199.25	254	218.59	219.43	207.07	146.16	279.91
CTABGD1-15_A8046	0.21	4.1	0.86	3.27	2.79	1.85	3.02	2.83	2.75	2.06	1.77	2.18	2.37	1.12	2.35
CTABGD1-15_A6198	138.45	94.69	127.9	428.55	477.97	578.18	339.78	340.56	389.24	289.89	317.48	295.33	301.25	440.47	222.75
CTABGD1-15_A1366	686.2	478.88	652.8	74.71	69.29	100.52	97.95	57.91	72.32	176.94	103.01	150.52	720.14	288.95	338.07
CTABGD1-15_A8890	19.02	20.07	17.04	32.02	29.65	33.37	25.25	20.68	21.05	16.08	16.14	17.58	19.01	13.75	17.5
CTABGD1-15_A8621	9.39	9.4	8.39	17.02	16.37	15.72	17.25	12.84	16.94	15.34	17.06	18.28	22.08	14.79	20.08
CTABGD1-15_A1737	60.34	65.09	49.44	83.42	93.88	78.38	65.88	79.03	72.05	58.29	63.35	57.5	49.57	58.56	62.73
CTABGD1-15_A6983	14.26	15.01	12.33	23.44	23.7	23.27	22.05	26.98	22.87	19.53	25.98	22.13	19.32	20.78	23.86
CTABGD1-15_A7485	8.93	5.32	7.63	3.26	3.88	4.14	4.6	3.1	3.72	6.02	7.59	8.89	18.49	6.03	12.49
CTABGD1-15_A2237	31	28.21	37.34	23.48	23.52	20.03	22.21	18.84	24.1	26.18	20.22	21.44	19.96	33.41	24.66
CTABGD1-15_A6678	94.77	86.43	94.99	54.94	64.15	51.39	63.53	62.78	52.85	55.02	46.07	51.15	56.89	57.25	55.97
CTABGD1-15_A7532	5.41	3.3	1.47	3.85	4.77	4.45	3.28	3.18	3.13	5.68	4.63	3.88	6.15	3.19	6.9
CTABGD1-15_A7600	69.9	76.58	78.72	67.58	69.56	53	56.67	45.04	62.67	67.77	50.25	62.78	62.75	61.53	71.44
CTABGD1-15_A2285	76.46	53.22	65.21	43.18	44.17	42.94	38.78	51.29	42.24	44.61	55.07	45.09	42.92	54.41	40.57
CTABGD1-15_A4149	84.24	84.19	101.25	56.39	50.17	65	84.45	45.09	51.97	55.18	50.31	70.63	86.26	50.37	76.64
CTABGD1-15_A1384	8.28	8.07	10.1	10.83	13.46	11.98	9.7	10.92	10.79	10.23	10.85	11.64	5.78	9.91	8.78
CTABGD1-15_A0704	33.09	53.23	28.04	74.96	62.92	55.94	75.01	73.43	65.58	55.3	72.95	55.07	70.89	48.09	59.64
CTABGD1-15_A7368	3.52	2.71	2.58	3.86	3.18	4.45	3.4	4.63	3.33	4.25	5.09	4.29	6.43	5.17	4.91
CTABGD1-15_A3521	24.35	23.8	19.66	19.84	17.17	20.06	27.56	16.64	20.75	32.55	29.86	34.52	43.76	27.48	37.49
CTABGD1-15_A0873	110.79	78.52	88.38	51.4	46.03	93.64	77.69	46.75	55.32	105.13	98.6	93.21	224.39	82.87	93.84
CTABGD1-15_A6673	68.7	90.39	60.35	186.08	189.57	187.22	149.32	216.48	169.06	137.91	160.38	155.96	105.96	150.77	127.89
CTABGD1-15_A4187	93.06	71.05	93.48	50.01	50.56	45.45	57.04	50.62	59.02	59.62	56.8	60.1	56	66.14	61.74
CTABGD1-15_A0087	145.6	151.81	132.65	286.34	338.63	255.05	228.32	349.18	289.34	239.04	252.14	215.13	139.22	226.05	191.98
CTABGD1-15_A1541	21.94	23.25	23.83	15.24	13.06	12.34	17.86	10.18	14.76	16.7	15.1	18.37	18.77	16.46	19.13
CTABGD1-15_A8323	3.3	5.33	4.39	1.42	1.35	2.03	2.49	1.29	1.23	3	3.54	7.29	14.14	2.05	11.05
CTABGD1-15_A2748	97.85	136.26	93.34	210.37	228.98	212.32	193.7	258.33	230.52	175.37	206.52	175.6	129.32	187.61	154.13
CTABGD1-15_A5261	103.34	70.43	118.42	59.15	63.36	63.19	48.59	62.46	54.74	70.28	67.15	61.4	59.34	92.09	64.68
CTABGD1-15_A5450	20.55	22.26	14.48	30.11	24.82	27.58	29.94	31.68	26.58	26.1	30.13	30.72	26.56	20.29	24.96
CTABGD1-15_A7213	121.5	77.48	89.22	12.5	11.97	26.57	25.51	14.75	13.83	32.16	32.56	37.33	86.02	26.89	52.06
CTABGD1-15_A8755	70.22	66.83	58.53	109.79	126.04	115.84	117.42	176.13	115.85	82.34	110.58	82.09	69.11	101.47	69.9
CTABGD1-15_A4063	71.68	60.09	72.64	58	47.47	48.12	59.45	49.83	61.24	64.17	62.18	66.5	69.94	67.78	74.24
CTABGD1-15_A2423	27.14	23.59	23.3	34.96	34.84	32.16	37.63	33.55	39.05	48.57	43.16	44.77	42.7	46.44	48.18
CTABGD1-15_A5173	220.97	488.58	263.4	936.84	1081.98	971.61	671.67	716.74	851.79	676.4	714.44	606.42	500.88	547.03	566.37
CTABGD1-15_A8358	149.57	90.94	146.07	75.94	72.91	112.9	120.02	88.77	133.62	156.59	174.87	177.63	161.77	170.29	148.11
CTABGD1-15_A4702	22.35	42.29	24.95	9.02	6.17	7.24	5	3.02	3.35	6.71	4.04	5.75	16.46	6.33	10.11
CTABGD1-15_A9113	59.49	56.41	53.56	59.51	56.94	50.46	51.74	61.86	54.92	62.43	64.57	55.43	57.03	90.86	59.54
CTABGD1-15_A5937	52.63	50.28	52.54	60.59	64.8	55.54	58.73	39.29	57.15	71.08	49.91	52.57	56.28	69.78	65.04
CTABGD1-15_A1362	0.07	0.28	0.11	0	0.13	0	0	0.05	0.04	0.04	0.05	0.04	0	0	0.09
CTABGD1-15_A3000	722.93	983.06	755.83	281.71	311.48	305.64	325.23	400.41	342.56	529.91	450.87	489.77	611.17	796.39	413.49
CTABGD1-15_A1313	0.95	0.4	1.54	0.32	0	0.64	0.32	0.33	0.31	1.24	1.33	1.22	0	0	0.62
CTABGD1-15_A8303	0.79	0.89	1.5	0	0.09	0.09	0.09	0	0	0.26	0.55	0.26	1.22	0.18	0.43
CTABGD1-15_A0969	59.75	36.2	45.88	49.33	55.53	49.29	37.07	66.17	38.76	36.49	41.73	35.44	35.71	34.47	32.92
CTABGD1-15_A8345	70.98	59.69	80.74	33.1	28.39	25.34	26.03	24.08	26.26	30.9	24.03	27.04	32.8	32.71	31.62
CTABGD1-15_A0205	2.51	2.95	3.51	3.69	2.82	3.2	3.92	5.47	4.2	5.45	6.24	6.14	6.9	9.11	3.91
CTABGD1-15_A6376	28.52	30.49	25.94	45.6	44.53	44.26	44.2	52.59	50.2	43.32	51.82	48.05	37.21	47.19	41.18
CTABGD1-15_A0404	1.72	0.53	0.38	1.06	1.04	0.42	0.43	0.77	0.51	0.82	0.77	0.61	0.52	0.52	0.62
CTABGD1-15_A6265	19.65	28.54	18.89	18.45	15.83	12.34	15.13	13.52	15.52	24.34	15.07	19.78	17.22	17.12	22.98
CTABGD1-15_A7854	261.81	153.19	297.2	170.13	220.35	290.39	211.53	266.91	255.07	322.44	419.4	310.09	317.16	460.11	319.54
CTABGD1-15_A7099	85.81	93.93	74.16	60.22	54.16	43.64	50.35	40.01	71.77	85.85	71.79	109	99.75	69.19	119.34
CTABGD1-15_A2761	13.24	5.65	4.46	2.26	1.95	1.71	0.73	7.36	1.22	3.4	1.5	0.95	15.91	16.16	1.14
CTABGD1-15_A3484	90.01	75.51	103.71	42.11	36.67	37.68	42.3	35.44	38.97	42.05	26.91	37.41	43.86	38.87	44.84
CTABGD1-15_A8038	195.17	174.88	236.27	99.05	103.57	106.93	95.84	93.13	103.66	113.12	106.6	117.56	144.21	131.63	120.42
CTABGD1-15_A3589	1.38	0.97	1.31	1.86	1.21	1.54	3.91	2.43	1.34	1.94	4.98	3.4	8.49	3.5	5.12
CTABGD1-15_A0944	47.41	31.63	32.6	40.3	38.83	44.45	49.89	52.83	49.83	42.87	52.66	53.25	52.28	46.08	45.02
CTABGD1-15_A7669	74.46	108.81	79.34	70.39	68.82	68.07	56.46	45.31	59.92	70.02	48.6	61.89	78.39	58.96	70.78
CTABGD1-15_A2924	0	0	0	0	0.31	0	1.28	0.66	0	0	1.64	1.21	1.24	1.55	1.84
CTABGD1-15_A4162	176.21	179.5	187.4	88.49	72.42	68.73	72.91	45.47	67.26	98.13	60.26	104.68	124.07	83.46	127.23
CTABGD1-15_A1144	10.38	18.03	11	22.7	18.5	19.97	34.67	18.96	21.78	22.6	25.25	30	30.12	20.54	29.41
CTABGD1-15_A5532	54.48	43.13	46.35	61.55	57.04	40.8	56.64	60.16	49.51	55.27	60.76	45.8	54.84	49.14	56.56
CTABGD1-15_A3721	206.41	126.53	218.81	72.96	74.39	74.74	69.34	87.47	73.24	74.23	88.31	80.21	86.79	83.29	69.55
CTABGD1-15_A6251	21.62	17.45	15.44	14.23	15.21	21.73	16.84	19.48	14.91	14.3	21.05	17.97	18.12	15.26	15.22
CTABGD1-15_A4123	0.83	2	1.15	1.44	1.25	1.99	2.66	2.17	1.39	2.39	2.9	1.37	1.56	1.65	1.71
CTABGD1-15_A6969	46.14	41.99	46.28	43.76	35.96	42.9	51.97	33.62	41.42	46.46	45.7	49.79	66.74	30.29	48.6
CTABGD1-15_A0906	77.05	48	64.78	54.13	61.87	70.35	54.76	108.46	49.82	52.5	87.94	53.82	58.16	55.94	51.88
CTABGD1-15_A4142	62.84	69.44	67.34	52.04	48.94	43.97	47.25	44.77	42.75	47.16	37.8	42.17	50.53	45.88	50.03
CTABGD1-15_A1147	1.48	1.56	1.95	0.12	0	0	0	0	0	0	0	0	0	0	0.12
CTABGD1-15_A6174	157.2	113.23	123.22	245.41	281.24	272.12	290.41	251.05	228.23	170.8	180.31	147.99	186.77	168.31	147.74
CTABGD1-15_A3007	15.57	6.71	12.24	19.15	19.16	22.52	25.32	26.02	24.54	28.15	34.56	37.46	31.16	31.34	30.6
CTABGD1-15_A0014	0.34	2.09	0.56	0	0	0	0	0	0	0	0	0	0	0	0
CTABGD1-15_A3352	211.19	186.03	194.62	234.28	262.61	246.91	193.95	280.15	235.88	151	205.43	169.47	119.37	208.52	146.97
CTABGD1-15_A3728	48.57	49.21	39.73	68.54	63.27	75.23	53.52	60.08	70.52	58.81	57.65	55.17	56.4	36.66	48.25
CTABGD1-15_A2503	124.68	99.81	104.41	182.99	183.13	151.55	121.04	190.16	145	121.63	128.09	108.27	108.43	138.14	102.19
CTABGD1-15_A3887	120.57	107.11	125.66	65.85	61.94	48.93	54.85	58.33	67.06	52.39	47.96	52.99	37.34	52.36	46.91
CTABGD1-15_A3851	28.41	20.93	18.91	21.26	16.24	23.13	21.33	29.5	23.05	20.04	25.87	25.5	15.7	27.26	16.44
CTABGD1-15_A8625	324.84	276.76	325.3	264.59	326.43	301.87	241.31	290.36	275.79	252.11	303.78	268.81	218.23	306.49	263.54
CTABGD1-15_A8585	687.13	525.8	741.1	225	190.34	255.27	264.36	207.91	198.5	282.41	212.65	245.94	348.48	291.92	357.08
CTABGD1-15_A0437	0.48	1.41	0.45	1.67	2.16	1.61	0.98	2.08	1.14	0.99	1.28	1.23	0.63	0.95	0.63
CTABGD1-15_A7607	38.87	24.75	31.07	18.69	16.21	21.94	31.59	15.71	19.42	25.91	27.19	32.18	51.91	35.84	34.86
CTABGD1-15_A8927	903.6	2576.32	893.57	8610.67	7293.55	6641.37	9313.91	11012.1	7666.49	7321.51	9981.51	10130.5	7677.35	10426.4	7488.77
CTABGD1-15_A5313	29.02	35.79	28.05	26.02	25.94	24.34	22.94	21.99	27.12	21.16	18.19	23.16	18.25	26.28	18.7
CTABGD1-15_A2142	3.9	11.33	10.72	15.84	19.26	31.26	18.27	15.29	18.15	17.91	24.43	22.76	19.18	23.25	18.94
CTABGD1-15_A0211	1118.82	901.62	1061.88	914.46	1034.89	1293.39	1232.34	1451.73	1156.38	1179.03	1397.15	1153.29	912.48	1121.51	943.28
CTABGD1-15_A2182	9.96	38.99	18.5	89.06	91.42	57.6	59.25	110.64	78.62	51.12	54.51	49.21	33.29	43.42	51.76
CTABGD1-15_A4367	0	0	0.31	0	0	0	0.13	0	0	0.06	0	0	0	0	0
CTABGD1-15_A1891	12.21	10.93	10.53	7.54	11.87	7.92	10.04	7.88	11.02	5.27	10.92	8.35	6.32	9.18	7.33
CTABGD1-15_A6632	81.38	72.53	75.87	59.62	61.82	59.87	62.32	69.62	60.51	63.73	70.66	67.62	60.24	77.42	62.94
CTABGD1-15_A1337	8.12	3.04	9.53	59.32	62.18	53.63	56.11	57.23	69.67	68.83	60.94	74.96	47.33	66.54	71.3
CTABGD1-15_A9006	5.06	6.5	4.48	0.69	0.63	0.84	3.21	0.16	1.19	2.68	1.08	3.93	6.88	1.27	7.89
CTABGD1-15_A6757	10.17	19.02	11.76	9.81	6.84	7.83	5.9	8.54	5.37	7.16	6.39	5.52	11.05	8.63	7.73
CTABGD1-15_A1074	1.46	3.29	0.79	7.22	4.51	7.54	10.63	5.49	6.66	9.52	13.29	7.53	4.5	2.58	8.3
CTABGD1-15_A5339	79.57	75.67	70.68	136.51	132.27	124.92	118.65	220.61	125.98	98.81	150.29	97.1	89.02	105.65	84.63
CTABGD1-15_A7307	0.08	0.58	0.19	0	0.05	0	0	0	0	0	0	0	0	0	0
CTABGD1-15_A0186	176.61	182.32	168.37	100.28	103.74	97.05	83.63	94.24	92.88	84.12	91.61	87.67	92.83	87.91	69.03
CTABGD1-15_A5647	0	0	0	0.53	0.35	0.36	0.54	1.12	0.52	0.17	0.55	0.68	0.52	0.18	0.35
CTABGD1-15_A7288	341.09	219.02	238.06	197.23	184.06	207.81	154.23	211.12	165.89	214.16	269.36	191.61	349.18	212.08	208.09
CTABGD1-15_A7422	7.31	21.51	9.39	14.75	13.12	7.61	11.27	10.17	7.8	9.73	11.05	12.88	25.36	8.15	14.3
CTABGD1-15_A8916	65.02	67.43	60.55	60.12	71.84	48.65	60.41	82.5	55.43	71.57	79.7	52.97	69.22	116.83	81.76
CTABGD1-15_A7155	10.19	12.52	6.03	3.75	2.86	3.74	4.22	1.09	4.93	6.95	6.38	7.97	18.88	5.64	16.31
CTABGD1-15_A0846	14.65	4.18	15.94	13.1	11.84	13.71	14.55	15.97	17.11	20.47	18.26	18.91	60.37	59.63	19.6
CTABGD1-15_A5547	57.28	46.85	54.44	64.81	68	62.47	59.47	52.11	63.75	72.36	72.3	65.28	57.93	75.87	65.95
CTABGD1-15_A1557	10.67	14.44	9.31	21.78	20.43	17.41	21.33	21.77	19.77	15.6	18.74	17.51	12.58	11.87	13.5
CTABGD1-15_A6410	82.81	45.38	58.73	41.25	39.69	48.24	48.42	44.24	43.81	61.22	63.67	65.06	84.53	40.89	60.31
CTABGD1-15_A5953	52.73	32.81	38.6	35.11	31.5	29.81	35.24	26.32	35.53	48.59	40.25	41.55	38.15	51.13	48.07
CTABGD1-15_A4830	8.02	5.68	7.67	7.88	7.57	6.91	7.73	8.48	7.45	7.38	9.42	7.31	9.9	7.36	7.04
CTABGD1-15_A8638	427.29	329.4	401.11	258.12	271.93	224.12	199.76	255.1	234.75	283.77	269.09	235.71	249.24	293.07	220.86
CTABGD1-15_A7478	808.85	787.65	673.87	1768.98	1933.32	2010.37	1668.06	2609.81	1815.85	1698.32	1795.09	1414.28	1134.21	1405.32	1279.35
CTABGD1-15_A2413	1.62	1.37	0.33	0.27	1.07	3.01	3.05	2.86	2.12	1.59	3.7	2.88	0.27	0.81	1.07
CTABGD1-15_A3308	5.34	4.41	4.37	13.84	9.11	8.26	18.75	11.24	9.98	11.72	12.51	15.75	17.79	11.68	12.61
CTABGD1-15_A0929	166.09	107.16	154.33	256.67	279.82	392.07	354.43	274.55	371.98	206.1	269.1	271.14	198.87	216.83	178.12
CTABGD1-15_A2002	20.6	13.17	24.48	13.94	12.1	11.37	11.13	11.81	10.87	13.98	16.27	15.99	11.2	14.36	17.3
CTABGD1-15_A2912	97.18	103.39	91.82	164.79	154.79	132.3	123.77	126.58	128.54	123.46	118.79	103.02	91.3	103.27	106.53
CTABGD1-15_A5143	169.91	208.53	177.53	75.21	67.28	87.52	97.11	83.31	62.3	135.66	95.9	98.31	264.89	182.68	191.58
CTABGD1-15_A5826	46.46	20.39	40.47	47.64	41.4	50.51	49.45	79.97	50.05	44.37	61.76	36.83	45.94	57.8	36.24
CTABGD1-15_A5216	86.57	81.66	84.1	254.77	250.3	221.78	275.58	166	299.91	296.45	219.77	293.99	293.36	225.68	317.69
CTABGD1-15_A1865	144.32	86.13	114.76	77.04	83.07	95.74	94.54	100.59	95.21	119.5	104.56	96.02	117.92	93.94	84.77
CTABGD1-15_A0011	0.4	0.41	0.33	0.16	0.05	0.11	0.6	0.23	0.78	0.21	0.28	0.31	0.11	0.05	0.21
CTABGD1-15_A6163	97.56	91.34	97.39	48.52	42.66	35.15	46.73	37.02	40.22	49.52	35.93	42.56	53.83	46.87	56.36
CTABGD1-15_A3809	182.89	138.18	147.55	168.97	177.46	225.76	224.12	304.16	215.5	257.13	296.29	243.69	206.86	251.65	206.01
CTABGD1-15_A4978	55.45	74.19	86.48	51.86	55.01	48.5	58.64	64.05	66.35	58.17	56.29	84.28	51.5	63.62	82.74
CTABGD1-15_A2600	65.67	65.3	61	58.59	56.21	44.98	46.13	44.51	37.46	46.48	37.68	47.43	47.97	41.27	46.32
CTABGD1-15_A4642	18.94	23.46	18.44	7.65	8.97	9.68	14.25	8.87	8.56	13.25	16.66	15.44	28.23	4.31	17.51
CTABGD1-15_A8722	0	0.14	0.28	0	0	0.11	0	0	0	0	0.12	0.55	0.11	0	0
CTABGD1-15_A8985	83.32	79.19	83.51	92.46	90.02	83.91	61.87	66.97	76.67	75.05	72.2	70.08	62.37	84.15	65.03
CTABGD1-15_A5280	295.68	416.35	284.27	329.79	334.14	379.73	303.01	524.4	326.3	269.11	410.2	272.13	247.4	287.61	223.28
CTABGD1-15_A5929	49.25	47.78	51.19	28.23	25.03	25.47	25.29	16.62	24.09	40.12	25.41	35.65	40.05	28.67	38.98
CTABGD1-15_A5535	0.5	0.42	0	2.02	1.65	2.02	2.05	1.76	2.93	2.28	4.2	4.51	1.32	3.98	2.29
CTABGD1-15_A7218	18.54	17.53	19.27	7.61	5.98	8.65	9.23	4.65	6.13	10.1	7.94	10.01	17.83	7.35	14.07
CTABGD1-15_A8538	129.89	139.29	117.92	182.75	161.56	171.57	170.56	137.63	172.13	212.6	187.01	208.13	182.85	154.99	197.64
CTABGD1-15_A8075	0.51	1.29	0.62	0.34	0	0	0	0	0	0	0	0	0	0	0.17
CTABGD1-15_A2944	51.04	47.97	38.94	63.04	58.01	62.93	52.17	65.89	59.18	55.09	68.69	56.3	58.98	47.09	47.96
CTABGD1-15_A6513	11.89	4.95	7.8	6.83	2.94	5.14	2.29	5.63	3.01	2.66	3.36	2.63	2.11	8.25	4.89
CTABGD1-15_A7648	245.61	208.84	207.28	456.6	525.82	485.73	489.18	656.5	477.03	431.81	583.77	480.36	390.31	528.65	418.95
CTABGD1-15_A6868	3.2	0.3	3.47	0.48	0.94	0.96	1.7	1	2.08	3.01	1.74	4.36	6.57	3.07	2.8
CTABGD1-15_A0710	0.61	0.51	0.12	0	0	0.1	0.21	0	0.39	0.39	0.21	0.2	0.2	0.1	0.1
CTABGD1-15_A7310	0	0	0	0	0	0	0.25	0	0	0	0	0	0	0	0
CTABGD1-15_A2230	1.19	0.5	0.97	1	1.18	1.81	2.64	1.05	1.94	1.55	1.67	1.92	1.97	1.19	1.76
CTABGD1-15_A8696	66.82	74.05	62.76	216.76	209.24	217.03	234.32	188.29	200.4	232.34	168.67	183.15	279.03	235.07	191.99
CTABGD1-15_A6140	22.77	37.67	20.74	12.88	10.12	10.33	11.73	9.54	9.51	11.73	10.54	12.74	15.71	10.6	16.47
CTABGD1-15_A8522	1.24	30.74	4.86	13.05	17.29	11.17	5.26	10.86	7.44	6.71	6.57	6.08	2.78	8.62	5.51
CTABGD1-15_A3764	40.19	17.87	42.53	16.86	17.36	23.78	20.58	23.95	22.59	27.31	35.07	30.65	27.44	33.12	23.57
CTABGD1-15_A8791	0	1.03	0	0	0	0	0.28	0	0	0	0	0	0	0	0.27
CTABGD1-15_A4541	34.91	52.75	33.07	75.21	73.16	74.3	65.49	69.1	70.48	90.1	77.28	78.31	86.31	63.02	81.12
CTABGD1-15_A3825	31.87	64.58	31.44	68.97	65.1	96.01	111.5	70.03	68.04	64.97	74.13	71.88	85.1	51.19	70.55
CTABGD1-15_A5349	12.99	36.25	15.59	42.75	32.4	26.14	28.66	38.99	21.99	26.55	31.19	28.53	38.74	18.51	33.05
CTABGD1-15_A2533	183.07	182.82	153.29	326.02	330.07	328.95	292.76	410.77	336.41	292.15	400.08	356.57	221.64	362.8	312.67
CTABGD1-15_A8782	61.48	62.57	74.71	43.99	45.39	36.34	44.35	39.36	47.31	42	39.74	46.07	27.79	43.22	43.39
CTABGD1-15_A5099	132.84	133.61	123.21	120.99	136.49	123.88	126.69	151.79	127.77	123.72	151.6	131.37	114.35	140.65	128.48
CTABGD1-15_A1349	38.88	46.29	38.28	53.22	52.06	35.88	56.45	49.95	43.81	50.19	48.59	53.55	67.42	38.59	55.87
CTABGD1-15_A8380	5.08	0.78	2.75	0.83	1.12	1.04	1.05	0.54	1	2.61	3.02	2.88	4.27	1.94	3.33
CTABGD1-15_A0910	64.88	77.5	71.26	97.26	116.23	68.56	81.31	137.1	84.67	91.95	59.62	33.12	43.84	75.75	43.11
CTABGD1-15_A7761	39.86	33.8	34.08	33.6	34.63	31.65	41.34	25.4	35.56	46.26	43.43	46.67	55.05	43.45	51.98
CTABGD1-15_A6641	166.57	150.76	128.89	173.61	188.07	192.72	164.81	281.08	148.21	144.95	217.93	135.31	127.21	168.23	154.35
CTABGD1-15_A4381	1.33	1.64	1.34	1.06	0.6	0.93	1.22	0.51	0.59	1.75	0.95	1.36	2.2	1.61	2.2
CTABGD1-15_A3053	57.96	52.71	61.75	31.48	22.83	24.29	28.12	14.74	23.8	38.33	22.41	33.68	49.69	24.09	48.24
CTABGD1-15_A6155	3.73	6.49	3.16	7.65	6.44	4.66	5.04	5.58	5.06	7.64	7.25	6.92	4.68	4.7	4.64
CTABGD1-15_A7114	21.7	33.22	26.22	19.29	15.83	12.7	16.61	13.3	13.41	13.82	7.03	12.11	12.06	9.96	15.1
CTABGD1-15_A6784	37.53	29.14	34.5	18.94	15.96	13.93	20.86	16.86	18.02	18.37	20.54	19.73	24.32	22.64	21.21
CTABGD1-15_A5206	12.13	10.74	11.83	6.79	2.36	2.81	7.72	8.53	11.47	6.11	14.59	18.22	10.8	6.48	15.41
CTABGD1-15_A7472	0.65	2.19	1.58	1.53	0.21	0.44	0.66	0.23	0.63	1.06	0.68	0.84	0.21	0.65	1.28
CTABGD1-15_A5447	1823.33	1430.25	1279.75	2436.9	2239.26	2193.18	1768.69	2806.71	1859.81	2237.28	3118.74	2192.91	2513.66	2078.38	2030.66
CTABGD1-15_A8264	50.18	36.2	46.33	27.18	24.23	24.12	36.88	25.01	29.58	33.8	33.46	44.73	43.45	33.23	43.59
CTABGD1-15_A3301	33.02	33.74	38.03	35.22	32.74	24.23	30.11	30.29	30.95	30.24	22.89	22.47	24.56	42.44	36.25
CTABGD1-15_A5694	0.68	1.29	1.65	4.68	2.91	5.93	13.06	3.46	5.08	6.4	8.42	8.52	6.6	3.48	5.22
CTABGD1-15_A5161	60.54	80.86	58.89	80.75	91.32	66.7	71.3	102.71	72.86	55.5	54.19	43.65	38.4	67.73	44.93
CTABGD1-15_A1161	9.51	12.37	10.19	14.49	15.02	17.48	17.41	12.78	14.35	16.55	19.43	20.5	22.39	10.1	17.46
CTABGD1-15_A0462	105.98	82.07	109.64	65.12	70.13	62.8	60.84	88.99	70.62	66.41	68.46	64.12	52.75	77.55	56.32
CTABGD1-15_A5876	92.66	55.92	68.56	44.84	45.67	60.75	46.28	67.54	49.62	57.73	85.38	63.25	82.53	63.36	57.65
CTABGD1-15_A1036	7.09	2.57	6.59	24.26	13.74	11.94	5.88	18.93	6.27	3.63	5.32	2.29	4.02	2.35	1.99
CTABGD1-15_A4862	44.43	25.88	36	14	10.74	15.63	20.81	10.94	11.92	17.86	22.58	32.76	69.55	11.46	45.1
CTABGD1-15_A5947	5.17	13.62	5.4	17.57	15.8	11.11	12.99	12.23	13.26	10.38	9.79	11.26	10.55	8.71	11.45
CTABGD1-15_A1086	15.59	36.5	16.13	21.33	20.12	29.35	25.84	28.53	30.03	16.66	22.09	20.18	25.07	21.62	18.7
CTABGD1-15_A3472	301.3	237.59	301.47	190.62	178.45	195.77	170	139.11	178.64	228.4	197.13	214.24	297.54	225.89	215.65
CTABGD1-15_A1264	1.75	2.57	2.03	5.7	6.63	8.24	2.3	2.64	4.03	5.21	3.72	5.19	3.05	6.9	6.12
CTABGD1-15_A5987	37.66	39.41	36.86	21.05	20.03	18.69	23.22	16.15	23.93	21.42	18.62	24.49	20.33	21.48	23.79
CTABGD1-15_A5509	13.77	23.31	11.92	42.59	39.32	35.77	48.56	35.34	44.3	44.83	41.81	42.81	42.85	40.18	45.11
CTABGD1-15_A0464	54.23	52.32	46.9	90.71	94.48	84.93	104.68	106.6	98.1	102.06	89.69	89.67	72.81	116.33	90.59
CTABGD1-15_A4509	2.61	2.35	4.25	0.59	0.46	0.59	0.36	1.6	1.02	0.45	1.59	1.46	1.04	1.62	1.03
CTABGD1-15_A0518	4.88	36.85	7.94	72.55	78.72	64.58	48.08	74.07	54.5	33.61	41.57	28.68	14.25	28.33	26.48
CTABGD1-15_A5502	5.88	30.25	6.07	47.68	50.31	45.39	45.73	50.56	43.94	25	30.45	32.15	15.69	27.19	26.56
CTABGD1-15_A1676	148.18	107.3	162.86	54.18	48.07	48.81	51.22	45.71	45.56	80.31	49.94	49.74	87.13	55.11	70.99
CTABGD1-15_A7933	84.32	136.19	86.12	133.46	121.33	106.53	81.26	118	83.88	88.94	89.86	92.15	106.28	80.6	91.45
CTABGD1-15_A5513	0.63	4.4	2.18	44.17	57.1	75.75	50.72	70.42	60.74	82.8	118.03	90.92	67.04	87.97	77
CTABGD1-15_A4876	345.78	594.61	409.14	893.02	1010.53	824.27	615.17	800.5	802.47	607.06	684.38	532.03	398.27	576.83	473.06
CTABGD1-15_A1093	2.67	0.62	2.77	4.43	8.36	3.27	1.49	2.4	6.02	16	22.13	16.31	17.98	28.71	47.82
CTABGD1-15_A7281	16.56	20.67	13.22	7.44	5	7.01	8.72	5.67	6.66	7.31	8.32	11.95	18.47	8.33	14.14
CTABGD1-15_A2418	7.54	9.15	7.39	6.86	5.7	6.67	4.73	6.03	5.62	6.63	6.32	5.61	6.05	7.38	6.72
CTABGD1-15_A8605	0.49	0.42	0.8	0.33	0	0	0	0	0	0.64	0.35	0.32	0	0.33	0
CTABGD1-15_A8054	4.44	7.63	7.16	26.6	26.55	21.91	25.03	43.24	26.04	17.97	24.46	24.75	15.63	19.47	19.39
CTABGD1-15_A1752	1.48	1.25	1.65	2484.44	3594.06	4946.04	10582.5	9703.53	8684.53	7458.47	9614.45	7631.23	1691.98	6762.53	4095.35
CTABGD1-15_A8437	38.53	41.23	39.1	35.56	34.19	30.31	29.85	17.74	27.97	35.82	21.54	29.09	37.05	26.88	42.81
CTABGD1-15_A4917	88.9	139.66	120.62	53.3	68.28	57.22	64.52	81.81	78	59.43	74.33	76.25	41.79	57.97	49.68
CTABGD1-15_A7582	0.34	0.58	0	0.69	0.9	2.42	0.58	0.72	0.78	0.33	0.96	0.77	1.13	0.45	0.56
CTABGD1-15_A5372	26.62	31.12	31.35	26.34	23.62	19.48	34.51	16.48	30.65	28.56	18.24	25.94	26.56	21.27	29.73
CTABGD1-15_A0196	48.44	23.89	40.09	15.56	13.18	19.3	11.44	22.6	14.71	20.11	23.56	18.18	23.43	24.74	18.4
CTABGD1-15_A3046	32.25	37.3	31.8	19.53	12.88	28.16	29.76	13.61	15.39	46.85	39.37	55.93	182.12	27.76	124.39
CTABGD1-15_A1952	17.29	27.47	15.63	18.75	15.33	14.5	16.67	13.23	15.69	16.84	12.78	15.34	16.47	15.81	17.8
CTABGD1-15_A4778	43.62	43.35	50	49.43	45.16	47.76	47.5	41.4	52.21	46.59	44.37	46.59	45.77	54.44	46.42
CTABGD1-15_A1409	0.12	0.1	0.2	0.57	0	0.16	0.25	0.17	0.16	0.08	0.17	0.08	0	0.16	0.4
CTABGD1-15_A9005	10.11	12.71	10.18	7.82	6.92	12.57	20.61	11.76	12.53	19.91	21.44	21.76	52.23	16.71	29.64
CTABGD1-15_A2871	3.94	11.69	3.85	25.96	30.4	25.5	18.91	28.12	21.3	12.8	18.18	14.43	6.26	11.41	11.33
CTABGD1-15_A3363	68.12	59.99	53.86	24.34	22.35	33.14	37.64	31.64	29.04	54.95	47.51	52.72	74.23	60.48	64.01
CTABGD1-15_A3494	147.91	112	144.69	177.59	197.64	191.58	176.74	230.75	176.52	143.92	168.84	153.46	110.66	155.81	125
CTABGD1-15_A8933	65.65	59.55	62.76	71.41	61.75	70.04	87.68	54.43	103.1	104.55	85.15	131.41	97.01	73.11	124.47
CTABGD1-15_A2058	6.13	6.41	5.37	30.58	29.06	28.39	37.57	31.99	34.47	29.68	34.66	37.43	24.97	22.25	30.65
CTABGD1-15_A7756	827.85	1304.38	900.71	1092.05	1249.96	1080.18	739.22	919.33	891.37	815.63	925.79	672.94	667.63	712.45	702.81
CTABGD1-15_A6808	2247.93	2052.26	1942.99	3355.72	3645.17	3592.22	2425.98	4681.02	3080.75	1964.07	2804.98	1947.67	1410.67	2086.11	1688.72
CTABGD1-15_A7776	60.84	24.97	44.22	3.15	2.39	4.43	5.54	2.05	2.39	18.8	12.38	16.72	69.92	7.47	36.12
CTABGD1-15_A7424	0.8	1.35	1.51	0.9	1.23	1.07	1.45	1.87	1.9	0.87	1.12	2.4	1.4	1.23	0.52
CTABGD1-15_A6763	58.5	54.46	47.89	28.18	26.85	23.95	24.56	33.76	24.68	30.34	30.61	34.13	48.86	57.53	33.43
CTABGD1-15_A0120	21.62	16.16	21.6	7.31	6.93	6.54	9.88	5.48	7.47	6.56	9.35	12.38	14.14	10.86	8.37
CTABGD1-15_A0628	1.05	7.15	1.99	10.63	8.76	6.37	6.84	6.07	7.53	4.47	5.89	4.02	3.1	3.07	4.09
CTABGD1-15_A7694	1.77	3.6	3.03	0	0	0	0	0	0	0	0	0	0	0	0
CTABGD1-15_A8857	47.52	39.65	46.39	15.64	16.24	21.19	32.25	18.75	24.71	33.03	35.23	44	59.97	29.68	42.38
CTABGD1-15_A3573	1.54	2.86	1.25	0.62	0.2	1.04	0.63	0.87	1.6	1	1.51	0.99	1.02	0.61	0.61
CTABGD1-15_A5720	128.76	264.62	113.77	248.33	268.66	210.91	170.61	239.02	216.06	170.87	173.3	129.45	157.3	173.8	160.81
CTABGD1-15_A0940	76.78	92.87	53.11	64.38	66.09	66.43	57.3	72.68	67.72	66.8	68.32	51.46	77.17	81.05	70.3
CTABGD1-15_A8898	54.24	120.34	61.16	90.29	106.84	65.88	40.57	189.83	52.08	34.51	49.16	36.4	23.64	32.77	26.9
CTABGD1-15_A6937	32.79	34.23	31.63	28.23	25.87	24.34	34.04	20.07	28.29	27.95	28.16	28.46	25.93	24	28.48
CTABGD1-15_A0501	175.67	151.64	173.27	180.3	196.06	178.94	140.5	232.5	182.78	135.34	158.72	132.27	113.35	152.01	109.95
CTABGD1-15_A8720	18.05	10.55	19.2	12.18	6.62	13.47	5.69	6.85	11.94	13.94	15.17	14.7	17.25	14.93	13.48
CTABGD1-15_A7652	18.24	37.32	17.4	37.17	37.76	34.4	32.2	38.05	35.15	24.73	30.3	25.12	19.59	20.93	22.48
CTABGD1-15_A7783	15.04	20.76	14.36	10.43	9.7	11.86	10.59	10.33	13.03	12.32	12	12.94	12.02	17.74	13.65
CTABGD1-15_A1059	944.75	1194.87	910.92	1447.16	1750.55	1577.82	1316.06	1883.97	1450.69	1002.11	1473.5	1092.76	865.7	1140.53	935.45
CTABGD1-15_A5591	22.97	28.59	25.78	30.62	28.66	25.39	25.19	27.83	27.28	26.83	27.7	30.89	33.8	35.92	27.52
CTABGD1-15_A2905	29.38	28.48	30.06	12.88	15.12	10.8	8.74	14.13	11.64	8.93	10.08	10.54	5.4	10.06	9.41
CTABGD1-15_A1050	624.95	412.16	364.73	257.76	271.12	229.2	310.85	218.83	300.86	506.23	433.29	711.44	391.43	240.04	624.64
CTABGD1-15_A2636	247.17	179.43	217.25	93.09	87.62	114.5	96.19	147.78	78.17	111.91	172.69	105.71	113.86	103.52	89.23
CTABGD1-15_A0023	16.92	18.68	14.46	24.51	25.81	21.76	24.44	23.96	26.25	23.87	25.48	22.52	21.45	26.81	23.39
CTABGD1-15_A8105	29.46	45.79	32.3	62.81	60.16	46.88	52.01	56.88	56.79	52.36	49.32	44.88	46.29	66.73	51.22
CTABGD1-15_A6188	0.07	0.17	0	0	0.09	0	0.05	0	0	0	0	0	0.04	0.18	0
CTABGD1-15_A3479	60.55	54.98	72.9	29.93	30.16	27.61	36.41	36.09	34.53	35	31.08	34.56	36.67	36.04	35.67
CTABGD1-15_A4097	242.01	202.62	254.46	164.89	182.35	201.57	139.99	148.67	133.82	125.97	172.62	139.78	172.25	180.01	131.65
CTABGD1-15_A6350	0	0.45	0.21	0.71	0.87	0.36	0.18	1.3	1.2	0.34	0.55	0.34	0.17	0.18	0
CTABGD1-15_A7018	46.57	57.68	44.14	61.11	61.71	43.21	37.96	66.02	43.87	43.27	40.15	28.47	29.16	56.96	38.33
CTABGD1-15_A2054	12.06	12.73	5.93	16.44	12.14	16.07	13.03	15.94	9.66	13.6	15.31	12	15.44	10.17	9.4
CTABGD1-15_A5066	0.87	2.79	0.77	2.82	1.85	2.3	10.45	5.77	13.24	7.73	13.04	11.94	3.15	2.27	9.54
CTABGD1-15_A6408	1.46	2.16	1.48	1.62	1.64	2.01	6.57	2.31	5.04	1.38	2.91	4.09	8.92	15.44	1.48
CTABGD1-15_A2350	113.2	105.8	108.4	34.15	35.28	46.02	57.65	38.48	48.83	60.85	62.22	64.43	64.58	48.92	59.98
CTABGD1-15_A7484	64.5	54.57	56.2	70.37	72.67	77.14	65.64	81.23	69.58	73.74	78.95	70.87	89.67	74.99	79.03
CTABGD1-15_A2104	92.13	94.44	104.37	100.73	95.47	97.64	85.08	86.58	99.62	92.92	96.87	92.59	67.05	94.19	87.83
CTABGD1-15_A0750	9.49	8.71	9.56	29.78	27.44	27.65	33.09	29.53	28.76	27.71	40.03	33.68	42.53	32.18	32.48
CTABGD1-15_A0744	198.03	168.94	168.86	322.85	378.02	338.61	316.36	460.87	343.62	224.66	288.84	240.24	190	252.92	191.17
CTABGD1-15_A2396	6.23	13.92	7.2	16.35	19.83	19.44	12.36	23.54	17.36	13.57	17.19	15.38	13.42	19.96	13.26
CTABGD1-15_A4728	102.28	83.84	99.55	81.3	96.99	90.05	70.14	100.5	89.9	69.32	77.9	61.7	61.69	83.62	55.38
CTABGD1-15_A7816	1648.22	931.49	1254.56	516.75	573.63	586.42	488.78	806.15	493.37	537.75	638.27	451.54	422.05	822.25	485.54
CTABGD1-15_A1759	199.61	378.47	180.96	347.34	361.39	312.76	250.07	325.31	300.06	254.65	264.17	210.23	204.98	229.91	231.38
CTABGD1-15_A1374	20.18	17.87	14.97	19.72	15.24	14.85	14.78	11.24	14.43	29.84	17.92	19.75	25.56	28.81	24.08
CTABGD1-15_A3862	27.08	37.2	29.41	39.69	42.4	29.61	30.88	34.18	36.73	38.71	27.43	31.25	30.25	43.87	36.63
CTABGD1-15_A1714	235.12	179.88	214.79	131.4	120.63	139.35	170.59	147.66	142.92	262.57	212.35	221.2	264.36	198.88	257.51
CTABGD1-15_A1975	13.44	17.4	5.98	12.82	9.84	14.36	10.89	8.72	8.87	15.89	14.44	18.62	32.33	13.68	22.81
CTABGD1-15_A7527	34.97	29.02	34.76	24.5	31.05	42.07	26.53	37.41	38.75	28.84	45.75	39.93	14.42	32.54	24.12
CTABGD1-15_A6559	31.54	23.01	16.3	18.17	16.87	14.4	11.39	13.54	11.04	12.47	13.98	12.4	14.24	13.08	13.32
CTABGD1-15_A4008	26.53	18.95	42.32	47.01	40.33	36.48	48.66	31.1	39.91	56.46	38.13	53.48	65.99	49.01	82.1
CTABGD1-15_A4888	548.55	967.59	642.9	497.53	533.19	469.55	406.67	561.05	487.9	461.4	548.88	574.04	539.04	703.05	548.76
CTABGD1-15_A0018	118.39	989.77	294.37	2755.23	2365.26	2720.91	5244.77	2493.91	4108.37	4659.29	3589.03	4942.3	5001.44	4776.79	5400.55
CTABGD1-15_A8005	2.27	5.2	2.64	7.87	5.79	2.4	5.31	6.63	5.28	3.59	7.04	7.95	5.78	4.95	9.35
CTABGD1-15_A8991	0	0	0	0	0	0	0.08	0.17	0	0	0.08	0	0.24	0	0.08
CTABGD1-15_A1025	22.5	36.99	20.09	59.12	60.1	47.69	43.83	42.67	53.5	37.63	39.52	38.73	29.61	34.19	35.76
CTABGD1-15_A0662	4.38	7.57	5.35	5.67	6	4.87	5.29	7.65	5.41	5.68	4.89	5.46	3.81	7.98	4.78
CTABGD1-15_A5682	88.97	111.02	79.84	113.93	93.76	85.32	89.56	78.31	68.99	86.69	72.7	85.08	101.29	68.43	81.73
CTABGD1-15_A4873	67.54	36.05	56.18	40.64	61.58	66	75.37	67.66	74.59	76.98	49.7	47.32	54.64	273.65	67.08
CTABGD1-15_A6316	9.67	57.78	16.05	49.46	48.64	40.78	41.4	33.43	42.29	26.55	22.44	26.76	12.68	22.95	25.38
CTABGD1-15_A5324	39.6	28.24	46.55	25.81	24.72	25.11	17.66	25.6	17.25	19.02	17.6	21.06	15.37	26.74	18.99
CTABGD1-15_A7361	296.31	289.86	250.05	242.29	252.81	252.47	239.5	312.41	227.64	221.27	304.57	210.67	235.64	266	232.06
CTABGD1-15_A0104	180.7	170.24	147.22	274.8	247.71	296.47	247.13	248.99	248.89	204.13	211.98	185.55	176.38	255.24	176.92
CTABGD1-15_A1888	70.61	94.7	79.12	101.28	109.05	82.43	75.09	99.07	86.95	81.29	70.83	60.25	59.1	74.67	71.62
CTABGD1-15_A7732	4.97	30.94	8.35	29.49	23.08	20.06	23.64	15.9	16.7	18.43	10.72	15.93	19.56	11.75	23.55
CTABGD1-15_A7624	207.7	166.79	222.2	286.06	293.95	247.15	221.89	256.43	298.56	280.01	305.58	284.62	175.33	232.24	252.59
CTABGD1-15_A1440	12.24	16.31	11.65	12.2	12.45	11.08	13.92	9.78	12.55	12.6	12.67	14.24	15.77	10.59	15.7
CTABGD1-15_A7298	1.65	0.93	0.22	1.49	1.09	1.02	1.32	1.55	2.06	1.71	1.83	1.33	1.18	0.91	0.99
CTABGD1-15_A7611	126.09	122.08	126.73	162.3	155.03	158.67	169.87	162.28	177.47	150.64	159.87	165.81	137.25	128.94	132.54
CTABGD1-15_A3259	4.87	0.65	1.04	0.35	1.36	1.04	2.45	0.72	0.84	2.17	2.16	8.61	5.76	1.36	7.57
CTABGD1-15_A0564	13.78	19.87	15.55	22.2	17.88	18.91	26.11	22.44	19.08	21.19	24.36	25.03	27.04	16.6	26.41
CTABGD1-15_A4467	120.4	92.17	127.8	31.75	26.15	30.09	38.48	16.69	31.66	66.14	39.01	58.14	114.12	82	76.61
CTABGD1-15_A2411	597.14	439.06	622.32	255.05	242.34	217.03	221.56	213.72	231.05	239.57	156.83	170	242.96	204.78	204.99
CTABGD1-15_A5801	29.14	34.36	27.79	23.22	21.28	17.77	9.95	14.88	15.55	12.94	14.96	11.84	12.29	20.18	12.53
CTABGD1-15_A5773	60.98	47.9	52.52	92.27	86.53	76.49	129.91	59.94	114.54	132.48	122.99	206.47	154.82	76.15	194.77
CTABGD1-15_A5416	0.44	0.38	0.24	0	0	0	0.3	0.1	0.1	0.29	0	0.38	0.58	0.3	0.78
CTABGD1-15_A7849	22.1	33.51	31.34	11.32	11.48	13.17	8.14	11.26	8.29	11.09	11.59	11.87	11.39	17.51	12.83
CTABGD1-15_A6396	38.43	39.8	31.04	68.7	59.48	69.97	70.31	68.19	60.84	76.46	81.02	77.77	75.89	69.56	72.52
CTABGD1-15_A3584	278.06	192.99	263.46	245.27	237.03	250.83	211.23	262.62	216.85	249.6	303.51	236.77	282.65	278.32	245.77
CTABGD1-15_A2642	6.37	3.77	8.94	22.29	23.97	20.62	13.55	21.91	17.57	13.69	14.23	15.21	6.71	10.11	11.24
CTABGD1-15_A7309	0.25	0.11	0.2	1.51	2.23	3.02	4.26	3.25	1.06	2.2	2.71	1.85	2.47	2.73	1.72
CTABGD1-15_A4080	41.82	49.52	48.26	81.68	74.67	54.92	83.34	79.32	81.58	81.34	57.73	75.69	52.09	52.1	76.34
CTABGD1-15_A8601	37.36	59.29	36.95	15.29	13.81	11.79	10.11	8.78	9.65	13.31	8.41	9.27	14.46	12.59	12.88
CTABGD1-15_A4995	0.92	0.77	0.56	11.45	6.53	7.26	6.89	14.88	7.02	3.74	8.68	5.77	3.94	6.7	5.72
CTABGD1-15_A6453	0	0	0.25	0.1	0.1	0.21	0	0.22	0	0.5	0.43	0.3	0.1	0.2	0.1
CTABGD1-15_A1449	0.19	0	0.84	0	0.03	0	0	0	0	0.03	0	0	0	0.06	0
CTABGD1-15_A1170	48.78	51.36	37.48	61.51	60.77	61.23	61.66	71.71	55.99	59.06	62.92	56.93	57.68	58.11	55.28
CTABGD1-15_A3175	28.43	21.34	22.07	31.53	28.6	27.56	26.91	21.31	31.06	35.67	31.08	41.65	47.16	33.84	50.12
CTABGD1-15_A6564	48.85	126.76	49.35	26.69	22.44	22.23	31.26	18.83	26.16	40.45	22.44	45.7	50.87	21.43	60.57
CTABGD1-15_A5237	62.75	51.79	64.61	38.54	41.32	35.42	51.49	26.24	50.64	66.03	43.11	74.76	63.86	72.56	83.72
CTABGD1-15_A2246	106.62	143.44	110.34	600.59	636.52	462.7	516.72	771.17	644.79	342.05	353.26	333.47	144.9	247.59	268.92
CTABGD1-15_A0635	60.41	45.1	39.41	23.2	26.4	29.93	19.58	24.3	22.49	21.8	26.9	22.45	23.17	26.35	19.48
CTABGD1-15_A7685	242.16	151.98	218.23	290.13	325.81	373.86	237.81	306.94	292.06	307.22	398.99	324.38	313.75	353.06	297.2
CTABGD1-15_A4748	1.37	13.71	2.34	12.17	11.8	10.53	9.79	9.78	9.74	6.5	6.74	6.65	4.14	5.36	8.17
CTABGD1-15_A7727	0.27	0.12	0.33	0.09	0.18	0.28	0.19	0	0.27	0.44	0.19	0.18	0.27	0.54	0.45
CTABGD1-15_A9000	13.17	25.32	20.29	12.38	10.45	9.3	14.23	10.28	16.33	16.8	9.23	14.86	12.51	15.67	17.41
CTABGD1-15_A8745	6.31	10.78	6.07	9.26	6.96	7.43	9.33	7.49	7.81	9.8	8.03	9.5	11.64	13.54	15.52
CTABGD1-15_A5892	10.04	16.62	11.54	18.24	13.84	14.92	13.44	12.69	11.91	13.2	12.14	10.82	10.08	10.76	12.8
CTABGD1-15_A8767	84.95	99.75	84.22	79.48	84.46	80.8	63.68	70.47	64.87	67.78	72.87	54.19	68.42	66.22	60.93
CTABGD1-15_A5351	175.55	223.4	175.73	517.22	565.9	612.32	477.48	807.17	528.15	361.82	525.75	425.66	324.61	353.81	315.07
CTABGD1-15_A3837	46.11	55.09	52.4	47.96	48.24	52.04	43.6	52.69	49.39	48.9	58.47	47.69	46.19	53.72	39.64
CTABGD1-15_A0974	99.16	70.27	72.42	109.23	108.13	109.54	109.65	124.33	103	105.89	146.37	109.05	101.47	91.01	91.94
CTABGD1-15_A2835	21.87	3.5	10.43	11.7	11.23	15.49	19.82	12.76	12.77	29.26	29.32	24.09	70.77	17.52	33.4
CTABGD1-15_A8676	53.81	37.63	54.76	37.86	36.55	33.47	39	36.39	39.85	36.63	41.46	42.02	32.9	41.49	39.5
CTABGD1-15_A6380	14.01	11.99	13.44	86.37	81.77	98.18	82.97	68.19	94.92	137.26	164.59	164.23	89.7	108.96	127.85
CTABGD1-15_A3698	22.22	13.33	20.84	421.24	411.04	428.88	414.49	306.5	498.26	505.93	443.89	469.19	281.95	319.25	403.46
CTABGD1-15_A3781	0	0.14	0	0.23	0.46	0.7	0.94	0.49	0.79	0.67	0.85	0.78	0.23	0.46	0.79
CTABGD1-15_A0853	83.46	49.04	77.51	54.22	63.06	64.37	57.55	99.61	61.54	55.89	66.56	57.14	36.52	65.51	45.32
CTABGD1-15_A6274	18.42	10.84	13.51	27.34	28.41	39.97	43.71	31.59	37.75	45.65	53.88	59.64	71.82	53.43	53.3
CTABGD1-15_A9120	39.08	27.89	31.79	28.5	26.97	35.12	27.23	35.27	35.13	37.45	42.26	36.24	31.94	32.83	32.31
CTABGD1-15_A5824	86.71	97.57	77.89	35.56	33.97	40.43	48.9	31.34	43.88	59.99	49.21	63.3	86.09	56.26	90.89
CTABGD1-15_A6811	19.51	31.61	21.68	12.75	10.17	6.04	10.1	5.82	8.95	11.95	6.43	9.51	17.77	14.71	22.57
CTABGD1-15_A4335	61.26	85.26	57.66	36.11	35.47	29.44	33.02	31.82	29.57	27.64	28.53	28.37	26.25	23.01	35.17
CTABGD1-15_A7108	55.83	55.29	51.95	82.43	85.6	86.74	80.75	109.97	81.01	77.19	96.25	81.16	73.29	74	75.56
CTABGD1-15_A7906	78.94	58	74.32	50.09	45.59	35.07	52.67	36.05	46.18	52.56	45.26	60.66	71.44	40.53	72.5
CTABGD1-15_A0297	4.74	6.81	3.7	2.43	1.82	1.92	1.75	2.68	1.55	1.73	1.4	1.59	2.7	2.2	1.68
CTABGD1-15_A4896	9.35	8.22	8.02	5.2	3.6	4.94	6.99	3.83	4.53	7.5	7.53	11.34	13.82	7.72	15.09
CTABGD1-15_A2240	173.91	152.71	164.86	182.48	195.17	178.29	177.44	198.91	226.57	191.5	181.72	195.58	129.65	195.28	163.03
CTABGD1-15_A6276	2.62	1.23	1.89	1.77	1.54	1.96	2.78	2.87	2.27	3.98	3.26	3.94	4.81	2.51	1.91
CTABGD1-15_A1256	16.89	32.72	18.68	20.87	16.63	15.06	17.77	14.35	15.22	13.98	11.3	12.4	17.84	16.37	19.65
CTABGD1-15_A8646	198.52	134.72	161.26	51.97	53.94	65.25	63.95	69.95	68.64	84.06	89.69	82.46	100.79	101.16	83.92
CTABGD1-15_A7315	69.59	84.21	59.26	55.77	68.99	75.29	76.32	80.25	76.44	89.11	95.39	92.74	75.54	88.73	85.54
CTABGD1-15_A0676	21.35	17.67	15.99	26.04	24.77	29.32	27.63	27.29	27.26	28.38	32.56	32.1	40.16	16.4	37.46
CTABGD1-15_A5598	43	32.95	39.83	23.23	20.07	19.33	31.56	19.54	34.01	53.48	48.23	48.76	38.11	65.34	69.06
CTABGD1-15_A4603	0	0.09	0	0.07	0.07	0.21	0	0.07	0.07	0.07	0.07	0.27	0.28	0	0.21
CTABGD1-15_A3404	40.35	46.6	47.44	25.91	25.86	15.98	23.57	21.73	23.13	25.75	19.25	23.22	28.09	42.11	35.51
CTABGD1-15_A5114	20.82	22.98	19.8	16.43	21.07	16.25	16.4	27.5	19.31	13.43	14.74	16.85	6.84	13.97	12.43
CTABGD1-15_A6773	18.18	13.84	10.64	23.14	20.87	23.75	30.18	19.23	18.93	28.56	32.32	34.58	47.33	18.84	46.63
CTABGD1-15_A4436	7.18	8.43	6.79	6.77	6.39	6.16	9.04	6.05	7.51	7.66	7.84	10.96	8.54	8.83	10.93
CTABGD1-15_A1179	77.77	60.73	72.39	160.27	140.09	158.2	127.99	180.15	144.87	134.42	156.69	121.65	74.34	118.94	107.5
CTABGD1-15_A9137	0.25	0.43	0.21	0	0.17	0	0.17	0	0	0.16	0	0	0	0	0.17
CTABGD1-15_A1522	17.29	24.48	21.18	75.2	81.29	75.28	75.73	85.96	87.25	51.63	59.1	50.9	35.54	49.28	39.92
CTABGD1-15_A2627	5.28	2.79	4.02	9.35	8.95	6	9.01	15.82	10.53	12.26	13.17	15.75	6.54	8.54	11.9
CTABGD1-15_A8181	9.62	10.15	12.29	9.5	8.86	7.75	8.79	12.71	10.07	7.17	12.75	12.97	8.17	12.99	8
CTABGD1-15_A7263	9.75	17.14	14.09	7.43	6.57	8.02	8.19	20.87	14.81	8.94	10.24	16.89	15.15	3.71	15.33
CTABGD1-15_A6959	23.28	19.78	23.74	35.99	35.96	49.7	39.8	48.03	38.5	43.09	51.6	45.58	51.25	44.59	38.58
CTABGD1-15_A1253	34.33	46.49	36.88	35.4	33.87	40.14	37.15	37.92	33.34	41.96	44.02	34	46.66	33.26	38.25
CTABGD1-15_A6708	128.95	168.47	133.87	121.87	133.95	100.67	84.09	114.11	107.53	91.37	84.43	78.31	59.76	87.52	61.82
CTABGD1-15_A9132	6.41	4.89	6.36	3.8	3.83	4.11	2.88	3.42	3.67	3.06	3.84	3.03	2.38	3.01	3.39
CTABGD1-15_A8083	26.79	45.37	30.08	99.77	98.23	82.21	94.09	80.29	94.93	62.83	62.04	60.58	57.05	46.57	60.88
CTABGD1-15_A5081	25.83	21.04	18.71	24.94	21.16	25.19	26.04	21.85	24.56	32.9	29.14	31.07	38.66	29.57	33.61
CTABGD1-15_A0261	71.65	78.45	71.93	120.6	116.44	114.09	111.33	100.56	121.82	106.44	113.06	109.33	88.69	100.09	89.31
CTABGD1-15_A7126	59.68	44.04	58.21	74.18	65.48	60.67	60.65	75.55	62.56	73.8	76.54	77.25	76.43	81.84	75.15
CTABGD1-15_A0923	63.1	58.45	52.08	65.88	61.09	61.9	58.52	87.7	55.63	55.06	69.86	60.27	74.54	54.67	58.62
CTABGD1-15_A2552	0.62	0.87	1.51	0.14	0	0.28	0	0.29	0.13	0.54	0.43	0.27	0	0.41	0.27
CTABGD1-15_A6543	20.39	15.07	18.48	7.1	5.57	4.48	4.92	7.66	3.25	6	6.75	6.01	12.09	12.58	9.02
CTABGD1-15_A8402	437.45	564.85	471.81	444.5	565.89	428.51	432.04	500.07	573.03	478.35	450.27	458.33	348.07	356.66	364.74
CTABGD1-15_A5003	252.7	136.73	229.57	201.12	227.73	192.24	144.75	146.49	177.83	166.75	155.44	155.2	111.42	153.66	118.54
CTABGD1-15_A5151	68.64	90.07	73.79	133.2	146.06	112.94	91.79	110.64	130.84	114.48	105.07	94.3	68.7	136.17	87.53
CTABGD1-15_A0075	20.92	21.76	18.58	15.58	14.45	14.2	14.85	9.15	12.98	16.1	15.94	16.04	28.09	16.72	23.83
CTABGD1-15_A8466	138.21	121.05	106.88	229.54	247.2	228.22	224.67	320.28	210.29	272.84	301.52	230.89	225.7	611.15	222.32
CTABGD1-15_A3239	2.22	12.35	3.7	6.27	5.19	4.26	4.01	3.01	3.82	3.28	1.93	3.39	2.36	2.82	4.74
CTABGD1-15_A6665	31.98	31.8	29.52	10.18	10.49	12.59	12.24	11.22	12.18	14.86	13.1	15.52	16.44	17.75	17.54
CTABGD1-15_A5017	10.33	14.07	11.94	15.43	14.61	13.39	20.57	17.68	19.45	15.1	20.76	19.91	19.07	20.71	18.41
CTABGD1-15_A6853	0.18	0.6	1.15	0.95	0.35	0.36	0.36	0.25	0.35	0.81	0.12	0.91	0.35	0.23	0.12
CTABGD1-15_A2044	25.07	42.37	24.38	23.6	26.46	19.99	18.19	27.05	21.03	18.83	22.83	19.78	16.48	20.91	19.09
CTABGD1-15_A7327	204.21	121.49	170.81	13.06	11.71	15.86	24.96	14.3	17.26	60.63	29.01	37	148.88	68.87	83.38
CTABGD1-15_A8497	3.88	2.79	4.2	4.84	3.8	3.96	5.39	3.34	4.21	10.81	8.05	17.14	13.24	4.05	17.52
CTABGD1-15_A8156	0	0	0	0	0	0	0.12	0	0.06	0	0.12	0.06	0	0.06	0
CTABGD1-15_A6320	29.97	25.57	26.42	12.61	11.84	12.63	19.41	5.01	13.74	29.73	22.76	32.91	53.1	13.02	33.9
CTABGD1-15_A8347	11.18	6.93	7.58	14.93	16.04	32.47	17.82	11.57	18.95	20.1	29.95	22.78	21.35	12.95	22.99
CTABGD1-15_A1402	50.23	44.73	52.6	38.71	35.25	34.46	32.25	24.16	35.32	34.12	29	38.08	30.49	38.04	33.11
CTABGD1-15_A4502	261.48	355.62	306.19	285.84	295.48	210.1	212.58	284.19	255.31	257.71	218.45	231.42	257.07	464.72	345.55
CTABGD1-15_A4087	100.87	69.84	82.04	37.72	44.91	48.62	41.68	40	47.04	58.1	56.36	56.18	65.71	57.92	54.67
CTABGD1-15_A1060	95	147.08	87.15	164.75	169.94	114.7	80.77	134.15	103.2	149.38	111.31	110.23	107.09	98.06	109.67
CTABGD1-15_A2359	6.24	8.87	6.43	18.14	16.48	17.52	18.86	15.34	18.48	16.44	17.49	17.47	12.25	14.65	15.61
CTABGD1-15_A8145	1.58	2.23	0.86	0.71	0.7	0.36	1.44	0.37	1.38	1.03	0.74	1.36	1.4	2.1	1.04
CTABGD1-15_A6724	0	0	0	1.78	0.44	1.33	0.45	1.4	0.86	1.29	0.46	0.85	1.75	0.44	0
CTABGD1-15_A0132	109	196.08	104.66	311.55	255.86	193.32	146.13	241.05	130.59	158.92	133.84	105.91	228.71	211.65	155.14
CTABGD1-15_A3145	30.78	11.46	21.5	18.26	18.02	21.03	17.8	19.2	18.44	19.9	20.07	19.01	23.27	26.32	18.62
CTABGD1-15_A8361	0.23	0	0	0.16	0	0	0	0.16	0	0	0.16	0	0	0	0
CTABGD1-15_A8185	428.64	508.52	439.81	581.02	566.14	463.51	409.04	464.03	466.18	492	469.06	372.3	441.73	367.78	396.02
CTABGD1-15_A2768	0	0.54	2.08	0	0	0.43	0	0	0	0	0	0	0	0.42	0
CTABGD1-15_A0139	73.71	102.68	80.12	81.24	71.96	63.18	71.14	57.83	70.3	77.95	61.67	65.32	71.92	72.57	72.33
CTABGD1-15_A4326	3.41	2.67	3.03	14.73	13.26	12.2	11.85	13.82	13.62	10.75	12.56	14.17	19.06	12.56	17.01
CTABGD1-15_A4742	36.73	28.37	33.46	8.32	8.29	8.97	10.78	8.05	12.09	12.9	11.75	14.55	17.52	17.51	17.74
CTABGD1-15_A1391	67.86	67.39	66.58	78.75	69.94	64.32	65	51.19	65.35	64.62	61.06	63.23	57.69	63.31	59.88
CTABGD1-15_A1599	16.44	23.85	20.16	31.88	30.02	16.57	29.22	23.66	26.3	34.3	24.23	23.46	23.18	50.65	35.63
CTABGD1-15_A0107	1315.43	737.36	879.15	29.95	29.56	44.55	37.92	25.24	23.88	164.29	93.87	73.55	676.66	231.71	153.67
CTABGD1-15_A5027	0	0	0	0	0	0	0.25	0	0.24	0	0	0	0	0	0
CTABGD1-15_A2582	12.25	17.63	13.39	6.77	6.86	5	4.94	3.41	5.97	8.31	4.43	5.83	5.01	4.85	9.54
CTABGD1-15_A0145	6.31	14.28	7.96	14.52	14.32	14.01	15.29	16.92	16.51	12.18	17.18	13.5	7.52	10.41	12.18
CTABGD1-15_A7524	164.93	183.6	174.49	104.19	105.79	104.01	106.5	105.57	122.26	96.77	111.44	117.36	105.91	130.74	104.31
CTABGD1-15_A5769	80.63	62.11	80.69	41.87	38.78	32.88	25.19	43.76	33.36	37.46	35.58	35.91	32.48	43.43	34.78
CTABGD1-15_A2129	568.14	529.46	584.39	286.83	312.22	290.94	253.14	222.43	291.3	260.06	251.98	290.13	180.08	289.73	247.52
CTABGD1-15_A7576	23.48	33.79	20.73	7.28	6.41	5.61	6.89	6.54	6.42	7.44	6.9	7.87	9.09	6.89	9.42
CTABGD1-15_A5912	43.65	33.26	40.64	35.13	37.5	38.03	33.97	36.23	37.68	42.37	44.94	42.35	30.24	46	38.17
CTABGD1-15_A0958	809.37	375.01	601.87	293.88	253.71	516.1	690.03	475.7	744.09	843.87	934.25	842.73	629.93	736.75	666.33
CTABGD1-15_A3691	36.66	61.5	39.1	87.34	81.56	71.64	59.99	92.35	73.02	59.86	62.29	47.89	50.79	76.21	52.96
CTABGD1-15_A1638	118.76	152.84	126.16	124.97	114.57	90.74	100.78	86.13	89.35	102.15	73.07	74.11	111.16	70.7	113.14
CTABGD1-15_A3990	576.91	947.19	612.7	3180.44	3444.41	2494.57	1764.38	2413.85	2170.57	1764.3	1926.06	1378.42	1262.14	1327.14	1349.05
CTABGD1-15_A2049	42.73	9.18	147.25	1.26	0.5	2.78	1.79	2.25	1.71	13.08	10.37	6.89	9.66	13.06	9.34
CTABGD1-15_A4780	34.24	31.28	33.89	36.76	35.66	40.32	35.45	39.75	38.93	35.78	44.81	37.26	27.8	37.72	33.95
CTABGD1-15_A4658	4.81	7.53	4.54	10.78	9.67	9.28	6.94	8.3	6.62	7.71	10.03	7.67	8.6	6.63	7.72
CTABGD1-15_A0749	35.55	46.6	49.77	25.89	24.54	21.72	20.34	9.45	19.65	19.51	12.26	20.06	16.3	19.86	23.89
CTABGD1-15_A2574	67.14	189.44	79.77	81.25	80.76	74.16	65.99	99.75	74.64	65.07	62.9	53.31	37.55	114.11	48.69
CTABGD1-15_A2177	8.1	7.01	7.1	7.73	7.72	10.48	9.83	11.57	12.47	11.24	17.16	14.66	13.41	12.15	10.69
CTABGD1-15_A9056	150.17	145.89	150.34	165.55	166.68	154.9	131.87	128.08	159.05	143.88	130.01	138.1	127.77	156.47	148.19
CTABGD1-15_A7636	3.07	23.22	4.27	32.28	31.87	25.15	20.61	27.96	23.21	17.76	17.16	17.54	9.89	13.8	17.37
CTABGD1-15_A4357	4.12	7.26	4.24	31.35	29.43	27.13	18.72	40.02	17.91	14.57	18.18	11.39	11.22	16.79	11.14
CTABGD1-15_A4156	30.65	40.25	35.21	28.56	34.44	32.76	21.58	40.48	20.6	24.11	33.4	18.21	34.72	29.06	23.94
CTABGD1-15_A7770	9.38	3.96	7.63	4.48	3.36	4.34	3.73	3.99	4.2	6.37	6.02	7.82	5.68	6.74	7.18
CTABGD1-15_A6347	62.04	82.32	64.28	90.37	90.58	125.19	97.14	120.49	77.96	100.81	122.8	90.41	104.45	88.58	100.63
CTABGD1-15_A5762	24.36	30.88	22.38	40.3	39.26	35.07	42.92	40.93	41.84	30.51	33.01	34.77	28	23.9	31.89
CTABGD1-15_A5244	17.05	22.84	12.85	5.14	4.82	4.9	8.75	3.33	4.31	12.19	7.48	13.3	24.82	5.6	20.9
CTABGD1-15_A7052	80.51	43.15	82.65	29.76	35.34	31.66	34.34	30.47	38.71	56.21	52.27	46.73	60.15	59.02	57.81
CTABGD1-15_A3065	187.02	186.96	216.59	180.75	182.21	172.04	121.42	184.49	152.56	118.5	103.07	111.96	91.71	104.93	101.22
CTABGD1-15_A8230	238.58	118.76	224.85	75.63	72.64	57.44	134.82	54.87	87.13	126.82	105.46	124.15	146.25	105.71	143.26
CTABGD1-15_A5961	84.29	136.96	98.81	195.24	232.85	159.83	169.24	232.87	196.82	125.69	132.26	107.79	77.48	123.74	107.08
CTABGD1-15_A4983	422.88	296.41	332.88	130.6	149.01	158.42	118.41	241.3	159.99	126.4	217.57	138.65	173.61	130.85	104.11
CTABGD1-15_A8971	30.86	42.25	21.58	56.04	58.11	53.51	35.34	58.36	38.61	46.07	50.4	38.06	27.54	39.72	39.07
CTABGD1-15_A7042	90.28	59.57	62.02	18.11	16.28	19.99	24.92	13.19	18.41	38.05	30.27	47.11	64.43	22.61	46.49
CTABGD1-15_A7930	46.39	36.14	33.72	43.25	41.08	40.9	54.41	52.2	50.42	60.15	63	56.84	52.43	42.05	56.46
CTABGD1-15_A6622	5.31	6.79	6.54	9.65	10.37	10.46	11.44	10.57	8.61	6.75	9.45	8.79	9.36	5.43	8.85
CTABGD1-15_A4982	49.67	63.98	52.56	44.3	48.62	42.44	33.59	55.21	40.53	36.51	46.15	35.99	20.67	34.96	28.82
CTABGD1-15_A4951	48.14	45.17	52.25	59.91	64.78	64.84	57.61	71.33	67.07	62.03	64.03	54.78	50.08	53.66	49.83
CTABGD1-15_A6889	0.75	0.87	0.94	0.83	0.95	0.78	0.51	1.06	0.31	0.53	0.53	0.44	0.23	0.68	0.63
CTABGD1-15_A4107	6.99	6.31	6.88	5.21	4.68	4.93	4	4.47	4.61	5.56	5.35	5.25	4.67	6.69	5.97
CTABGD1-15_A4092	787.12	1703.71	1078.71	93.65	91.21	108.94	54.4	91.61	85.37	50.1	66.04	58.08	64.6	59.95	56.96
CTABGD1-15_A0268	39.26	29.9	33.5	39.12	35.47	40.49	39.87	51.22	35.75	42.27	43.39	45.01	30.05	43.04	40.57
CTABGD1-15_A5958	3.25	4.99	2.4	17.66	16.8	15.64	16.19	15.61	14.23	12.32	17.17	16.58	15.41	8.75	14.27
CTABGD1-15_A5933	79.81	70.54	82.52	56.97	58.55	54.56	49.95	52.4	64.62	52.37	47.13	52.28	38.1	52.39	46.22
CTABGD1-15_A0472	67.65	57.29	63.21	68.32	62.31	70.83	64.7	59.59	73.01	69.38	75.9	60.57	67.73	69.2	65.49
CTABGD1-15_A4340	2.41	1.13	2.61	4.15	3.72	2.7	5.48	5.47	4.71	4.54	5.25	4.49	3.01	3.91	3.51
CTABGD1-15_A3552	24.7	37.07	27.51	13.92	13.83	11.2	13.87	9.75	12.18	11.71	8.23	11.59	19.21	11.41	19.14
CTABGD1-15_A3010	140.01	154.21	132.09	99.19	82.29	109.55	103.83	97.29	96.27	89.87	94.33	92.65	97.65	73.34	82.25
CTABGD1-15_A1316	152.72	143.5	123.22	346.27	354.81	352.43	287.8	496.47	329.59	254.45	340.6	249.83	210.83	265.66	218.79
CTABGD1-15_A3663	265.22	199.63	273.06	126.69	104.57	105.62	166.81	98.92	148.89	138.06	162.27	183.7	182.56	125.12	192.41
CTABGD1-15_A6258	0	0	0	0.41	0.16	0.08	0.58	0.34	0.47	0.47	0.93	0.93	0.88	0.32	1.19
CTABGD1-15_A7179	16.1	1.68	4.19	41.17	26.85	60.89	19.52	4.1	10.58	2.83	1.24	2.66	29.49	31.13	5.21
CTABGD1-15_A2936	241.23	217.41	283.29	105.6	102.3	101.06	99.42	95.98	97.88	124.34	95.74	102.62	125.98	115.22	124.87
CTABGD1-15_A1707	6.88	4.88	10.87	4.91	4.88	3.96	3.74	4.99	3.83	3.58	3.49	4.89	3.96	4.11	3.66
CTABGD1-15_A9043	17.29	21.84	17.23	15.52	11.7	11.03	18.37	8.07	17.36	18.56	16.39	22.81	24.82	13.72	25.15
CTABGD1-15_A7996	8.57	12.8	12.76	12.1	12.56	13.05	7.56	16.83	12.28	8.77	12.1	9.78	7.58	9.36	7.35
CTABGD1-15_A3220	51.82	64.83	51.17	81.4	85.91	81.01	65.9	98.76	69	54.81	61.56	54.7	41.69	57.18	49.35
CTABGD1-15_A0096	718.84	13229.1	2226.21	15583.5	15780.3	13863.6	9580.69	9184.12	11737	8643.05	6477.56	6415.93	7766.01	7413.82	7362.85
CTABGD1-15_A8239	4.25	4.41	4.24	9.52	9.72	8.72	12.27	13.22	8.31	10.21	11.65	13.35	13.29	9.88	11.79
CTABGD1-15_A0454	1.88	3.7	2.29	0.63	0.62	0.63	0.64	0.22	0.41	0.2	0.22	0.61	3.31	0.42	3.7
CTABGD1-15_A5832	61.64	60.81	69.05	33.38	32.94	31.44	39.69	30.29	37.72	34.46	26.26	35.07	29.76	39.3	40.98
CTABGD1-15_A1228	4.25	13.22	4.62	13.46	14.75	13.49	10.15	12.81	11.67	9.19	8.6	9.32	6.56	7.66	7.68
CTABGD1-15_A8889	11.47	13.08	9.74	19.87	20.58	20	18.36	20.9	18.1	21.69	24.51	22.09	21.23	20.86	18.94
CTABGD1-15_A7027	220.3	232.94	200.38	552.28	574.4	837.28	613.24	815.18	606.65	421.44	565.02	460	333.78	455.65	388.95
CTABGD1-15_A2892	120.68	66.19	108.2	54.11	54.25	86.79	85.03	77.66	75.54	87.07	90.12	99.29	123.12	142.55	91.66
CTABGD1-15_A7954	32.87	63.11	19.4	41.41	29.83	34.87	22.04	30.56	23.88	30.53	28.32	24.21	38.63	33.21	26.91
CTABGD1-15_A3652	21.75	23.12	16.99	44.69	44.91	56.05	37.98	56.71	44.35	38.18	46.86	39.95	30.33	39.66	29.97
CTABGD1-15_A7188	1.98	0.81	1.15	0.54	0.41	0.71	0.79	0.43	0.46	0.59	0.49	0.45	1.15	0.59	0.75
CTABGD1-15_A8010	8.44	11.13	9.38	14.22	16.06	12.15	11.6	13.26	11.53	10.29	10.2	11.25	6.52	12.19	11.36
CTABGD1-15_A7236	46.19	50.56	56.52	29.27	21.82	29.71	42.04	15.65	23.62	46.04	37.12	65.68	122.59	30.03	78.3
CTABGD1-15_A4422	29.59	36.06	30.64	35.92	34.22	31.44	37.8	39.69	33.39	39.49	35.8	33.18	34.88	41.11	31.22
CTABGD1-15_A5033	24.77	28.02	29.11	22.04	20.53	18.59	16.15	22.82	16.09	18.43	18.4	15.7	24.73	20.15	21.53
CTABGD1-15_A3970	18.88	14.88	17.13	13.67	14.02	14.67	16.99	12.15	14.06	21.05	18.03	18.11	37.52	27.96	26.55
CTABGD1-15_A5190	57.78	63.93	58.98	68.42	66.71	56.28	59.02	75.61	68.99	62.74	62.17	59.76	48.49	68.49	58.15
CTABGD1-15_A1843	21.29	23.15	22.37	12.06	11.59	10.63	12.88	5.79	12.78	13.43	9.96	15.1	15.2	13.01	15.95
CTABGD1-15_A5498	184.54	152.77	166.86	48.28	47.93	47.8	73.47	39.59	52.86	78.32	64.84	96.38	109.61	60.77	107.67
CTABGD1-15_A4597	28.68	36.48	23.52	65.16	69.67	56.64	53.45	76.97	63.23	58.15	55.78	37.02	45.1	112.87	52.48
CTABGD1-15_A1241	1.83	0.52	1.74	11.33	12.73	13.36	12.09	14.85	13.53	13.34	16.47	15.76	11.3	21.28	13.82
CTABGD1-15_A8944	170.92	75.61	133.8	296.15	243.77	301.85	307.17	273.33	305.84	367.63	500.31	472.62	532.91	393.68	444.34
CTABGD1-15_A3169	34.36	25.46	30.04	15.93	14.54	26.13	14.36	16.65	9.29	15.85	15.88	15.54	19.62	19.24	17.48
CTABGD1-15_A2826	25.45	44.58	29.05	34.18	36.78	33.51	29.81	29.14	27.29	24.94	25.07	25.12	25.05	25.55	22.67
CTABGD1-15_A0886	52.43	49.49	45.73	41.97	46.04	50	50.24	45.09	53.75	43.17	41.82	37.9	44.62	33.15	36.25
CTABGD1-15_A7493	115.82	127.15	109.97	209.98	222.13	188.61	158.3	273.3	177.05	145.71	198.43	151.13	159.97	204.82	156
CTABGD1-15_A6185	45.99	48.97	41.84	117.24	103.06	115.7	116.46	93.17	109.61	89.7	104.4	100.41	79.32	85.71	83.99
CTABGD1-15_A4494	42.47	30.69	42.32	50.73	56.21	37.23	44.14	66.77	43.37	52.51	52.8	43.09	39.82	72.89	52.34
CTABGD1-15_A3818	657.84	1646.45	823.73	1097.49	1219.78	817.29	755.63	1333.78	914.09	618.76	614.18	519.43	505.35	817.32	624.6
CTABGD1-15_A3323	22.41	14.91	19.95	53.92	52.73	47.72	61.92	45.29	52.26	48.22	42.45	52.69	36.16	52.6	44.91
CTABGD1-15_A0862	111.58	106.94	97.52	145.48	154.04	118.41	129.25	234.94	120.48	118.37	144.12	87.95	119.63	189.75	127.64
CTABGD1-15_A7823	13.59	16.83	16.4	10.55	11.39	7.78	7.89	13.42	7.38	7.39	9.68	8.63	7.19	11.58	9.51
CTABGD1-15_A5440	12.53	15.59	12.4	4.23	4.48	4.45	4.51	4.78	3.2	3.86	5.93	4.48	8.73	5.06	5.22
CTABGD1-15_A2247	573.4	204.47	568.02	232.62	292.59	242.71	389.29	580.61	353.55	242.79	374.68	193.26	144.89	257.56	171.86
CTABGD1-15_A0411	166.79	127.01	110.06	184.45	186.87	187.36	165.56	263.78	177.55	171.95	197.67	146.63	148.49	193.45	132.14
CTABGD1-15_A4411	20.06	39.83	24.13	53.14	53.25	44.71	34.68	57.64	46.31	30.06	36.93	33.2	21.3	32.59	27.59
CTABGD1-15_A3531	0.47	0.4	1.16	1.28	0	0.96	0	1	0.93	0	0.33	1.53	0.31	0	1.24
CTABGD1-15_A3439	28.7	106.22	76.42	33.42	25.49	21.18	6.17	16.08	15.11	6.41	17.9	9.39	8.57	25.58	10.32
CTABGD1-15_A2657	24.68	32.43	27.73	31.08	26.6	17.29	25.86	23.39	26.17	23.6	19.7	22.72	19	17.02	26.13
CTABGD1-15_A6011	40.6	51.77	38.64	95.96	85.6	76.22	75.38	63.32	80.15	82.74	69.14	76.58	84.86	74.31	76.05
CTABGD1-15_A2568	21.64	18.95	23.04	7.24	7.88	7.3	9.04	4.43	8.06	8.2	5.65	7.51	11.45	7.53	9.81
CTABGD1-15_A4473	513.72	463.97	424.51	497.94	503.89	436.12	431.23	580.42	408.13	426.44	455.28	352.37	393.8	412.34	347.05
CTABGD1-15_A2820	0.56	0.47	0.46	0.19	0.19	0.38	0	0.2	0.55	0.36	0.59	0.54	0.74	0.19	0.73
CTABGD1-15_A3126	31.05	23.51	31.12	9.63	9.4	11.77	15.54	8.07	12.63	15.25	15.67	22.36	26.5	18.22	22.78
CTABGD1-15_A8819	386.54	299.07	315.25	472.96	488.06	476.63	400.41	655.37	465.01	402.37	550.27	402.16	378	384.19	349.4
CTABGD1-15_A4135	6.35	4.88	5.06	5.13	4.58	4.61	4.55	7.93	6.8	5.7	8.41	7.3	3.86	4.21	4.54
CTABGD1-15_A6092	32	21.06	27.71	23.86	23.74	27.4	24.78	22.57	25.33	24.68	23.14	28.98	16.71	25.64	25.06
CTABGD1-15_A2447	101.81	123.12	144.47	63.34	55.28	48.33	50.46	46.2	49.37	47.55	38.74	42.75	41.5	42.09	53.28
CTABGD1-15_A1977	7.68	5	7	15.48	15.12	14.26	9.72	13.37	10.61	13.45	14	9.49	11	8.72	8.5
CTABGD1-15_A2272	62.74	63.91	55.02	180.77	167.85	201.72	174.27	182.79	165.94	169.23	212.52	188.15	209.83	197.18	173.2
CTABGD1-15_A5866	46.49	46.22	43.33	91.92	84.09	71.1	76.78	60.4	75.62	83.73	75.24	77.55	81.71	61.28	77.08
CTABGD1-15_A0244	9.66	12.09	9.37	4.32	4.08	3.37	4.69	3.12	3.19	5.31	3.18	5.26	6.92	2.86	6.34
CTABGD1-15_A2753	374.15	621.49	433.65	362.14	380.61	387.44	291.11	360.35	306.81	262.41	298.11	264.62	208.35	359.45	206.26
CTABGD1-15_A6588	12.66	19.65	15.93	8.97	7.94	5.99	8.41	6.25	7.15	7.87	6.92	8.74	15.74	9.99	16.1
CTABGD1-15_A1088	47.24	43.24	30.46	84.23	76.61	81.93	75.98	64.86	89.34	104.1	128.73	121.67	109.83	105.7	101.77
CTABGD1-15_A0591	15.23	9.49	14.21	204.16	156.1	157.59	338.61	202.96	306.89	447.07	481.47	588.41	197.19	113.18	369.09
CTABGD1-15_A7741	11.09	8.93	9.3	16.49	20.99	22.76	19.52	31.53	16.94	14.92	22.34	17.67	20.62	18.06	14.78
CTABGD1-15_A4395	240.82	246.7	231	301.44	311.44	280.25	258.33	317.91	296.39	273.78	309.44	260.84	300.32	333.07	279.71
CTABGD1-15_A3844	119.33	322.38	175.04	176.88	169.79	141.84	118.08	127.34	152.19	119.29	84.42	96.72	124.29	100.5	131.77
CTABGD1-15_A8825	1.5	2.07	1.41	1.07	0.89	0.9	0.7	0.39	0.88	0.93	0.66	1.07	0.57	1.15	0.88
CTABGD1-15_A6284	8.9	161.38	38.59	182.47	149.55	162.47	225.29	139.89	135.59	119.01	123.03	180.02	392.7	161.41	197.04
CTABGD1-15_A4517	3.29	3.09	2.98	7.16	6.05	5.91	6.24	6.97	7.39	7.87	8.45	6.14	8.46	7.77	2.64
CTABGD1-15_A8574	4.89	25.73	10.13	31.52	44.31	13.03	14.88	60.55	18.12	15.95	22.13	10.19	7.5	19.64	16.05
CTABGD1-15_A7004	24.75	31.98	33.43	56.27	62.66	48.63	67.87	70.64	53.28	52.69	67.99	76.66	75.66	106.15	56.4
CTABGD1-15_A1849	22.5	29.76	23.22	26.06	25.18	28.29	22.62	31.46	26.74	18.32	21.97	19.21	14.11	20.9	19.02
CTABGD1-15_A1435	19.09	18.95	15.85	22.71	21.43	16.9	28.75	22.83	23.6	22.84	18.89	22.74	22.31	11.76	24.54
CTABGD1-15_A3191	245.8	185.85	183.4	230.7	227.39	236.03	223.72	271.97	239.17	205.07	268.81	231.23	191.2	195.96	200.09
CTABGD1-15_A9038	50.39	45.53	44.71	54.4	43.91	55.8	59.95	45.41	45.11	67.16	69.41	71.21	104.84	41.62	79.78
CTABGD1-15_A0276	34.05	16.53	46.12	22.17	44.42	59.3	29.03	19.89	39.73	30.17	22.65	25.8	21.41	36.6	22.83
CTABGD1-15_A4287	61.48	105.28	65.01	89.56	91.14	80.75	70.08	69.95	78.98	65.88	58.06	64.08	61.11	49.81	56.72
CTABGD1-15_A7223	19.54	24.31	24.11	6.94	5.26	5.17	10.68	4.01	5.95	9.43	5.13	8.95	19.98	8.64	16.74
CTABGD1-15_A3636	99.86	79.08	93.2	139.95	131.61	141.18	169.9	132.77	157.12	125.28	165.37	151.46	140.44	95.91	133.28
CTABGD1-15_A2133	15.01	31.27	17.96	25.8	23.54	20.27	19.86	30.58	23.3	16.92	15.57	15.85	10.45	21.75	16.68
CTABGD1-15_A1776	56.24	57.8	52.56	36.84	33.28	35.91	28.93	41.3	39.6	30.29	35.64	31.56	28.62	37.72	33.84
CTABGD1-15_A8220	95.33	73.64	74.57	246.81	196.09	228.94	259.58	190.39	248.51	321.05	291.33	359.8	282.83	146.62	260.58
CTABGD1-15_A1627	1.65	1.27	0.73	0	0.05	0.1	1.08	0.16	0	0	0.16	1.6	1.04	2.05	0.54
CTABGD1-15_A6077	68.61	78.7	83.25	64.78	62.69	51.55	55.69	44.67	54.59	55.13	42.73	43.81	48.35	60.11	55.01
CTABGD1-15_A5403	527.81	425.54	507.03	248.58	199	225.46	189.32	191.95	178.55	226.3	206.64	233.39	326.56	262.54	231.88
CTABGD1-15_A3331	9.05	3.74	4.5	16.94	22.48	33.19	30.87	28.25	37.52	35.63	56.51	41.34	19.4	22.06	41.54
CTABGD1-15_A0038	21.46	20.77	22.27	10.42	9.49	6.6	9.85	8.61	7.53	12.79	8.68	12.71	13.08	9.58	14.5
CTABGD1-15_A1298	10.54	18.25	12.46	13.32	11.07	9.75	11.37	8.37	10.76	9.35	7.04	8.93	7.83	7.88	10.6
CTABGD1-15_A1468	6.64	16.84	8.87	15.22	15.02	11.32	12.41	8.56	11.34	9.25	5.71	6.84	7.89	7.15	9.31
CTABGD1-15_A2660	9.2	4.77	5.95	15.48	13.72	7.99	10.21	7.58	7.73	14.89	9.16	10.09	10.69	2.87	13.67
CTABGD1-15_A4769	53.42	50.81	61.98	28.41	27.15	21.74	29.25	14.73	29.21	40.53	20.07	33.19	35.24	31.13	41.22
CTABGD1-15_A6367	20.09	22.87	16.98	40.97	42.35	33.9	32.98	44.41	36.99	30.61	30.84	27.1	24.91	27.72	27.69
CTABGD1-15_A1487	97.23	63.55	89.42	40.39	40.89	49.19	41.97	40.09	44.67	48.62	54.78	50.36	54.63	52.88	46.25
CTABGD1-15_A3642	47.79	48.99	44.24	41.6	37.71	40.04	26.26	61.83	33.08	24.74	31.94	24.82	24.14	28.72	24.64
CTABGD1-15_A4671	27.68	26.8	22.82	17.68	16.12	16.32	18.81	13.36	12.5	12.27	14.91	14.29	23.25	9.8	19.86
CTABGD1-15_A4553	103.22	362.39	116.47	1547.92	1896.36	2075.78	2292.71	2126.96	2462.6	1542.23	1531.64	1600.35	644.12	1081.47	1124.09
CTABGD1-15_A4678	24.3	25.56	24.31	14.07	10.5	11.53	12.95	9.76	10.41	12.13	9.8	12.22	15.78	10.79	15.71
CTABGD1-15_A1880	354.66	270.16	324.71	216.4	247.4	257.57	212.06	281.78	244.67	272.46	299.39	285.92	257.17	295.47	232.93
CTABGD1-15_A5847	59.39	59.15	63.37	55.51	53.2	47.28	52.6	42.69	57.65	75.85	50.22	63.38	58.25	58.07	66.72
CTABGD1-15_A3026	16.46	13.3	11.19	6.03	4.67	4.67	8.67	5.06	6.66	5.82	6.75	6.75	7.53	4.76	7.79
CTABGD1-15_A1513	6.23	0.7	4.05	22.42	17.04	46.15	41.39	64.71	44.1	30.05	57.89	41.27	27.99	42.45	21.8
CTABGD1-15_A0603	192.39	103.41	203.76	119.29	101.26	104.66	126.55	95.34	110.83	112.32	101.12	107.89	111.63	92.92	115.37
CTABGD1-15_A8850	52.06	56.81	42.2	75.21	61.89	68.46	72.11	46.79	70.31	84.93	70.8	80.68	126.13	70.46	91.07
CTABGD1-15_A5548	37.32	28.91	35.27	51.95	53.73	51.02	52.07	63.98	54.97	46.39	63.05	52.53	43.29	59.89	49.3
CTABGD1-15_A7205	18.21	23.13	18.51	32.22	28.8	35.32	30.39	35.18	31.66	34.78	40.69	40.15	35.63	44.17	33.97
CTABGD1-15_A3641	13.97	9.48	9.43	2.86	6.93	5.71	12.77	7.74	8.94	5.69	6.46	6.68	9.48	4.64	9.9
CTABGD1-15_A8561	243.85	164.24	212.73	205.84	217.1	183.99	164.73	265.78	185.57	191.32	227.53	187.9	163.15	189.92	158.65
CTABGD1-15_A4762	93.61	122.75	89.42	176.4	186.44	138.96	144.48	197.18	161.94	116.44	139.98	109.85	73.71	101.36	110.72
CTABGD1-15_A2032	216.01	178.31	169.5	162.52	173.24	190.84	127.71	149.55	144.95	165.98	169.18	157.9	144.17	181.37	147.88
CTABGD1-15_A4035	21.77	25.27	23.91	16.5	15.88	16.03	18.18	11.41	17.51	17.03	15.37	20.69	20.48	18.66	23.3
CTABGD1-15_A0615	1.38	2.95	1.32	2.45	2.24	2.35	1.71	2.77	2.53	1.6	2.37	2.09	1.23	1.99	1.39
CTABGD1-15_A0654	17.56	67.1	37.21	169.3	174.9	130.08	74.76	162.59	98.44	54.53	71.86	39.66	33.59	34.66	39.11
CTABGD1-15_A2693	71.07	58.48	62.8	45.46	44.39	36.14	56.27	34.16	42.91	63.91	45.28	54.48	62.67	60.24	64.69
CTABGD1-15_A5735	64.56	41.26	56.09	35.18	33.91	39.45	30.13	44.57	31.47	40.55	42.38	40.21	46.02	49.68	41.02
CTABGD1-15_A3464	736.95	647.52	810.65	1364.2	1564.77	1274.03	1507.03	1043.35	1379.07	973.71	888.01	937.81	605.6	769.65	718.67
CTABGD1-15_A1783	43.1	58.13	44.95	17.92	17.68	23.2	18.29	16.11	18.85	24.03	22.01	25.69	31.87	26.93	24.01
CTABGD1-15_A6947	13.57	10.72	12.29	3.86	3.11	4.5	6.36	3.16	4.49	8.13	7.5	12.22	22.16	4.33	15.55
CTABGD1-15_A4567	53.42	38.42	41.68	139.25	136.82	146.72	134.63	117.97	141.68	130.31	142.67	122.68	113.43	72.56	120.8
CTABGD1-15_A0739	50.23	82.81	53.06	48.66	54.45	42.87	37.52	87.07	52.58	33.85	41.51	35.62	40.95	59.94	44.13
CTABGD1-15_A7562	0	0.02	0	0.06	0	0.08	0.02	0.08	0.19	0.06	0.08	0.08	0	0.04	0.13
CTABGD1-15_A3410	31.19	32.8	21.81	23.44	25.17	23.77	20.36	36.08	25.13	21.05	32.77	28.78	18.08	24.16	19.57
CTABGD1-15_A5056	1404.19	1976.74	1390.25	2896.1	3281.07	2791.75	2090.43	3570.01	2262.93	2001.47	2644.25	1646.04	1550.39	2016.8	1697.6
CTABGD1-15_A6428	18.64	41.2	22.74	27.15	22.6	19.22	22.47	14.69	18.22	21.33	19.26	26.46	21.87	9.09	29.7
CTABGD1-15_A0964	2.14	2.79	4.9	5.77	7.2	8.9	7.83	6.99	7.98	9.88	12.52	12.67	9.12	9.68	7.52
CTABGD1-15_A5218	52.71	32.56	40.17	30.22	27.81	33.56	30.43	25.62	24.39	34.46	34.09	35.91	41.84	30.49	45.04
CTABGD1-15_A0377	0.29	0	0.24	0.59	1.15	0.39	0.99	0.82	0.57	1.52	2.85	1.88	1.54	1.54	1.91
CTABGD1-15_A6571	125.99	85.67	133.48	109.54	105.87	133.99	233.86	136.09	209.71	220.18	236.83	293.62	199.44	218.29	206.31
CTABGD1-15_A5672	53.13	46.36	48.27	45.07	44.11	38.43	40.64	43.17	44.32	45.82	44.84	38.83	33.96	51.2	35.88
CTABGD1-15_A0284	3.38	0.69	1.56	5.79	4.17	4.68	3.74	4.7	3.21	5.6	5.7	5.9	7.36	5.82	4.26
CTABGD1-15_A8952	4.48	1.42	4.1	5.29	4.82	6.04	5.74	8.69	6.57	8.77	9.03	10.13	5.55	4.09	8.09
CTABGD1-15_A5383	37.56	47.03	42.07	53.86	52.28	49.48	44.98	49.27	48.58	41.88	42.74	42.09	37.91	41.42	39.16
CTABGD1-15_A3347	27.23	19.72	22.04	11.84	8.54	10.17	18.41	8.01	9.17	18.68	18.53	26.99	36.84	12.68	30.23
CTABGD1-15_A3734	116.86	67.09	106.26	62.13	65.73	58.4	75.78	67.41	61.06	62.94	74.66	75.57	76.76	85.65	73.76
CTABGD1-15_A2953	3.77	22.2	5.03	24.22	24.89	17.31	21.61	20.7	22	13.45	14.08	14.87	7.4	10.33	13.54
CTABGD1-15_A1215	0.48	0.4	1.55	1.45	2.21	3.21	2.76	2.52	3.57	1.86	2.5	1.85	0.47	2.37	2.19
CTABGD1-15_A3336	11.78	13.37	8.92	4.11	6.45	4.38	2.77	4.01	6.09	3.97	3.98	5.77	7.78	6.47	6.66
CTABGD1-15_A8200	64.58	62.25	65.49	71.86	63.73	56.07	80	56.83	69.24	81.23	69.02	85.16	62.67	70.5	89.67
CTABGD1-15_A3968	5.56	20.28	7.96	17.15	15.47	18.31	17.31	21.85	15.87	14.1	19.93	17.36	17.22	19.12	17.83
CTABGD1-15_A7270	2.27	1.64	5.27	0.22	1.29	0.87	1.55	0.69	1.48	1.9	1.36	3.76	4.28	1.5	4.04
CTABGD1-15_A7994	4.62	6.82	6.81	15.58	18.52	11.66	13.99	22.99	15.42	18.06	27.69	20.11	24.03	13.98	17.8
CTABGD1-15_A6818	18.19	24.87	19.34	36.21	37.24	31.84	34.53	29.83	36.35	27.64	29.56	26.87	19.69	27.23	23.8
CTABGD1-15_A2712	47.68	34.13	33.31	12.09	8.82	17.67	18.86	18.88	15.98	23.99	26.9	22.92	41.38	19.97	22.04
CTABGD1-15_A3875	225.45	160.43	197.98	190.92	192.34	171.89	155.3	165.49	154.91	147.66	161.53	129.25	128.96	161.59	133.42
CTABGD1-15_A4961	17.39	10.92	13.98	10.49	10.6	12.36	12.34	18.59	15.57	8.3	12.18	11.75	8.05	13.54	7.68
CTABGD1-15_A3084	5.72	9.69	6.19	4.35	3.07	3.16	4.96	1.88	3.36	5.33	2.68	4.69	6.22	3.14	6.38
CTABGD1-15_A1043	32.45	22.12	21.91	30.53	33.39	33.98	27.94	22.25	27.44	27.08	28.88	24.49	22.23	24.8	27.64
CTABGD1-15_A9093	305.29	216.9	231.88	359.81	375.8	369.03	308.45	450.76	321.28	235.69	326.65	219.96	218.72	239.96	188.25
CTABGD1-15_A3916	5.58	8.38	6.18	1.67	1.54	1.46	1.59	2.84	1.11	1.62	1.85	1.5	3.69	2.27	2.65
CTABGD1-15_A2227	150.45	99.31	128.91	69.49	74.51	109.92	127.97	139.56	115.12	133.27	172.92	140.21	127.06	110.77	106.46
CTABGD1-15_A0189	7.84	13.42	8.87	34.4	28.18	20.42	24.19	23.94	27.08	23.99	24.98	20.3	28.52	23.45	25.33
CTABGD1-15_A7942	2.5	4.87	5.94	0.78	0.64	1.3	1.58	0.68	0.63	1.38	1.08	2.36	2.8	1.28	2.52
CTABGD1-15_A2669	48.77	44.8	44.41	39.86	34.31	29.49	47	40.2	40.39	38.85	44.63	39.89	38.24	31.8	42.25
CTABGD1-15_A3198	2.21	21.31	4.04	28.92	26.63	20.76	17.58	16.58	19.82	13.1	9.28	12.53	7.37	10.16	13.06
CTABGD1-15_A0742	56.96	36.88	49.82	23.96	23.6	24.75	25.79	22.99	25.18	28.53	26.26	29.04	40.05	35.39	30.05
CTABGD1-15_A6928	44.23	42.32	36.47	64.55	72.59	58	107.78	99.65	84.32	55.88	68.73	62.33	52.41	45.69	52.9
CTABGD1-15_A3512	3.93	3.6	4.11	0.98	0.74	0.45	0.92	0.47	0.51	1.61	1.49	2.03	2.37	1.19	2.43
CTABGD1-15_A1544	77.61	85.96	81.51	45.02	36.91	39.13	47.4	43.88	38.24	46.22	39.9	44.94	52.61	45.93	65.31
CTABGD1-15_A5259	1101.13	1095.94	1129.18	578.8	534.79	564.57	666.06	437.82	601.68	1009.02	564.39	991.81	809.86	968.73	1215.59
CTABGD1-15_A5009	174.47	169.63	175.65	215.64	220.94	198.53	184.73	251.44	209.6	174.46	195.61	172.95	157.62	235.34	183.34
CTABGD1-15_A5398	3.36	1.65	5.38	0.61	0.6	0.51	0.79	0.6	0.65	1.11	0.56	1.56	2.36	1.63	1.22
CTABGD1-15_A5566	124.94	129.3	158.06	217.73	211.5	159.54	203.83	185	211.13	178.53	163.31	190.93	145.25	156.24	181.09
CTABGD1-15_A1953	192.03	61.41	126.82	365.34	251.26	347.39	307.28	542.78	473.01	391.53	269.79	237.95	192.99	538.27	176.64
CTABGD1-15_A5102	20.18	26.86	18.87	24.85	28.45	25.36	23.77	24.87	25.39	19.35	24.09	20.73	14.21	22.37	20.99
CTABGD1-15_A3623	8.72	7.14	8.95	3.69	2.61	2.7	4.56	2.06	2.65	5.23	2.76	3.78	6.14	3.17	7.05
CTABGD1-15_A3275	23.49	44.91	23.19	48.67	54.33	49.11	37.18	67.57	35.17	27.54	42.17	32.16	28.82	40.81	27.51
CTABGD1-15_A2063	0.14	0.58	0.11	1.2	0.27	0.28	0	0.68	0	0.18	0.19	0	0.27	1.55	0.18
CTABGD1-15_A7306	8.78	15.64	7.63	8.12	7.64	6.22	9.32	5.95	7.49	8	6.81	8.81	11.33	6.74	10.76
CTABGD1-15_A0158	31.69	35.88	30.71	31.29	28.76	27.07	40.2	27.57	31.88	36.89	35.3	32.6	44.29	30.79	41.66
CTABGD1-15_A2373	19.96	57.27	26.72	25.47	19.15	29.41	36.98	12.99	16.28	24.53	21.97	34.14	76.69	25.17	38.31
CTABGD1-15_A1112	3.31	1.96	2.23	2.99	2.28	2.28	1.49	2.28	1.42	2.85	3.16	1.45	2.33	1.59	1.8
CTABGD1-15_A0814	7.11	6.73	7.05	7.84	6.42	7.47	16.92	4.03	7.45	7.23	8.26	8.84	11	4.26	11.03
CTABGD1-15_A2347	0	0	0	0	0	0	0	0	0	0	0	0	0	0.06	0.06
CTABGD1-15_A7714	32.19	30.54	29.02	17.39	18.18	26.55	32.13	20.63	28.65	26.92	36.5	42.44	45.34	22.66	33.38
CTABGD1-15_A8039	13.36	15.51	16.12	10.3	11.86	10.89	9.59	11.99	12.91	8.61	12.39	12.2	7.33	12.1	9.32
CTABGD1-15_A2464	31.66	34.4	30.52	29.54	31.3	27.36	28.06	32.53	27.66	25.63	24.69	25.69	22.05	27.17	24.68
CTABGD1-15_A0031	33.08	42.07	34.8	32.23	34.22	30.25	32.11	32.91	31.47	26.51	28.57	27.34	23.22	28.4	27.99
CTABGD1-15_A6891	147.32	103.77	157.4	291.79	281.15	244.84	253.89	244.4	310.37	323.89	309.41	337.3	162.54	263.53	278.09
CTABGD1-15_A5977	61.34	42.3	60.53	25.52	20.7	23.34	31.68	13.7	24.58	40.99	34.09	41.63	60.06	26.47	47.62
CTABGD1-15_A2273	113.45	53.56	86.69	743.36	733.79	834.57	863.25	590.65	680.03	483.5	583.62	589.62	604.93	472.23	451.64
CTABGD1-15_A7594	253.66	252.13	233.93	389.57	444.72	392.94	357.96	502.25	412.72	353.24	402.74	348.26	273.46	400.28	308.08
CTABGD1-15_A6882	2.39	1.85	3.57	7.07	9.31	9.2	8.17	11.11	13	16.97	17.54	19.76	8.37	10.53	10.67
CTABGD1-15_A1901	73.15	62.24	70.22	43.14	38.74	49.84	44.95	35.39	38.07	50.23	45.33	46.65	71.1	51.83	45.87
CTABGD1-15_A8257	42.86	16.4	31.6	11.55	13.02	18.15	11.93	19.18	12.97	24.78	30.7	22.33	28.72	29.1	23.98
CTABGD1-15_A6100	0.45	2.61	5.18	516.09	449.76	343.19	349.42	335.66	330.82	280.33	219.13	259.75	162.07	185.89	336.19
CTABGD1-15_A1893	37.42	41.13	45.2	41.68	41.12	44.78	44.08	57.25	42.12	37.2	40.69	43.44	31.8	46.84	34.86
CTABGD1-15_A6634	0	0	0	0	0	0	0	0.67	0	0	1	0	0	0	0
CTABGD1-15_A2703	0.39	0	0.63	2.34	0.94	0.69	2.98	3.54	4.36	4.44	4.05	4.81	3.4	2.99	3.71
CTABGD1-15_A5363	19.06	19.47	17.44	23.33	19.8	22.46	29.85	12.32	20.87	30	21.49	34.71	49.23	30	44.3
CTABGD1-15_A2220	93.28	134.47	88.87	115.78	117.77	91.8	97.75	128.44	99.27	86.1	84.58	75.89	60.29	99.69	83.46
CTABGD1-15_A3261	0.43	0.36	1.4	0.29	0	0	0.59	0	0	0.56	0.6	0	1.14	1.43	0.85
CTABGD1-15_A7011	50.44	38.99	47.72	29.43	30.27	32.06	39.5	23.21	32.04	48.29	38.12	50.23	55.48	30.84	47.07
CTABGD1-15_A5095	39.07	142.85	40.75	83.9	84.06	62.47	65.38	43.96	64.52	59.91	43.56	63.13	53.1	45.13	68.97
CTABGD1-15_A7543	1860.6	612.23	1387.38	703.28	731.07	1882.06	841.67	841.48	855.13	1050.4	1064.43	765.03	1534.66	1408.02	631.99
CTABGD1-15_A4374	555.87	433.36	601.99	906.21	837.73	824.01	439.48	526.98	550.04	390.03	367.93	411.69	347.7	364.75	334.31
CTABGD1-15_A6099	0	0	0	0	0	0	0	0.27	0	0	0	0	0	0	0
CTABGD1-15_A8795	6.31	5.48	4.07	1.75	2.09	3.5	1.77	1.96	1.93	2.18	1.3	1.44	2.21	3.2	1.58
CTABGD1-15_A5968	63.27	72.15	56.47	143.77	152.52	103.78	122.44	147.03	148.8	137.44	131.36	106.18	142.39	157.7	180.19
CTABGD1-15_A4317	36.36	25.3	31.44	23.63	23.44	19.18	23.49	25.64	24.48	25.51	25.05	27.12	23.41	25.75	26.29
CTABGD1-15_A8527	34.48	20.15	23.27	16.24	13.92	20.22	23.54	11.84	11.59	27.49	32.09	39.8	46.24	9.13	39.74
CTABGD1-15_A2986	69.21	76.18	74.75	98.48	104.06	99.71	87.5	123.64	100.61	78.87	88.4	72.33	67.92	117.3	70.45
CTABGD1-15_A2620	12.75	23.48	14.95	65.12	83.69	29.32	32.77	119.42	37.86	30.33	40.36	33.33	29.87	21.43	31.61
CTABGD1-15_A1762	35.74	54.65	35.62	104	103.21	77.03	82.87	129.96	94.07	77.96	93.69	69.45	51.96	83.34	66.08
CTABGD1-15_A2789	0.5	0.47	0.66	1.01	0.99	0.92	0.72	0.97	0.93	0.65	0.85	0.6	0.29	0.7	0.37
CTABGD1-15_A0572	20.14	19.64	20.77	14.73	15.61	15.44	10.64	10.63	9.9	10.46	12.29	14.3	22.63	19.92	14.19
CTABGD1-15_A6748	13.65	14.99	13.07	19.93	22.22	18.87	20.7	25.17	20.97	20.16	21.62	19.95	18.52	21.81	19.69
CTABGD1-15_A4437	2.32	2.22	2.14	1.98	1.53	1.35	1.27	1.85	1.51	2.92	2.81	3.39	1.94	3.08	2.53
CTABGD1-15_A4681	124.82	129.78	117.75	111.76	113.15	95.9	88.26	81.92	93.16	86.24	98.92	67.29	46.85	66.64	62.74
CTABGD1-15_A2809	8.37	26.18	12.31	22.75	27.6	21.71	26.71	35.66	28.05	22.78	21.63	22.79	13.82	20.42	18.57
CTABGD1-15_A5755	0.91	4.24	4.45	0	0	0.31	0	0	0	0	0.32	0	0	0.3	0
CTABGD1-15_A2602	40.41	36.1	45.89	38.27	40.81	37.76	32.11	43.38	37.55	28.34	30.27	31.54	20.48	30.79	25.44
CTABGD1-15_A0954	172.94	187.8	143.44	226.09	227.98	211.31	174.89	223.85	195.68	196.64	215.58	176.37	216.83	184.23	178.76
CTABGD1-15_A7225	182.86	137.63	192.09	116.31	134.75	127.77	165.84	130.77	157.43	188.75	165.57	204.66	211.71	212.3	206.53
CTABGD1-15_A6262	1.49	1.67	1.41	6.52	4.43	5.68	8.63	8.74	5.56	9.7	11.46	9.6	13.27	4.94	10.73
CTABGD1-15_A8180	24.03	26.44	25.15	17.5	15.38	16.98	16.85	14.72	15.57	15.93	17.52	19.07	13.49	19.61	14.56
CTABGD1-15_A8674	37.99	41.84	43.01	68.51	64.78	76.3	53.05	50.75	51.91	54.86	54.79	54.71	60.3	55.34	50.24
CTABGD1-15_A0333	18.99	51.22	27.78	42.3	43.99	26.6	53.89	45.61	59.93	32.47	25.75	31.56	13.08	22.83	29.69
CTABGD1-15_A1002	55.73	51.2	61.54	38.05	32.99	33.17	39.36	28.75	36.89	51.52	35.7	51.76	47	49.29	50.18
CTABGD1-15_A2528	16.54	22.85	19.75	16.55	15.71	15.09	15.21	14.07	13.95	16.7	14.71	14.39	15.28	13.73	15.11
CTABGD1-15_A3705	0	0.73	0	0.78	0.38	0	8.08	1.63	0.19	0.19	4.85	8.57	15.45	24.33	6.06
CTABGD1-15_A8698	269.44	110.48	235.45	89.45	90.95	105.29	96.75	120.14	110.81	141.89	140.41	126.76	151.76	186.28	130
CTABGD1-15_A3827	0.8	0.34	0	0	0.27	0	0	0	0	0	0.84	0.52	0	0.27	0
CTABGD1-15_A6955	683.03	625.57	608.89	530.41	559.23	624.85	485.64	664.35	443.2	577.8	698.6	547.53	410.94	648.29	560.78
CTABGD1-15_A9051	31.77	46.91	32.19	54.49	52.74	47.46	45.19	52.57	47.18	37.73	38.55	35.05	29.91	43.83	34.24
CTABGD1-15_A6770	99.65	103.57	96.11	128.15	126.29	101.52	117.82	126.88	127.36	133.41	130.58	128.7	98.36	132.06	139.54
CTABGD1-15_A3268	23.3	27.59	23.45	21.9	21.45	23.17	30.23	19.5	27.53	26.2	25.46	34	35.15	23.93	32.1
CTABGD1-15_A0207	74.59	66.01	96.15	100.32	83.85	73.66	128.36	80	114.79	117.67	85.52	149.8	164.44	174.43	192.38
CTABGD1-15_A9044	21.17	29.7	22.6	13.04	11.85	9.14	11.56	8.34	15.84	18.61	13.46	21.86	9.18	14.48	16.81
CTABGD1-15_A8087	26.5	30.32	25.11	7.33	6.4	7.9	14.74	9.11	10.19	13	10.63	13.9	17.21	6.77	10.56
CTABGD1-15_A4700	10.69	12.86	9.77	5.93	6.59	5.43	7.5	7.85	2.2	10.98	3.9	2.17	4.16	21.59	2.59
CTABGD1-15_A3774	14.99	15.51	17.83	9.99	5.58	5.93	10.62	6.34	4.64	12.59	8.93	12.82	22.05	6.35	13.28
CTABGD1-15_A2670	0.16	0.2	0.44	0.52	0.46	0.37	0.53	0.22	0.4	0.35	0.65	0.9	0.51	0.57	0.25
CTABGD1-15_A6018	6.33	7.11	6.53	3.69	3.31	2.84	4.11	3.21	3.04	4.34	3.24	3.92	6.95	4.15	6.55
CTABGD1-15_A8069	25.55	46.7	30.53	35.83	37.43	33.64	28.57	37.44	26.65	25.78	26.44	28.36	27.45	27.43	25.66
CTABGD1-15_A6385	46.68	42.57	45.07	58.36	64.74	63.64	52.09	64.88	58.45	43.92	50.4	48.04	28.24	39.89	35.26
CTABGD1-15_A5701	28.82	67.53	40.66	78.65	88.96	56.8	61.57	85.35	70.54	54.51	53.2	37.68	38.03	61.71	45.71
CTABGD1-15_A4685	27.23	15	27.89	150.36	156.95	121.35	97.76	153.47	141.97	154.29	155.19	160.86	55.8	127.94	122.04
CTABGD1-15_A4399	15.79	22.36	14.48	12.13	11	13.58	13.19	10.94	10.18	12.34	12.43	13.41	18.5	7.55	14.77
CTABGD1-15_A2763	21.25	11.05	21.29	18.89	19.46	19.72	20.63	21.03	21.01	23.58	25.94	27.69	26.61	36.68	26.73
CTABGD1-15_A0049	20.67	12.36	18.71	10.96	8.14	9.28	12.93	6.68	5.85	13.24	13.19	23.11	47.16	7.19	31.08
CTABGD1-15_A6090	23.01	45.61	25.08	23.74	18.71	18.37	17.72	12.86	16.4	18.62	11.85	15.33	30.41	15.44	25.23
CTABGD1-15_A5541	105.58	86.41	105.57	84.9	82.79	70.68	107.22	70.52	99.28	72.77	74.91	81.5	67.57	70.21	78.13
CTABGD1-15_A4140	11.39	12.16	6.19	5.28	5.36	5.73	6.46	5.76	6.75	5.37	7.11	8.01	8.84	7.24	7.87
CTABGD1-15_A1556	117.35	97.42	128.52	59.85	53.85	52.36	58.58	36.79	61.97	79.53	55.54	64.64	68.8	73.12	74.65
CTABGD1-15_A2965	26.12	34.69	22.16	39.66	40.84	35.02	45.34	38.23	50.21	40.69	41.9	48.44	34.09	36.4	46.22
CTABGD1-15_A0980	19.61	15.39	13.83	8.89	8.31	10.83	11.4	8.1	10.18	8.39	9.12	9.39	10.93	7.22	10.55
CTABGD1-15_A4334	0	0	0	0	0	0	0	0	0	0	0	0	0	0.16	0
CTABGD1-15_A7214	80.41	66.33	74.5	50.04	49.12	45.66	42.02	54	48.12	51.38	54.82	48.38	48.65	45.59	47.4
CTABGD1-15_A7337	15.5	21.98	15.98	5.25	4.32	6.09	11.78	3.51	7.82	11.16	8.16	12.95	31.71	7.64	25.54
CTABGD1-15_A6727	142.94	405.38	163.79	194.6	185.61	120.64	138.88	180.37	175.88	108.48	87.43	100.78	88.76	79.01	98.04
CTABGD1-15_A6245	0.12	0.1	0.09	0.08	0	0	0	0	0.15	0	0	0	0	0.15	0
CTABGD1-15_A1280	38.12	37.21	26.35	19.45	13.56	17.17	16.91	17.81	17.54	17.24	18.86	13.22	21.89	16.29	15.16
CTABGD1-15_A6397	70.82	68.95	78.38	28.74	30.18	29.76	24.04	20.67	29.41	24.47	23.53	29.14	19.43	28	24.32
CTABGD1-15_A4404	95.75	76.4	100	79.6	85.62	78.78	78.98	100.07	82.82	87.74	89.05	82.57	71.85	106.42	75.19
CTABGD1-15_A0027	9.33	15.22	9.84	9.81	8.72	6.56	12.01	6.55	10.75	12.41	9.63	14.45	14.32	11.83	17.58
CTABGD1-15_A3087	195.6	322.5	221.11	288.14	298.5	260.6	210.56	369.81	257.58	241.14	274.66	268.4	163.53	306.61	223.5
CTABGD1-15_A2885	29.7	27.26	23.11	21.69	21.53	16.52	21.65	24.03	14.81	23.4	20.98	20.17	18.77	26.9	22.36
CTABGD1-15_A1365	25.36	15.45	24.28	12.35	12.85	10.59	10.19	13.92	9.62	7.95	5.62	5.59	8.91	11.51	6.74
CTABGD1-15_A7157	125.15	83.31	134.11	40.56	36.95	37.22	47.95	30.84	47.01	59.61	47.24	65.89	53.15	64.8	63.32
CTABGD1-15_A1451	180.96	290.46	182.55	173.81	218.7	175.89	202.1	162.39	211.99	184.28	134.06	150.03	128.1	165	176.98
CTABGD1-15_A7010	0.27	0.72	0.66	1.27	0.95	0.6	0.9	0.81	0.58	0.39	0.33	0.61	0.95	0.3	1.07
CTABGD1-15_A3889	2.27	1.15	2	5.64	5.11	3.92	4.84	4.62	5.69	22.4	17.64	20.53	12.73	11.4	19.68
CTABGD1-15_A2098	44.34	32.73	39.39	38.86	39.92	23.36	24.86	36.51	26.39	21.48	30.11	25.1	20.54	16.86	18.45
CTABGD1-15_A7672	64.43	49.41	48.95	21.55	26.51	25.98	25.33	20.44	23.09	31.41	27.67	29.55	28.3	30.27	25.43
CTABGD1-15_A7262	18.42	22.04	18.38	18.16	14.78	21.26	22.61	12.56	21.89	28.68	25.42	32.74	39.1	23.29	33.37
CTABGD1-15_A1622	46.48	32.35	40.71	12.17	7.89	8.16	17.31	6.95	12.6	18.18	13.35	24.42	29.42	9.79	29.33
CTABGD1-15_A5918	36.4	58.79	35.98	56.5	52.92	57.07	53.15	65.05	49.24	44.13	49.24	49.13	48.11	48.07	52.1
CTABGD1-15_A6894	9.9	21.49	10.81	4.68	3.09	4.29	5.41	2.69	4.88	3.6	2.48	4.83	2.43	3.29	4.92
CTABGD1-15_A1512	41.52	33.7	38.38	36.85	32.76	33.25	39.29	32.39	41.15	44.92	39.54	38.23	37.85	52.71	39.55
CTABGD1-15_A6640	21.27	18.48	24.96	11.26	11.54	9.19	10.04	6.58	8.92	8.18	7.74	9.77	9.83	9.56	10.25
CTABGD1-15_A7044	21.21	16.64	17.49	6.51	5.11	8.83	6.62	4.9	6.32	8.55	10.87	11.91	13.5	9.66	10.3
CTABGD1-15_A3130	19.1	22.86	18.93	23.09	19.64	18.05	22.91	15.76	21.75	20.19	17.41	24.12	24.08	16.19	23.48
CTABGD1-15_A3514	2.51	0	1.02	0.42	1.24	0.84	0.86	0	0.82	2.45	1.32	0.81	1.24	0.83	0.82
CTABGD1-15_A1857	3.49	4.33	4.81	16.34	14.17	17.61	13.75	10.38	8.77	12.63	12.69	10.81	14.66	27.65	19
CTABGD1-15_A8732	14.74	20.24	13.84	4.61	5.23	7.67	5.81	6	6.79	8.44	11.84	11.21	10.3	10.82	9.67
CTABGD1-15_A5386	0.09	0	0.15	0.06	0.06	0.06	0.31	0	0.06	0.18	0	0.23	0.06	0	0.18
CTABGD1-15_A5260	28.14	14.4	21.6	28.04	25.96	33.83	44.47	30.1	30.42	29.47	43.41	49.44	60.6	23.32	39.38
CTABGD1-15_A7304	5.71	6.66	5.76	10.49	11.42	11	7.8	9.51	8.04	5.59	7.84	6.27	3.93	5.61	4.57
CTABGD1-15_A4164	11.71	6.23	9.67	26.25	17.16	22.8	32.82	28.57	29.33	27.71	35.7	37.77	40.35	25.82	37.34
CTABGD1-15_A3391	0	0	0	0	0	0	0	0	0	0	0.31	0	0	0	0
CTABGD1-15_A2946	107.34	182.71	94.81	94.01	75.29	76.05	104.2	88.26	80.14	71.53	83.77	82.3	92.64	49.45	97.61
CTABGD1-15_A2719	2829.45	1644.53	2757.93	1035.01	934.32	1405.89	1134.82	725.83	969.66	1055.49	566.1	577.43	1656.49	1259.72	717.57
CTABGD1-15_A2592	414.34	258.92	319.22	247.77	231.22	180.14	280.74	180.05	270.58	648.83	438.04	617.45	539.39	315.79	590.83
CTABGD1-15_A3617	253.42	165.26	278.74	172.38	163.2	150.75	161.53	114.57	153.01	173.17	140.46	172.11	139.1	176.72	163.71
CTABGD1-15_A4225	19.34	65.99	26.46	66.28	58.71	43.34	41.41	51.96	49.35	39.26	33.02	31.75	26.23	33.81	35.62
CTABGD1-15_A5649	23.93	56.12	26.18	81.52	74.59	76.95	64.4	63.37	70.47	51.54	58.35	55.6	53.82	54.02	52.02
CTABGD1-15_A4970	45.68	49.38	42.39	40.52	37.46	36.02	41.93	26.78	35.75	49.53	36.58	48.47	66.56	55.77	66.82
CTABGD1-15_A4014	33.41	38.17	38.01	47.9	41.57	40.94	39.96	43.22	36.04	37.48	40.72	41.43	49.07	43.25	48.99
CTABGD1-15_A4664	42.24	34.17	39.91	62.98	64.11	84.84	65.27	77.24	68.23	59.7	84.35	68.4	67.2	36.61	56.59
CTABGD1-15_A0461	61.74	56.38	46.8	57.24	55.86	63.36	52.18	57.16	43.23	51.21	57.37	49.06	54.4	63.57	42.99
CTABGD1-15_A6097	16.62	25.79	44.94	1818.51	1863.42	1302.3	1289.78	1794.59	1360.53	1047.73	1047.95	1098.08	1095.94	1119.13	969.42
CTABGD1-15_A0456	50.72	38.13	46.79	17.65	13.99	12.07	19.09	14.53	14.48	23.49	20.97	21.74	24.87	18.08	25.16
CTABGD1-15_A2388	7.03	7.62	6.46	4.29	3.41	3.55	3.35	3.12	2.88	2.88	3.86	3.48	2.68	2.65	3.18
CTABGD1-15_A8292	8.52	6.27	6.58	22.85	28.48	29.14	40.12	20.8	21.5	24.65	21.12	20.59	16.17	17.26	20.79
CTABGD1-15_A2571	32.26	34.53	36.83	89.14	87.25	63.04	70.24	107.02	73.18	58.78	62.41	47.9	37.64	48.04	47.74
CTABGD1-15_A6049	30.34	30.74	32.4	18.51	23.04	21.5	18.37	25.3	25.61	17.37	17.93	19.07	8.19	21.37	17.13
[truncated: 7,095 more rows]

## Sheet: TableS4
TableS4 Fold changes of DEGs among all four comparisons of adjacent development stages.
Gene ID	log（P/My,2）	Qvalue	Gene ID	log（YFB/P,2）	Qvalue	Gene ID	log（DFB/YFB,2）	Qvalue	Gene ID	log（MFB/DFB,2）	Qvalue
CTABGD1-15_A1752	11.3025	0	CTABGD1-15_A0976	6.70569	3.74029e-25	CTABGD1-15_A6885	6.93041	1.59468e-85	CTABGD1-15_A4965	5.45897	6.68854e-07
CTABGD1-15_A4190	11.2276	2.01968e-188	CTABGD1-15_A1744	4.03711	1.58755e-35	CTABGD1-15_A1031	6.29939	7.39857e-39	CTABGD1-15_A2071	4.79449	6.98005e-05
CTABGD1-15_A7436	10.6074	0	CTABGD1-15_A2203	3.52169	1.79364e-14	CTABGD1-15_A8474	4.83747	4.90449e-61	CTABGD1-15_A8138	4.79449	6.98005e-05
CTABGD1-15_A6176	10.3972	0	CTABGD1-15_A1120	3.18911	7.82784e-08	CTABGD1-15_A8303	3.55344	0.000493266	CTABGD1-15_A7123	4.68758	0.000124718
CTABGD1-15_A7221	10.1767	0	CTABGD1-15_A8613	3.18911	0.000114028	CTABGD1-15_A4741	3.2415	6.34462e-07	CTABGD1-15_A1640	4.27254	3.93166e-10
CTABGD1-15_A9143	8.82759	1.02795e-102	CTABGD1-15_A3706	3.12352	6.43789e-09	CTABGD1-15_A6468	3.05594	0.000130074	CTABGD1-15_A4363	3.89403	8.99232e-05
CTABGD1-15_A4327	8.26538	0	CTABGD1-15_A4832	3.10665	0.000200731	CTABGD1-15_A1770	3.0191	2.14567e-11	CTABGD1-15_A2051	3.7241	1.19734e-09
CTABGD1-15_A6098	8.2459	0	CTABGD1-15_A3705	3.07808	5.27116e-10	CTABGD1-15_A7366	2.93409	0	CTABGD1-15_A0682	3.38003	0
CTABGD1-15_A6124	8.18664	0	CTABGD1-15_A1423	3.06168	8.17578e-66	CTABGD1-15_A1119	2.87537	0.000406786	CTABGD1-15_A7179	3.27014	3.86905e-243
CTABGD1-15_A7220	7.90825	0	CTABGD1-15_A0259	3.01919	1.61449e-09	CTABGD1-15_A2665	2.79033	0	CTABGD1-15_A1994	3.23506	4.44911e-05
CTABGD1-15_A6095	7.72018	0	CTABGD1-15_A1627	3.01919	1.62904e-05	CTABGD1-15_A6190	2.72032	8.38236e-195	CTABGD1-15_A2061	3.00448	4.18073e-43
CTABGD1-15_A6094	7.51149	0	CTABGD1-15_A1703	2.96672	2.27875e-10	CTABGD1-15_A4088	2.68589	7.39618e-27	CTABGD1-15_A0454	2.83473	2.39779e-07
CTABGD1-15_A7185	7.37473	0	CTABGD1-15_A8842	2.89366	4.04043e-19	CTABGD1-15_A6914	2.62669	2.87441e-16	CTABGD1-15_A8474	2.54347	1.68294e-216
CTABGD1-15_A4312	7.33764	0	CTABGD1-15_A0218	2.41512	1.14582e-14	CTABGD1-15_A8907	2.55344	4.09089e-05	CTABGD1-15_A7181	2.51358	0
CTABGD1-15_A6100	7.23908	0	CTABGD1-15_A4096	2.39304	7.87493e-83	CTABGD1-15_A2913	2.44249	7.25002e-130	CTABGD1-15_A2761	2.49349	1.43094e-52
CTABGD1-15_A6101	7.12349	9.41148e-21	CTABGD1-15_A0011	2.34111	2.56358e-05	CTABGD1-15_A1093	2.42576	1.40944e-45	CTABGD1-15_A5736	2.48964	0.000526836
CTABGD1-15_A4547	6.89602	0	CTABGD1-15_A0905	2.29221	4.25335e-05	CTABGD1-15_A2049	2.40144	3.3851e-33	CTABGD1-15_A2063	2.44657	0.000122808
CTABGD1-15_A3224	6.80274	0	CTABGD1-15_A2269	2.29004	1.46775e-56	CTABGD1-15_A2473	2.38351	0.000851083	CTABGD1-15_A2056	2.4356	4.97313e-19
CTABGD1-15_A2857	6.78228	0	CTABGD1-15_A2805	2.28222	0.000182842	CTABGD1-15_A7371	2.32164	0	CTABGD1-15_A7180	2.29672	0
CTABGD1-15_A5511	6.54643	1.1964e-52	CTABGD1-15_A2265	2.27792	5.75653e-18	CTABGD1-15_A6290	2.3111	0	CTABGD1-15_A7186	2.22875	0
CTABGD1-15_A2616	6.49834	9.25136e-15	CTABGD1-15_A5020	2.27602	1.81153e-41	CTABGD1-15_A1444	2.29041	6.18257e-08	CTABGD1-15_A6123	2.20953	5.64646e-10
CTABGD1-15_A4540	6.20096	1.40069e-12	CTABGD1-15_A8723	2.1402	3.6304e-41	CTABGD1-15_A7776	2.26923	1.50065e-166	CTABGD1-15_A8881	2.18227	1.51649e-78
CTABGD1-15_A5389	6.19279	0	CTABGD1-15_A1425	2.10274	1.18958e-114	CTABGD1-15_A0981	2.2173	1.25998e-96	CTABGD1-15_A7801	2.11642	1.52514e-09
CTABGD1-15_A1423	6.13926	3.57792e-12	CTABGD1-15_A5066	2.09428	2.00877e-135	CTABGD1-15_A6862	2.2164	0.000552483	CTABGD1-15_A5441	2.07725	0
CTABGD1-15_A4548	6.0746	0	CTABGD1-15_A4725	2.08147	6.25e-119	CTABGD1-15_A0994	2.19087	5.01581e-05	CTABGD1-15_A0993	2.01296	0
CTABGD1-15_A0758	6.06045	0	CTABGD1-15_A6288	2.03513	6.40545e-21	CTABGD1-15_A5584	2.19087	2.61924e-08	CTABGD1-15_A1879	2.00403	0
CTABGD1-15_A7180	5.95972	0	CTABGD1-15_A4724	1.99209	0	CTABGD1-15_A4540	2.18847	2.90681e-12	CTABGD1-15_A1570	1.95818	1.18961e-150
CTABGD1-15_A5510	5.92555	1.02608e-249	CTABGD1-15_A2539	1.91227	0.000462471	CTABGD1-15_A0235	2.17607	4.4874e-24	CTABGD1-15_A2665	1.89604	0
CTABGD1-15_A7393	5.90475	2.61056e-261	CTABGD1-15_A7006	1.88168	3.33947e-09	CTABGD1-15_A7387	2.1287	2.42334e-200	CTABGD1-15_A7759	1.88022	0.000344992
CTABGD1-15_A2985	5.80243	0	CTABGD1-15_A8642	1.79956	9.18945e-151	CTABGD1-15_A3491	2.12394	4.25284e-79	CTABGD1-15_A7185	1.86912	0
CTABGD1-15_A6097	5.79934	0	CTABGD1-15_A5281	1.73843	1.43146e-195	CTABGD1-15_A1674	2.11119	1.50507e-271	CTABGD1-15_A8172	1.86161	0.000910614
CTABGD1-15_A2062	5.69251	5.84287e-143	CTABGD1-15_A7435	1.72968	0.00013637	CTABGD1-15_A7580	2.05768	2.23777e-21	CTABGD1-15_A6885	1.85175	4.80816e-129
CTABGD1-15_A8693	5.63898	1.59135e-147	CTABGD1-15_A1489	1.71563	1.1165e-153	CTABGD1-15_A3001	2.02551	2.45118e-15	CTABGD1-15_A7387	1.83098	0
CTABGD1-15_A0927	5.61484	0	CTABGD1-15_A0608	1.68904	0.000208198	CTABGD1-15_A5873	2.02184	0	CTABGD1-15_A2970	1.82429	0
CTABGD1-15_A0008	5.51845	0	CTABGD1-15_A6909	1.68594	5.40589e-12	CTABGD1-15_A2091	2.01025	7.78871e-180	CTABGD1-15_A5857	1.82096	5.03978e-72
CTABGD1-15_A2060	5.51769	0	CTABGD1-15_A0992	1.66688	2.49247e-05	CTABGD1-15_A4691	2.00801	1.2478e-05	CTABGD1-15_A6053	1.81914	1.7845e-206
CTABGD1-15_A2139	5.39043	0	CTABGD1-15_A6807	1.65893	6.5851e-69	CTABGD1-15_A3889	1.99894	3.33625e-105	CTABGD1-15_A5807	1.7892	7.259e-14
CTABGD1-15_A3415	5.37058	3.66333e-08	CTABGD1-15_A4987	1.65145	0.000541141	CTABGD1-15_A8724	1.97868	6.47339e-247	CTABGD1-15_A7545	1.78613	0
CTABGD1-15_A4026	5.3703	0	CTABGD1-15_A0500	1.63293	1.4116e-45	CTABGD1-15_A2368	1.96848	2.999e-06	CTABGD1-15_A1119	1.78069	2.4224e-06
CTABGD1-15_A2055	5.36857	0	CTABGD1-15_A8013	1.62649	0	CTABGD1-15_A0107	1.93418	7.00273e-174	CTABGD1-15_A3787	1.77141	0.000193386
CTABGD1-15_A0893	5.33478	0	CTABGD1-15_A6498	1.5706	7.45056e-08	CTABGD1-15_A8196	1.92267	6.87223e-08	CTABGD1-15_A3705	1.74428	2.22124e-22
CTABGD1-15_A5628	5.32719	0	CTABGD1-15_A4133	1.55975	0.000718826	CTABGD1-15_A5100	1.8972	2.66696e-83	CTABGD1-15_A5814	1.7313	1.37707e-121
CTABGD1-15_A7186	5.22943	0	CTABGD1-15_A5035	1.55924	1.02997e-57	CTABGD1-15_A1769	1.8938	0	CTABGD1-15_A0320	1.72771	4.03978e-05
CTABGD1-15_A8582	5.21033	2.04062e-79	CTABGD1-15_A6499	1.54958	7.43071e-95	CTABGD1-15_A0245	1.88842	2.49274e-65	CTABGD1-15_A4977	1.72475	0
CTABGD1-15_A6935	5.20288	0	CTABGD1-15_A8641	1.54925	3.42454e-132	CTABGD1-15_A2596	1.87537	4.60164e-06	CTABGD1-15_A1805	1.7241	2.33666e-20
CTABGD1-15_A6446	5.15339	0	CTABGD1-15_A5051	1.5421	0	CTABGD1-15_A3281	1.8703	1.61167e-08	CTABGD1-15_A3977	1.7241	0
CTABGD1-15_A9089	5.13926	2.83861e-07	CTABGD1-15_A5469	1.52615	2.25977e-05	CTABGD1-15_A5436	1.86117	6.77807e-54	CTABGD1-15_A7072	1.71296	2.46599e-05
CTABGD1-15_A2839	5.13853	0	CTABGD1-15_A5441	1.51024	1.36079e-85	CTABGD1-15_A6234	1.84065	2.19307e-79	CTABGD1-15_A2599	1.69456	6.15907e-83
CTABGD1-15_A7078	5.08451	0	CTABGD1-15_A8056	1.47419	4.31229e-18	CTABGD1-15_A1601	1.82629	0.000103461	CTABGD1-15_A1609	1.67519	0.000461643
CTABGD1-15_A2861	5.06988	0	CTABGD1-15_A0878	1.46952	4.86828e-82	CTABGD1-15_A5724	1.77194	3.59768e-34	CTABGD1-15_A0107	1.67185	0
CTABGD1-15_A8098	5.02064	0	CTABGD1-15_A2703	1.46141	6.78819e-10	CTABGD1-15_A1838	1.76684	8.35504e-09	CTABGD1-15_A7366	1.63851	0
CTABGD1-15_A3282	4.96179	0	CTABGD1-15_A7434	1.45976	0.000473405	CTABGD1-15_A2726	1.75901	0	CTABGD1-15_A1366	1.63373	0
CTABGD1-15_A1034	4.94938	0	CTABGD1-15_A4561	1.44877	4.2144e-61	CTABGD1-15_A0731	1.74523	7.7637e-24	CTABGD1-15_A3893	1.61658	6.4341e-124
CTABGD1-15_A2061	4.93763	1.35384e-06	CTABGD1-15_A6101	1.44213	1.48821e-17	CTABGD1-15_A4086	1.73939	9.22119e-112	CTABGD1-15_A6288	1.61621	6.42745e-89
CTABGD1-15_A4361	4.87443	2.52648e-165	CTABGD1-15_A3343	1.44003	5.86063e-07	CTABGD1-15_A0384	1.73231	0.000117174	CTABGD1-15_A6408	1.6159	5.23165e-43
CTABGD1-15_A6172	4.85915	0	CTABGD1-15_A2263	1.42945	2.63636e-106	CTABGD1-15_A6609	1.72336	0.000499059	CTABGD1-15_A4725	1.61495	5.43554e-94
CTABGD1-15_A2352	4.81448	3.64819e-84	CTABGD1-15_A1134	1.41689	4.34419e-51	CTABGD1-15_A1026	1.71973	0	CTABGD1-15_A7139	1.61108	2.64493e-114
CTABGD1-15_A6141	4.80552	3.73335e-32	CTABGD1-15_A1203	1.40897	0	CTABGD1-15_A3259	1.7117	3.00082e-08	CTABGD1-15_A0249	1.60862	8.68631e-05
CTABGD1-15_A5258	4.74961	0	CTABGD1-15_A6408	1.40896	1.75487e-19	CTABGD1-15_A6973	1.70544	4.16994e-05	CTABGD1-15_A1246	1.5721	2.74409e-05
CTABGD1-15_A3500	4.7294	0	CTABGD1-15_A1752	1.39107	0	CTABGD1-15_A0070	1.70476	4.88669e-60	CTABGD1-15_A3707	1.5721	0.000629384
CTABGD1-15_A5514	4.71373	1.0248e-139	CTABGD1-15_A8091	1.38597	0.00015211	CTABGD1-15_A8380	1.69966	1.104e-08	CTABGD1-15_A2513	1.56597	0
CTABGD1-15_A5635	4.71239	0	CTABGD1-15_A4322	1.38447	2.60623e-20	CTABGD1-15_A6058	1.69472	7.48711e-24	CTABGD1-15_A7177	1.55554	4.22626e-217
CTABGD1-15_A7056	4.70316	6.62144e-06	CTABGD1-15_A5839	1.38266	1.22497e-15	CTABGD1-15_A0071	1.68924	1.31238e-105	CTABGD1-15_A5856	1.55053	1.83731e-64
CTABGD1-15_A2152	4.66426	0	CTABGD1-15_A2984	1.37805	0	CTABGD1-15_A5867	1.68774	7.27093e-13	CTABGD1-15_A5858	1.55029	1.13936e-44
CTABGD1-15_A6445	4.66056	0	CTABGD1-15_A6949	1.37282	0.000257455	CTABGD1-15_A5712	1.6873	2.76852e-08	CTABGD1-15_A3974	1.54636	0
CTABGD1-15_A3255	4.65203	0	CTABGD1-15_A7382	1.37282	0.000257455	CTABGD1-15_A7173	1.66892	0.00076806	CTABGD1-15_A8824	1.53766	9.40491e-115
CTABGD1-15_A0919	4.62692	2.29086e-28	CTABGD1-15_A2628	1.36711	6.6074e-05	CTABGD1-15_A7880	1.66892	0.00076806	CTABGD1-15_A7782	1.53733	0.000116033
CTABGD1-15_A1182	4.58169	0	CTABGD1-15_A0126	1.35479	0.000111246	CTABGD1-15_A1570	1.66888	3.99976e-32	CTABGD1-15_A8733	1.53474	1.07542e-72
CTABGD1-15_A0926	4.57825	0	CTABGD1-15_A1308	1.34111	4.08067e-17	CTABGD1-15_A1576	1.65653	0.000458089	CTABGD1-15_A6849	1.52701	3.505e-15
CTABGD1-15_A5513	4.57076	0	CTABGD1-15_A6111	1.33207	8.9648e-11	CTABGD1-15_A1125	1.64322	2.68078e-158	CTABGD1-15_A0271	1.52353	8.62392e-93
CTABGD1-15_A1130	4.56212	2.69319e-39	CTABGD1-15_A0649	1.32769	0	CTABGD1-15_A2727	1.61882	0	CTABGD1-15_A6717	1.52125	4.02684e-191
CTABGD1-15_A5602	4.54781	0	CTABGD1-15_A3638	1.32557	1.56196e-17	CTABGD1-15_A1058	1.61722	1.14858e-58	CTABGD1-15_A8842	1.51765	7.3441e-33
CTABGD1-15_A7008	4.53456	6.62231e-241	CTABGD1-15_A5873	1.32295	8.29178e-132	CTABGD1-15_A2743	1.61618	2.08617e-05	CTABGD1-15_A6468	1.51438	3.63749e-05
CTABGD1-15_A7131	4.51603	0	CTABGD1-15_A3931	1.31584	0	CTABGD1-15_A2931	1.61233	1.25521e-05	CTABGD1-15_A2742	1.4981	1.13586e-05
CTABGD1-15_A4351	4.51168	0	CTABGD1-15_A4141	1.28457	5.52278e-131	CTABGD1-15_A3287	1.61233	1.25521e-05	CTABGD1-15_A4966	1.49137	2.70811e-11
CTABGD1-15_A3698	4.50253	0	CTABGD1-15_A1207	1.2775	3.54658e-08	CTABGD1-15_A8656	1.57159	6.90991e-55	CTABGD1-15_A4588	1.48556	4.9497e-58
CTABGD1-15_A1879	4.50072	0	CTABGD1-15_A4800	1.27217	2.83652e-09	CTABGD1-15_A2507	1.57041	0	CTABGD1-15_A6142	1.45426	5.81198e-08
CTABGD1-15_A3639	4.44694	0	CTABGD1-15_A1113	1.26164	3.71158e-35	CTABGD1-15_A5600	1.56216	5.70201e-14	CTABGD1-15_A0226	1.44836	5.8964e-15
CTABGD1-15_A0925	4.39218	0	CTABGD1-15_A0271	1.25519	6.11316e-28	CTABGD1-15_A2938	1.5532	3.67998e-06	CTABGD1-15_A7077	1.44832	7.20803e-29
CTABGD1-15_A2762	4.33828	0	CTABGD1-15_A1562	1.25428	1.63854e-07	CTABGD1-15_A6196	1.5519	2.99229e-07	CTABGD1-15_A0720	1.43602	1.70191e-145
CTABGD1-15_A3952	4.31833	0	CTABGD1-15_A1063	1.23979	1.76877e-15	CTABGD1-15_A5748	1.5507	6.54234e-40	CTABGD1-15_A3995	1.41685	0
CTABGD1-15_A2859	4.276	0	CTABGD1-15_A5206	1.22277	1.19216e-29	CTABGD1-15_A6901	1.54002	3.72643e-17	CTABGD1-15_A1030	1.41387	2.4274e-38
CTABGD1-15_A6216	4.26363	0	CTABGD1-15_A0279	1.21471	0	CTABGD1-15_A7554	1.53326	6.1676e-12	CTABGD1-15_A4815	1.4091	3.27933e-50
CTABGD1-15_A6444	4.2635	0	CTABGD1-15_A7134	1.2035	7.48482e-62	CTABGD1-15_A7139	1.52038	3.52815e-35	CTABGD1-15_A8147	1.40768	0
CTABGD1-15_A3307	4.20066	4.19507e-07	CTABGD1-15_A8055	1.19606	0.00045464	CTABGD1-15_A6541	1.51222	2.9147e-16	CTABGD1-15_A8518	1.39384	6.26914e-159
CTABGD1-15_A2056	4.20066	9.9824e-05	CTABGD1-15_A0682	1.19503	4.90475e-201	CTABGD1-15_A1678	1.49943	0	CTABGD1-15_A2089	1.38454	0
CTABGD1-15_A7072	4.20066	9.9824e-05	CTABGD1-15_A1454	1.19283	5.05442e-11	CTABGD1-15_A5585	1.49295	3.96778e-259	CTABGD1-15_A3491	1.38311	6.59319e-114
CTABGD1-15_A3507	4.18618	0	CTABGD1-15_A3795	1.18237	2.9053e-118	CTABGD1-15_A8497	1.48493	2.03422e-53	CTABGD1-15_A7873	1.37945	1.40986e-05
CTABGD1-15_A5636	4.17089	0	CTABGD1-15_A8260	1.16805	0.000631684	CTABGD1-15_A1982	1.48165	1.03145e-21	CTABGD1-15_A7029	1.37902	0
CTABGD1-15_A7947	4.15289	0	CTABGD1-15_A0709	1.16749	3.28767e-28	CTABGD1-15_A2134	1.47767	5.09653e-43	CTABGD1-15_A5304	1.37618	4.52975e-05
CTABGD1-15_A1045	4.1228	5.86451e-101	CTABGD1-15_A5724	1.16214	1.6861e-06	CTABGD1-15_A3508	1.47749	0.000294483	CTABGD1-15_A6290	1.36865	0
CTABGD1-15_A6203	4.10755	4.55531e-11	CTABGD1-15_A8616	1.13466	8.22031e-07	CTABGD1-15_A8323	1.47616	6.53387e-22	CTABGD1-15_A0281	1.36565	0.000474715
CTABGD1-15_A8211	4.07513	0.000173581	CTABGD1-15_A3333	1.13166	4.07464e-05	CTABGD1-15_A2834	1.47347	8.84882e-15	CTABGD1-15_A6738	1.35888	3.11375e-248
CTABGD1-15_A7413	4.05305	0	CTABGD1-15_A7371	1.12652	2.98593e-25	CTABGD1-15_A5098	1.4649	1.36441e-17	CTABGD1-15_A8370	1.35392	0.000126066
CTABGD1-15_A3960	4.04757	0	CTABGD1-15_A2940	1.12352	2.41802e-05	CTABGD1-15_A1717	1.46033	9.26129e-05	CTABGD1-15_A0051	1.3504	0
CTABGD1-15_A2257	4.03118	0	CTABGD1-15_A5533	1.12253	6.72656e-96	CTABGD1-15_A0154	1.4539	0.000154535	CTABGD1-15_A2091	1.34802	4.68605e-262
CTABGD1-15_A7318	4.00801	2.09648e-06	CTABGD1-15_A5702	1.11333	1.64819e-161	CTABGD1-15_A1504	1.45156	5.7246e-18	CTABGD1-15_A8133	1.34272	3.78564e-214
CTABGD1-15_A3229	3.95327	0	CTABGD1-15_A7853	1.1074	1.26218e-127	CTABGD1-15_A3151	1.44817	1.28566e-34	CTABGD1-15_A5748	1.34101	1.69169e-80
CTABGD1-15_A7522	3.93763	0.000303059	CTABGD1-15_A6712	1.10482	2.17348e-57	CTABGD1-15_A1120	1.44226	2.50541e-08	CTABGD1-15_A3283	1.33912	2.10582e-07
CTABGD1-15_A1245	3.93763	0.000303059	CTABGD1-15_A4872	1.10023	1.73747e-58	CTABGD1-15_A3512	1.43315	2.97819e-06	CTABGD1-15_A2250	1.33425	5.88678e-168
CTABGD1-15_A2806	3.93763	0.000303059	CTABGD1-15_A8883	1.10015	3.02894e-210	CTABGD1-15_A1399	1.42916	2.3794e-20	CTABGD1-15_A3409	1.32491	1.70249e-283
CTABGD1-15_A2221	3.87873	3.15684e-72	CTABGD1-15_A3383	1.0881	5.61614e-42	CTABGD1-15_A5772	1.42791	0.000731121	CTABGD1-15_A6190	1.31659	1.19496e-187
CTABGD1-15_A7946	3.87736	6.34119e-41	CTABGD1-15_A9006	1.08332	2.245e-05	CTABGD1-15_A4968	1.42097	0	CTABGD1-15_A0984	1.31088	3.18148e-204
CTABGD1-15_A7358	3.86362	6.15546e-06	CTABGD1-15_A9042	1.0754	1.53294e-14	CTABGD1-15_A5636	1.41796	0	CTABGD1-15_A0530	1.30906	3.03099e-06
CTABGD1-15_A0894	3.85904	0	CTABGD1-15_A7855	1.06755	3.04198e-05	CTABGD1-15_A3265	1.41756	3.25828e-17	CTABGD1-15_A7190	1.29748	3.60104e-05
CTABGD1-15_A1358	3.85346	0	CTABGD1-15_A2038	1.06577	2.09818e-159	CTABGD1-15_A5839	1.40772	1.09222e-40	CTABGD1-15_A9027	1.29699	2.3372e-08
CTABGD1-15_A9067	3.8501	0	CTABGD1-15_A2843	1.05323	3.20247e-60	CTABGD1-15_A6596	1.40209	2.13797e-29	CTABGD1-15_A7187	1.2891	1.65903e-19
CTABGD1-15_A7617	3.84107	0	CTABGD1-15_A8440	1.04578	0.000582715	CTABGD1-15_A6754	1.39298	1.94876e-49	CTABGD1-15_A7178	1.28488	0
CTABGD1-15_A7932	3.83865	5.36215e-157	CTABGD1-15_A6751	1.04283	1.03313e-96	CTABGD1-15_A0993	1.38172	2.37079e-295	CTABGD1-15_A5303	1.28468	5.8054e-119
CTABGD1-15_A1129	3.82515	3.10216e-09	CTABGD1-15_A7946	1.03955	2.522e-18	CTABGD1-15_A2118	1.38086	7.60798e-13	CTABGD1-15_A0088	1.28404	2.10054e-56
CTABGD1-15_A7949	3.79362	1.62499e-99	CTABGD1-15_A6125	1.0223	7.72198e-55	CTABGD1-15_A3193	1.37327	6.92631e-16	CTABGD1-15_A7182	1.28185	8.53964e-118
CTABGD1-15_A6949	3.78562	1.05601e-05	CTABGD1-15_A6966	1.02115	1.18576e-227	CTABGD1-15_A8597	1.37287	0.000173531	CTABGD1-15_A7718	1.28024	5.23212e-26
CTABGD1-15_A6386	3.78562	0.000530967	CTABGD1-15_A5695	1.01815	1.03556e-54	CTABGD1-15_A3360	1.36876	1.85741e-15	CTABGD1-15_A0846	1.26929	2.76672e-61
CTABGD1-15_A7392	3.78458	2.93979e-206	CTABGD1-15_A8731	1.01279	1.94853e-35	CTABGD1-15_A2658	1.36499	1.50206e-09	CTABGD1-15_A2726	1.26693	0
CTABGD1-15_A3205	3.7671	0	CTABGD1-15_A3064	1.01014	2.17465e-19	CTABGD1-15_A0254	1.36474	1.62419e-15	CTABGD1-15_A8021	1.25881	3.82891e-30
CTABGD1-15_A0591	3.75151	0	CTABGD1-15_A3761	1.00476	0	CTABGD1-15_A0374	1.36334	2.60153e-10	CTABGD1-15_A8639	1.25723	0.000719621
CTABGD1-15_A5898	3.72961	0	CTABGD1-15_A6110	1.00401	0	CTABGD1-15_A6067	1.35828	4.02282e-23	CTABGD1-15_A7347	1.25545	0
CTABGD1-15_A0130	3.72339	0	CTABGD1-15_A7258	1.00256	0	CTABGD1-15_A1786	1.34982	1.28222e-26	CTABGD1-15_A0374	1.25102	1.2231e-19
CTABGD1-15_A1301	3.70316	1.58522e-35	CTABGD1-15_A7804	-1.00035	5.08e-34	CTABGD1-15_A7113	1.34699	1.31545e-05	CTABGD1-15_A2972	1.24666	0
CTABGD1-15_A5508	3.68107	0	CTABGD1-15_A0927	-1.00363	0	CTABGD1-15_A2599	1.34412	2.09772e-19	CTABGD1-15_A2716	1.24367	8.63765e-16
CTABGD1-15_A2085	3.67681	1.35722e-40	CTABGD1-15_A3351	-1.00635	9.27521e-29	CTABGD1-15_A2167	1.34084	0	CTABGD1-15_A7327	1.23747	0
CTABGD1-15_A1334	3.65801	6.6706e-123	CTABGD1-15_A5127	-1.00878	6.76955e-44	CTABGD1-15_A7117	1.33574	5.06482e-158	CTABGD1-15_A7776	1.23611	6.28198e-169
CTABGD1-15_A2858	3.63889	1.03101e-78	CTABGD1-15_A2084	-1.00883	7.35337e-17	CTABGD1-15_A5539	1.33225	3.91307e-51	CTABGD1-15_A3046	1.22657	0
CTABGD1-15_A6600	3.63701	9.5665e-62	CTABGD1-15_A0863	-1.01098	0	CTABGD1-15_A1240	1.32999	4.12261e-24	CTABGD1-15_A2739	1.22627	3.80961e-187
CTABGD1-15_A7309	3.63362	1.08441e-16	CTABGD1-15_A2857	-1.01751	0	CTABGD1-15_A3103	1.32572	1.36668e-52	CTABGD1-15_A3706	1.21908	7.83241e-07
CTABGD1-15_A2222	3.63065	4.93842e-53	CTABGD1-15_A0232	-1.0181	0.000197039	CTABGD1-15_A6974	1.32183	0	CTABGD1-15_A4854	1.20803	1.42902e-33
CTABGD1-15_A6132	3.6157	6.73208e-11	CTABGD1-15_A7900	-1.03526	1.14377e-05	CTABGD1-15_A0081	1.31964	3.21869e-20	CTABGD1-15_A6502	1.20489	6.10522e-53
CTABGD1-15_A7888	3.6157	0.00093462	CTABGD1-15_A1034	-1.03584	2.48055e-173	CTABGD1-15_A0097	1.3178	2.45686e-76	CTABGD1-15_A2203	1.20345	1.88269e-13
CTABGD1-15_A6724	3.6157	0.00093462	CTABGD1-15_A7073	-1.03673	1.47602e-156	CTABGD1-15_A3068	1.31425	1.02894e-08	CTABGD1-15_A7128	1.20018	0
CTABGD1-15_A6258	3.6157	0.00093462	CTABGD1-15_A1182	-1.05233	0	CTABGD1-15_A0574	1.30773	5.4609e-44	CTABGD1-15_A8132	1.19446	1.01934e-32
CTABGD1-15_A2497	3.6157	0.00093462	CTABGD1-15_A1824	-1.06022	8.11947e-176	CTABGD1-15_A1475	1.30327	3.0344e-11	CTABGD1-15_A2913	1.18709	1.04576e-109
CTABGD1-15_A6334	3.60699	0	CTABGD1-15_A6533	-1.08235	8.94959e-06	CTABGD1-15_A4383	1.3029	5.1484e-05	CTABGD1-15_A5745	1.18675	1.26482e-77
CTABGD1-15_A3110	3.58428	0	CTABGD1-15_A7190	-1.09184	4.78379e-06	CTABGD1-15_A8133	1.29551	7.99367e-80	CTABGD1-15_A2727	1.18319	0
CTABGD1-15_A2860	3.53465	0	CTABGD1-15_A0926	-1.09699	1.68294e-281	CTABGD1-15_A0800	1.29513	2.834e-10	CTABGD1-15_A6688	1.17808	1.60324e-07
CTABGD1-15_A7821	3.53104	0	CTABGD1-15_A8244	-1.09828	1.59977e-99	CTABGD1-15_A1201	1.29041	2.33177e-05	CTABGD1-15_A4873	1.1738	1.54904e-168
CTABGD1-15_A4995	3.51382	2.22565e-30	CTABGD1-15_A3439	-1.09946	2.05116e-14	CTABGD1-15_A2940	1.29041	1.27696e-13	CTABGD1-15_A1703	1.17156	4.93746e-10
CTABGD1-15_A7254	3.50029	0	CTABGD1-15_A7807	-1.12101	5.25549e-58	CTABGD1-15_A1009	1.28727	1.19364e-89	CTABGD1-15_A8190	1.17041	9.92794e-21
CTABGD1-15_A8655	3.49834	1.46807e-12	CTABGD1-15_A4282	-1.1331	0	CTABGD1-15_A3638	1.281	4.43868e-39	CTABGD1-15_A3483	1.16874	3.56872e-41
CTABGD1-15_A4611	3.4938	0	CTABGD1-15_A6176	-1.14448	0	CTABGD1-15_A3046	1.28024	3.41679e-139	CTABGD1-15_A3473	1.15899	0
CTABGD1-15_A7437	3.48266	0	CTABGD1-15_A0894	-1.15904	0	CTABGD1-15_A8491	1.27898	3.33689e-39	CTABGD1-15_A6909	1.15785	5.83676e-23
CTABGD1-15_A3745	3.44678	0	CTABGD1-15_A1264	-1.1881	1.5264e-33	CTABGD1-15_A3964	1.27802	0	CTABGD1-15_A0283	1.15706	7.55688e-09
CTABGD1-15_A2947	3.42795	0	CTABGD1-15_A2856	-1.19819	0	CTABGD1-15_A5512	1.27013	7.67168e-19	CTABGD1-15_A1744	1.15333	1.48829e-19
CTABGD1-15_A6542	3.42611	0	CTABGD1-15_A1976	-1.21504	6.47009e-163	CTABGD1-15_A2740	1.26714	6.09255e-15	CTABGD1-15_A1252	1.15003	6.6729e-150
CTABGD1-15_A1216	3.42305	9.21867e-05	CTABGD1-15_A6131	-1.23861	0.000247292	CTABGD1-15_A3343	1.26586	1.09188e-12	CTABGD1-15_A5864	1.14968	5.09931e-154
CTABGD1-15_A6121	3.37433	0	CTABGD1-15_A7366	-1.24067	7.33005e-147	CTABGD1-15_A3252	1.26406	1.31944e-164	CTABGD1-15_A6734	1.14509	4.47678e-173
CTABGD1-15_A1902	3.32714	5.49947e-45	CTABGD1-15_A2184	-1.25196	5.77591e-52	CTABGD1-15_A5974	1.26393	5.31861e-09	CTABGD1-15_A6838	1.14241	3.42157e-06
CTABGD1-15_A9077	3.31387	0	CTABGD1-15_A6030	-1.26351	1.16432e-22	CTABGD1-15_A6985	1.26254	8.98076e-17	CTABGD1-15_A1029	1.13914	6.44635e-154
CTABGD1-15_A6050	3.3055	0	CTABGD1-15_A1354	-1.28352	1.21817e-72	CTABGD1-15_A1407	1.25484	2.99401e-31	CTABGD1-15_A5706	1.13738	7.68592e-06
CTABGD1-15_A7000	3.29664	0	CTABGD1-15_A4540	-1.28958	0.000391318	CTABGD1-15_A4636	1.25388	0.00086011	CTABGD1-15_A7280	1.13557	1.62218e-36
CTABGD1-15_A8981	3.2945	3.32367e-66	CTABGD1-15_A4962	-1.3865	0	CTABGD1-15_A8845	1.25154	3.72335e-60	CTABGD1-15_A3262	1.12916	0.000142223
CTABGD1-15_A3162	3.29089	0	CTABGD1-15_A3964	-1.39761	0	CTABGD1-15_A8161	1.25088	1.62297e-06	CTABGD1-15_A8463	1.12658	0
CTABGD1-15_A1134	3.28689	1.69995e-49	CTABGD1-15_A6141	-1.41575	1.01277e-10	CTABGD1-15_A3280	1.24745	2.66966e-11	CTABGD1-15_A5789	1.12645	1.86511e-51
CTABGD1-15_A1859	3.2673	4.79392e-192	CTABGD1-15_A9142	-1.42441	0	CTABGD1-15_A5035	1.24679	1.98005e-97	CTABGD1-15_A1276	1.12426	4.81483e-13
CTABGD1-15_A6837	3.25955	1.52295e-10	CTABGD1-15_A1160	-1.46624	0.000265815	CTABGD1-15_A0851	1.24678	8.92803e-79	CTABGD1-15_A6122	1.1238	0
CTABGD1-15_A3781	3.2446	0.000257528	CTABGD1-15_A3894	-1.47801	9.68688e-05	CTABGD1-15_A8444	1.24467	6.46858e-14	CTABGD1-15_A4997	1.11999	2.6124e-75
CTABGD1-15_A7121	3.22876	0	CTABGD1-15_A9131	-1.48212	2.31606e-42	CTABGD1-15_A3515	1.24399	3.29437e-07	CTABGD1-15_A2715	1.119	0
CTABGD1-15_A1241	3.22451	1.88134e-31	CTABGD1-15_A0350	-1.54531	1.3194e-16	CTABGD1-15_A8450	1.24182	7.23641e-115	CTABGD1-15_A8739	1.11271	7.38442e-17
CTABGD1-15_A4553	3.22439	0	CTABGD1-15_A2258	-1.56578	0.000137673	CTABGD1-15_A6422	1.24147	9.3715e-29	CTABGD1-15_A0384	1.11083	6.14355e-05
CTABGD1-15_A2273	3.22092	0	CTABGD1-15_A0893	-1.56604	0	CTABGD1-15_A5845	1.24085	1.99851e-11	CTABGD1-15_A3941	1.11031	2.52478e-98
CTABGD1-15_A5512	3.22056	4.15949e-14	CTABGD1-15_A1271	-1.57985	3.69036e-09	CTABGD1-15_A4468	1.24039	2.11441e-35	CTABGD1-15_A1472	1.10881	1.69691e-20
CTABGD1-15_A7256	3.20796	0	CTABGD1-15_A1364	-1.6123	0	CTABGD1-15_A3995	1.23867	1.09915e-130	CTABGD1-15_A8176	1.10771	6.45788e-272
CTABGD1-15_A6051	3.19138	2.85666e-171	CTABGD1-15_A2081	-1.61685	2.44581e-10	CTABGD1-15_A7984	1.23424	4.59388e-82	CTABGD1-15_A0401	1.10716	0
CTABGD1-15_A4091	3.17553	0	CTABGD1-15_A7180	-1.66711	0	CTABGD1-15_A6056	1.23374	1.68178e-88	CTABGD1-15_A3676	1.10672	0
CTABGD1-15_A7001	3.16591	0	CTABGD1-15_A9130	-1.68991	0	CTABGD1-15_A1289	1.23056	0	CTABGD1-15_A2740	1.10532	9.43593e-25
CTABGD1-15_A1813	3.1608	0	CTABGD1-15_A7185	-1.74736	0	CTABGD1-15_A5663	1.22869	0	CTABGD1-15_A0669	1.10192	3.55728e-61
CTABGD1-15_A2288	3.16002	5.77253e-08	CTABGD1-15_A7297	-1.87189	2.99645e-244	CTABGD1-15_A8518	1.22759	3.33907e-50	CTABGD1-15_A8175	1.10101	0
CTABGD1-15_A8597	3.16002	5.77253e-08	CTABGD1-15_A7179	-1.90339	1.59667e-254	CTABGD1-15_A3676	1.22564	0	CTABGD1-15_A0346	1.10007	4.25374e-34
CTABGD1-15_A9042	3.15366	5.87879e-26	CTABGD1-15_A2180	-1.9111	4.43527e-21	CTABGD1-15_A0849	1.22543	0	CTABGD1-15_A7075	1.09933	1.81846e-139
CTABGD1-15_A5127	3.11988	4.01284e-177	CTABGD1-15_A5736	-1.93298	2.92092e-10	CTABGD1-15_A9015	1.22531	4.51486e-51	CTABGD1-15_A0052	1.09831	0
CTABGD1-15_A1275	3.1089	0	CTABGD1-15_A1972	-1.94017	2.41588e-15	CTABGD1-15_A1087	1.22482	0.000633645	CTABGD1-15_A1190	1.09736	1.36082e-11
CTABGD1-15_A6288	3.10755	1.96387e-09	CTABGD1-15_A1994	-1.98081	0.00060605	CTABGD1-15_A6903	1.22464	4.14435e-25	CTABGD1-15_A2531	1.09683	1.21987e-160
CTABGD1-15_A1337	3.09572	0	CTABGD1-15_A7181	-2.02084	0	CTABGD1-15_A1426	1.22297	4.20014e-17	CTABGD1-15_A6516	1.09626	3.60005e-08
CTABGD1-15_A7181	3.07996	0	CTABGD1-15_A8114	-2.04793	7.66623e-11	CTABGD1-15_A2592	1.22069	0	CTABGD1-15_A7117	1.09541	1.77826e-249
CTABGD1-15_A6538	3.07847	0	CTABGD1-15_A6502	-2.09686	0	CTABGD1-15_A0920	1.2204	0	CTABGD1-15_A1866	1.09448	1.17441e-20
CTABGD1-15_A0375	3.07513	0.000467538	CTABGD1-15_A6589	-2.19381	2.04714e-07	CTABGD1-15_A0390	1.21777	1.05313e-21	CTABGD1-15_A9009	1.09293	3.93166e-10
CTABGD1-15_A5011	3.07513	0.000467538	CTABGD1-15_A1045	-2.20413	1.36631e-62	CTABGD1-15_A5361	1.21179	0	CTABGD1-15_A2421	1.09096	5.58043e-138
CTABGD1-15_A7410	3.05768	0	CTABGD1-15_A5696	-2.33429	5.54607e-13	CTABGD1-15_A1758	1.19894	1.72753e-235	CTABGD1-15_A5437	1.09076	2.83887e-10
CTABGD1-15_A5693	3.04761	0	CTABGD1-15_A6128	-2.46624	3.09714e-05	CTABGD1-15_A5696	1.19087	0.000889686	CTABGD1-15_A1336	1.09023	3.49011e-26
CTABGD1-15_A2323	3.03073	1.8906e-26	CTABGD1-15_A6127	-2.48331	3.4503e-15	CTABGD1-15_A8139	1.19087	6.68535e-101	CTABGD1-15_A4701	1.08751	2.37653e-22
CTABGD1-15_A1513	3.01981	4.20051e-48	CTABGD1-15_A8790	-2.59552	2.03e-08	CTABGD1-15_A9107	1.1869	1.20725e-07	CTABGD1-15_A5829	1.07839	0
CTABGD1-15_A8663	2.99221	3.62685e-235	CTABGD1-15_A0919	-2.59972	1.00069e-19	CTABGD1-15_A6993	1.18594	6.83629e-16	CTABGD1-15_A8656	1.07648	5.3814e-65
CTABGD1-15_A8042	2.97953	0	CTABGD1-15_A6605	-2.78817	4.31636e-11	CTABGD1-15_A8943	1.18571	9.16344e-11	CTABGD1-15_A9026	1.07612	3.29787e-65
CTABGD1-15_A1824	2.972	0	CTABGD1-15_A8908	-2.92715	0	CTABGD1-15_A7546	1.18391	3.58095e-21	CTABGD1-15_A4274	1.07515	3.96415e-36
CTABGD1-15_A5818	2.96389	2.25526e-26	CTABGD1-15_A4363	-3.15074	3.89064e-06	CTABGD1-15_A7982	1.17668	2.30414e-286	CTABGD1-15_A1265	1.07374	5.24403e-131
CTABGD1-15_A8609	2.96286	3.57185e-153	CTABGD1-15_A6123	-3.29223	6.34645e-222	CTABGD1-15_A4574	1.17607	1.53853e-240	CTABGD1-15_A2509	1.07249	3.3422e-78
CTABGD1-15_A4089	2.95761	0	CTABGD1-15_A1609	-3.80713	4.10827e-78	CTABGD1-15_A8678	1.17544	4.1774e-12	CTABGD1-15_A2925	1.06573	5.8973e-24
CTABGD1-15_A8911	2.94912	3.91594e-39	CTABGD1-15_A8065	-4.44025	0.000670037	CTABGD1-15_A4498	1.17497	0	CTABGD1-15_A3366	1.06514	0.000511357
CTABGD1-15_A7130	2.94381	0	CTABGD1-15_A1033	-4.68125	0.000210999	CTABGD1-15_A7327	1.17058	0	CTABGD1-15_A0002	1.06202	0
CTABGD1-15_A3234	2.94063	0	CTABGD1-15_A9143	-5.60774	1.72525e-139	CTABGD1-15_A6430	1.1674	3.71077e-34	CTABGD1-15_A4177	1.06012	9.81792e-11
CTABGD1-15_A0348	2.93763	0.000802562				CTABGD1-15_A7131	1.16717	0	CTABGD1-15_A1207	1.05989	4.05112e-09
CTABGD1-15_A1744	2.93763	0.000802562				CTABGD1-15_A9003	1.16604	3.27783e-33	CTABGD1-15_A8841	1.04299	4.76144e-11
CTABGD1-15_A7399	2.93763	0.000802562				CTABGD1-15_A4739	1.15751	4.34586e-07	CTABGD1-15_A2780	1.04138	7.39473e-13
CTABGD1-15_A1524	2.93325	2.16239e-144				CTABGD1-15_A6320	1.15715	5.27917e-99	CTABGD1-15_A7227	1.04043	2.73611e-09
CTABGD1-15_A1956	2.92928	0				CTABGD1-15_A1463	1.15596	5.61801e-283	CTABGD1-15_A0124	1.04025	1.01406e-134
CTABGD1-15_A6476	2.91868	3.46028e-35				CTABGD1-15_A3602	1.15408	2.4913e-27	CTABGD1-15_A8327	1.04025	3.13642e-08
CTABGD1-15_A4355	2.91338	4.76198e-11				CTABGD1-15_A5882	1.14823	4.09575e-173	CTABGD1-15_A9006	1.04025	1.03872e-14
CTABGD1-15_A0323	2.8919	0				CTABGD1-15_A7468	1.14681	1.91911e-19	CTABGD1-15_A8458	1.03863	2.75251e-293
CTABGD1-15_A7989	2.89142	0				CTABGD1-15_A0372	1.14631	0	CTABGD1-15_A6610	1.03765	1.35494e-206
CTABGD1-15_A3362	2.88051	3.25236e-226				CTABGD1-15_A1045	1.14412	2.64993e-13	CTABGD1-15_A0070	1.03755	2.42021e-58
CTABGD1-15_A5752	2.87377	0				CTABGD1-15_A4439	1.14223	0	CTABGD1-15_A0976	1.03677	8.63622e-10
CTABGD1-15_A8051	2.86552	1.80067e-109				CTABGD1-15_A7128	1.13553	2.08491e-153	CTABGD1-15_A0393	1.03605	2.20045e-13
CTABGD1-15_A1091	2.86362	3.88887e-05				CTABGD1-15_A1983	1.13354	4.28497e-05	CTABGD1-15_A3842	1.0338	2.01667e-135
CTABGD1-15_A7255	2.84968	0				CTABGD1-15_A8421	1.13354	1.92692e-08	CTABGD1-15_A0103	1.03308	0
CTABGD1-15_A6110	2.83633	0				CTABGD1-15_A7855	1.13311	6.06873e-11	CTABGD1-15_A7200	1.03258	1.05155e-11
CTABGD1-15_A2059	2.82031	0				CTABGD1-15_A8032	1.13286	0.000111438	CTABGD1-15_A2450	1.02985	5.06234e-86
CTABGD1-15_A1425	2.81612	1.07506e-35				CTABGD1-15_A0237	1.12416	1.11824e-30	CTABGD1-15_A6524	1.02933	1.2314e-36
CTABGD1-15_A1586	2.80992	0				CTABGD1-15_A0110	1.12376	1.03018e-27	CTABGD1-15_A1475	1.02505	5.66085e-15
CTABGD1-15_A8809	2.80552	1.1213e-12				CTABGD1-15_A3867	1.12281	5.67029e-14	CTABGD1-15_A2971	1.02397	2.88386e-06
CTABGD1-15_A4137	2.79954	0				CTABGD1-15_A4525	1.12197	8.62792e-49	CTABGD1-15_A4384	1.02358	2.96348e-35
CTABGD1-15_A1725	2.79219	0				CTABGD1-15_A4003	1.12009	7.71149e-20	CTABGD1-15_A0801	1.02294	1.16122e-46
CTABGD1-15_A4811	2.78447	2.56635e-142				CTABGD1-15_A4783	1.11897	0	CTABGD1-15_A7619	1.02249	3.68155e-256
CTABGD1-15_A0965	2.7722	3.32654e-17				CTABGD1-15_A2250	1.11549	9.604e-51	CTABGD1-15_A7028	1.01622	0
CTABGD1-15_A6380	2.7668	0				CTABGD1-15_A5686	1.11391	2.40292e-11	CTABGD1-15_A0241	1.01329	1.40744e-147
CTABGD1-15_A8485	2.76582	2.40894e-30				CTABGD1-15_A1196	1.11014	7.8329e-08	CTABGD1-15_A6616	1.01303	4.45585e-71
CTABGD1-15_A0198	2.75027	0				CTABGD1-15_A3739	1.10983	2.96362e-21	CTABGD1-15_A7554	1.01232	1.53023e-12
CTABGD1-15_A7367	2.74604	1.91914e-94				CTABGD1-15_A5511	1.10813	9.4974e-31	CTABGD1-15_A8249	1.0118	0.000666129
CTABGD1-15_A6354	2.72612	4.65299e-28				CTABGD1-15_A0757	1.10793	6.73256e-08	CTABGD1-15_A8823	1.01098	6.2052e-136
CTABGD1-15_A7800	2.72024	1.78723e-56				CTABGD1-15_A8512	1.10749	1.55445e-289	CTABGD1-15_A1627	1.00704	0.000203791
CTABGD1-15_A7957	2.71996	0				CTABGD1-15_A0252	1.10708	4.24573e-13	CTABGD1-15_A6498	1.00346	3.17713e-08
CTABGD1-15_A6123	2.71139	9.68646e-166				CTABGD1-15_A0891	1.10399	4.90373e-08	CTABGD1-15_A5424	1.00344	5.34135e-05
CTABGD1-15_A5535	2.70316	0.000108029				CTABGD1-15_A6030	1.10278	3.26452e-17	CTABGD1-15_A6497	1.00193	1.64244e-30
CTABGD1-15_A7964	2.697	0				CTABGD1-15_A8672	1.10104	0	CTABGD1-15_A0800	1.00121	4.46642e-13
CTABGD1-15_A3453	2.69108	0				CTABGD1-15_A6497	1.10078	2.31244e-18	CTABGD1-15_A0057	-1.03493	4.46469e-66
CTABGD1-15_A2733	2.68738	0				CTABGD1-15_A1072	1.09851	2.48399e-98	CTABGD1-15_A7249	-1.05731	2.05503e-215
CTABGD1-15_A0275	2.68496	0				CTABGD1-15_A5484	1.09776	9.48092e-05	CTABGD1-15_A8997	-1.06597	3.9629e-05
CTABGD1-15_A1771	2.68287	0				CTABGD1-15_A3188	1.09401	0.000901269	CTABGD1-15_A2181	-1.0665	2.29423e-07
CTABGD1-15_A1976	2.68117	0				CTABGD1-15_A8288	1.09401	8.06338e-05	CTABGD1-15_A6590	-1.07298	8.54166e-06
CTABGD1-15_A7179	2.66286	0				CTABGD1-15_A8862	1.09389	6.99269e-07	CTABGD1-15_A2839	-1.08563	0
CTABGD1-15_A6931	2.66235	0				CTABGD1-15_A0089	1.09017	5.05713e-07	CTABGD1-15_A6509	-1.08948	1.14214e-06
CTABGD1-15_A4685	2.62905	0				CTABGD1-15_A3335	1.08806	3.4066e-09	CTABGD1-15_A2628	-1.09378	0.000467014
CTABGD1-15_A8036	2.62348	0				CTABGD1-15_A8527	1.08412	2.76709e-63	CTABGD1-15_A2192	-1.09628	5.08374e-17
CTABGD1-15_A1429	2.62315	0				CTABGD1-15_A7619	1.08388	1.8118e-137	CTABGD1-15_A1773	-1.1144	2.81262e-06
CTABGD1-15_A8032	2.6157	1.30245e-06				CTABGD1-15_A0306	1.08348	3.81335e-212	CTABGD1-15_A5066	-1.12069	1.25042e-61
CTABGD1-15_A0588	2.61505	0				CTABGD1-15_A0051	1.08064	1.45414e-244	CTABGD1-15_A4914	-1.1321	9.06711e-112
CTABGD1-15_A6161	2.59814	9.48549e-34				CTABGD1-15_A2513	1.08043	7.37339e-106	CTABGD1-15_A2093	-1.14617	2.27416e-05
CTABGD1-15_A0135	2.58053	0				CTABGD1-15_A3313	1.08037	0.000151956	CTABGD1-15_A0591	-1.1602	0
CTABGD1-15_A3236	2.58029	0				CTABGD1-15_A2369	1.0789	1.01612e-05	CTABGD1-15_A3282	-1.16747	0
CTABGD1-15_A8640	2.5543	2.59562e-51				CTABGD1-15_A1665	1.0773	4.00288e-43	CTABGD1-15_A1747	-1.17207	0
CTABGD1-15_A8055	2.5543	2.43959e-05				CTABGD1-15_A0368	1.07725	3.36886e-09	CTABGD1-15_A7208	-1.176	2.17578e-09
CTABGD1-15_A4329	2.5406	0				CTABGD1-15_A3893	1.07084	1.21413e-22	CTABGD1-15_A4021	-1.17661	5.97606e-13
CTABGD1-15_A5020	2.53324	5.345e-11				CTABGD1-15_A5856	1.07084	9.96262e-14	CTABGD1-15_A1120	-1.19714	1.10729e-06
CTABGD1-15_A3306	2.53058	1.77656e-69				CTABGD1-15_A6524	1.06942	8.58509e-20	CTABGD1-15_A1301	-1.25572	1.63417e-05
CTABGD1-15_A8980	2.52369	0				CTABGD1-15_A1336	1.06813	8.69116e-13	CTABGD1-15_A5020	-1.36852	3.14894e-16
CTABGD1-15_A1240	2.52259	2.18104e-17				CTABGD1-15_A6510	1.06801	7.96621e-05	CTABGD1-15_A1813	-1.37633	7.60696e-30
CTABGD1-15_A9074	2.50383	0				CTABGD1-15_A4850	1.06096	8.27215e-48	CTABGD1-15_A5840	-1.40518	0.000224643
CTABGD1-15_A5162	2.50322	4.88541e-07				CTABGD1-15_A3896	1.06077	8.21347e-32	CTABGD1-15_A1444	-1.40879	6.68304e-05
CTABGD1-15_A2572	2.50105	1.3509e-115				CTABGD1-15_A2567	1.0604	2.5137e-08	CTABGD1-15_A0896	-1.57013	4.78922e-241
CTABGD1-15_A9079	2.49017	3.97544e-05				CTABGD1-15_A0126	1.06035	2.42201e-06	CTABGD1-15_A2616	-1.76775	0.000429559
CTABGD1-15_A8833	2.48925	0				CTABGD1-15_A8884	1.06006	1.17252e-256	CTABGD1-15_A7803	-1.7784	2.76181e-06
CTABGD1-15_A4357	2.48667	1.32304e-217				CTABGD1-15_A6734	1.0597	4.22837e-69	CTABGD1-15_A0920	-1.8552	0
CTABGD1-15_A5809	2.48445	6.06141e-23				CTABGD1-15_A6343	1.05935	0	CTABGD1-15_A8056	-1.91098	9.17023e-06
CTABGD1-15_A7519	2.47368	1.48679e-09				CTABGD1-15_A3036	1.05803	1.51598e-53	CTABGD1-15_A2413	-1.91975	0.000109614
CTABGD1-15_A5517	2.46828	0				CTABGD1-15_A3409	1.05667	4.55002e-79	CTABGD1-15_A3377	-2.07176	0.000189779
CTABGD1-15_A5646	2.43954	7.43644e-293				CTABGD1-15_A8504	1.05594	4.80754e-16	CTABGD1-15_A0001	-2.1124	4.37075e-05
CTABGD1-15_A0018	2.43914	0				CTABGD1-15_A6874	1.05377	7.23796e-22	CTABGD1-15_A7812	-2.12834	0.000116654
CTABGD1-15_A6438	2.42305	4.46258e-19				CTABGD1-15_A8152	1.05337	0.000149522	CTABGD1-15_A7047	-2.4279	0.000802706
CTABGD1-15_A6849	2.41593	2.80793e-26				CTABGD1-15_A5562	1.05254	0.000754077	CTABGD1-15_A6455	-3.82022	0.000147989
CTABGD1-15_A4349	2.4147	0				CTABGD1-15_A0169	1.05213	1.89759e-07
CTABGD1-15_A1747	2.411	0				CTABGD1-15_A8259	1.05027	7.2306e-17
CTABGD1-15_A0920	2.40125	0				CTABGD1-15_A6839	1.04835	7.09417e-83
CTABGD1-15_A1958	2.39939	4.72631e-289				CTABGD1-15_A8135	1.04519	0
CTABGD1-15_A0269	2.39493	4.77991e-32				CTABGD1-15_A6717	1.04215	8.46054e-38
CTABGD1-15_A5082	2.39014	1.17327e-17				CTABGD1-15_A7451	1.04134	5.2511e-20
CTABGD1-15_A1284	2.37935	0				CTABGD1-15_A7155	1.03956	6.53968e-10
CTABGD1-15_A6142	2.36293	6.58028e-08				CTABGD1-15_A1190	1.0378	6.02157e-06
CTABGD1-15_A8908	2.35889	0				CTABGD1-15_A3852	1.03774	9.65559e-12
CTABGD1-15_A5232	2.35888	0				CTABGD1-15_A3483	1.03652	4.40866e-16
CTABGD1-15_A7577	2.35621	0				CTABGD1-15_A4584	1.0331	5.63028e-208
CTABGD1-15_A8927	2.3507	0				CTABGD1-15_A7042	1.03291	1.01822e-67
CTABGD1-15_A8642	2.32674	4.74574e-56				CTABGD1-15_A3978	1.03261	1.00865e-17
CTABGD1-15_A6417	2.32475	0				CTABGD1-15_A3388	1.03086	1.83962e-33
CTABGD1-15_A4090	2.32177	3.98358e-302				CTABGD1-15_A5460	1.02813	6.46702e-32
CTABGD1-15_A7345	2.31923	3.46437e-184				CTABGD1-15_A5630	1.02737	1.31738e-05
CTABGD1-15_A6243	2.31612	0				CTABGD1-15_A0383	1.02581	1.31158e-10
CTABGD1-15_A3488	2.31588	0				CTABGD1-15_A2739	1.02379	3.90144e-60
CTABGD1-15_A3953	2.31231	9.85628e-107				CTABGD1-15_A8797	1.02329	5.04429e-280
CTABGD1-15_A8101	2.30929	0				CTABGD1-15_A7907	1.0191	7.13664e-27
CTABGD1-15_A2058	2.30845	1.17919e-281				CTABGD1-15_A5875	1.01806	0
CTABGD1-15_A2184	2.30792	4.95521e-109				CTABGD1-15_A5244	1.01706	1.95009e-24
CTABGD1-15_A2310	2.30107	1.4926e-12				CTABGD1-15_A6439	1.017	1.00262e-223
CTABGD1-15_A2579	2.29618	3.75376e-42				CTABGD1-15_A8316	1.01684	3.39016e-05
CTABGD1-15_A3148	2.29377	5.1049e-06				CTABGD1-15_A3131	1.01601	4.27178e-34
CTABGD1-15_A8056	2.28408	2.35816e-12				CTABGD1-15_A7781	1.01363	4.20754e-07
CTABGD1-15_A7876	2.27519	0				CTABGD1-15_A1568	1.01287	4.68455e-41
CTABGD1-15_A1772	2.27273	0				CTABGD1-15_A8618	1.01212	2.94259e-24
CTABGD1-15_A5734	2.27082	0				CTABGD1-15_A1328	1.0094	2.88675e-61
CTABGD1-15_A8059	2.2697	3.00938e-14				CTABGD1-15_A1082	1.00707	1.11926e-36
CTABGD1-15_A3342	2.26501	0				CTABGD1-15_A1322	1.00605	7.95046e-52
CTABGD1-15_A6725	2.26479	4.59392e-10				CTABGD1-15_A5822	1.00409	0
CTABGD1-15_A7075	2.26375	0				CTABGD1-15_A0016	1.00269	3.37068e-11
CTABGD1-15_A1999	2.26165	0				CTABGD1-15_A4669	1.00256	1.27251e-20
CTABGD1-15_A0376	2.25955	3.64484e-05				CTABGD1-15_A5683	1.00249	0
CTABGD1-15_A1193	2.25912	0				CTABGD1-15_A8117	1.00093	5.72616e-10
CTABGD1-15_A5507	2.25405	6.21448e-115				CTABGD1-15_A4912	-1.00521	6.01705e-08
CTABGD1-15_A5533	2.25296	4.01386e-108				CTABGD1-15_A3221	-1.00862	2.84799e-11
CTABGD1-15_A7359	2.25114	1.25825e-80				CTABGD1-15_A3931	-1.01341	0
CTABGD1-15_A3425	2.24782	5.46419e-222				CTABGD1-15_A0654	-1.01936	1.27949e-42
CTABGD1-15_A1959	2.24546	2.2423e-285				CTABGD1-15_A0278	-1.02097	4.87322e-28
CTABGD1-15_A0098	2.24451	1.5334e-20				CTABGD1-15_A3110	-1.02423	0
CTABGD1-15_A5958	2.24304	8.43727e-84				CTABGD1-15_A6672	-1.02782	5.70606e-123
CTABGD1-15_A2246	2.23864	0				CTABGD1-15_A6337	-1.03152	0.000195756
CTABGD1-15_A5813	2.23749	0				CTABGD1-15_A5813	-1.03199	1.99368e-123
CTABGD1-15_A6337	2.23041	9.30441e-08				CTABGD1-15_A5384	-1.04314	2.70879e-91
CTABGD1-15_A6913	2.22674	0				CTABGD1-15_A2354	-1.04499	1.13238e-70
CTABGD1-15_A7785	2.22235	1.12296e-09				CTABGD1-15_A7396	-1.04918	7.89469e-05
CTABGD1-15_A6405	2.21904	2.81389e-69				CTABGD1-15_A1275	-1.05095	0
CTABGD1-15_A0113	2.21406	0				CTABGD1-15_A6225	-1.05467	4.32692e-91
CTABGD1-15_A4218	2.21201	8.02211e-98				CTABGD1-15_A1590	-1.05595	8.3771e-19
CTABGD1-15_A7297	2.21139	4.03617e-271				CTABGD1-15_A6282	-1.05619	0.000365761
CTABGD1-15_A2094	2.20603	0				CTABGD1-15_A0275	-1.05651	0
CTABGD1-15_A0867	2.20108	0				CTABGD1-15_A7180	-1.05913	0
CTABGD1-15_A5093	2.20066	2.84956e-06				CTABGD1-15_A2184	-1.06444	2.76855e-18
CTABGD1-15_A4555	2.20066	0.000268724				CTABGD1-15_A8244	-1.06592	1.22824e-45
CTABGD1-15_A5388	2.20066	0.000268724				CTABGD1-15_A7726	-1.07382	2.36993e-223
CTABGD1-15_A7382	2.20066	0.000268724				CTABGD1-15_A6294	-1.07685	5.4512e-10
CTABGD1-15_A7806	2.19907	0				CTABGD1-15_A2688	-1.07698	0
CTABGD1-15_A4275	2.19397	5.41345e-92				CTABGD1-15_A4016	-1.08062	2.60469e-124
CTABGD1-15_A7177	2.18748	1.77742e-205				CTABGD1-15_A1747	-1.08606	0
CTABGD1-15_A7360	2.18715	0				CTABGD1-15_A0113	-1.10152	0
CTABGD1-15_A6129	2.1861	0				CTABGD1-15_A8340	-1.10953	9.97077e-13
CTABGD1-15_A0068	2.17514	0				CTABGD1-15_A4621	-1.12415	1.03821e-225
CTABGD1-15_A7582	2.16002	4.46568e-06				CTABGD1-15_A7960	-1.12843	6.53237e-80
CTABGD1-15_A4326	2.15803	4.79652e-101				CTABGD1-15_A7182	-1.13039	3.56844e-86
CTABGD1-15_A0458	2.15175	1.87853e-11				CTABGD1-15_A2267	-1.14422	7.40918e-10
CTABGD1-15_A4155	2.1372	0				CTABGD1-15_A3960	-1.14529	6.36165e-139
CTABGD1-15_A6175	2.13392	0				CTABGD1-15_A2084	-1.14936	2.33824e-11
CTABGD1-15_A5841	2.13355	6.55499e-09				CTABGD1-15_A0746	-1.15182	0.000421805
CTABGD1-15_A3069	2.13027	1.24822e-10				CTABGD1-15_A2808	-1.15245	1.7336e-20
CTABGD1-15_A0156	2.13009	1.25349e-10				CTABGD1-15_A2759	-1.15259	7.60204e-182
CTABGD1-15_A3331	2.12641	2.39265e-61				CTABGD1-15_A8899	-1.15274	2.94096e-242
CTABGD1-15_A8099	2.1235	0				CTABGD1-15_A8757	-1.16485	5.48465e-38
CTABGD1-15_A4824	2.12196	0				CTABGD1-15_A0224	-1.16947	0
CTABGD1-15_A5245	2.11986	4.95858e-89				CTABGD1-15_A2585	-1.17023	2.31091e-13
CTABGD1-15_A5211	2.1182	0.000427669				CTABGD1-15_A8489	-1.17135	8.18561e-14
CTABGD1-15_A7219	2.11812	2.73355e-21				CTABGD1-15_A1516	-1.17657	2.12385e-07
CTABGD1-15_A0786	2.10885	0				CTABGD1-15_A1562	-1.17915	2.55003e-07
CTABGD1-15_A7047	2.10401	3.09765e-05				CTABGD1-15_A2096	-1.19356	4.73739e-117
CTABGD1-15_A5829	2.10325	0				CTABGD1-15_A7806	-1.20881	0
CTABGD1-15_A1466	2.09735	0				CTABGD1-15_A3330	-1.20897	0
CTABGD1-15_A5481	2.09484	0				CTABGD1-15_A2355	-1.21297	5.0647e-13
CTABGD1-15_A3789	2.09114	0				CTABGD1-15_A8898	-1.21801	0
CTABGD1-15_A1878	2.09113	0				CTABGD1-15_A8248	-1.21937	5.18946e-169
CTABGD1-15_A2099	2.09097	0				CTABGD1-15_A4218	-1.22353	1.41364e-74
CTABGD1-15_A3990	2.08965	0				CTABGD1-15_A4996	-1.22584	1.16965e-52
CTABGD1-15_A6839	2.08819	6.82118e-57				CTABGD1-15_A1470	-1.23083	5.15879e-05
CTABGD1-15_A4301	2.08802	0				CTABGD1-15_A2888	-1.23398	0
CTABGD1-15_A4505	2.08395	4.03294e-178				CTABGD1-15_A5844	-1.26156	0
CTABGD1-15_A0518	2.08329	0				CTABGD1-15_A7785	-1.27438	1.05414e-05
CTABGD1-15_A2163	2.08202	7.37724e-13				CTABGD1-15_A3763	-1.28458	5.79838e-90
CTABGD1-15_A2093	2.07513	6.8173e-08				CTABGD1-15_A6173	-1.28974	2.8056e-35
CTABGD1-15_A2329	2.06967	0				CTABGD1-15_A1301	-1.29117	2.27895e-11
CTABGD1-15_A4990	2.06812	0				CTABGD1-15_A0878	-1.30972	8.81394e-70
CTABGD1-15_A8469	2.06669	0				CTABGD1-15_A6176	-1.33793	0
CTABGD1-15_A2815	2.06238	6.28859e-19				CTABGD1-15_A1141	-1.35345	0.000356793
CTABGD1-15_A6152	2.05868	0				CTABGD1-15_A5533	-1.37374	4.14091e-132
CTABGD1-15_A1913	2.05809	0				CTABGD1-15_A3959	-1.3793	6.57906e-112
CTABGD1-15_A6198	2.05747	0				CTABGD1-15_A2274	-1.38173	2.68633e-141
CTABGD1-15_A2871	2.05612	4.55584e-136				CTABGD1-15_A7185	-1.42262	0
CTABGD1-15_A4765	2.05301	0				CTABGD1-15_A1034	-1.42443	5.77484e-141
CTABGD1-15_A0160	2.04988	1.52098e-137				CTABGD1-15_A7181	-1.427	6.20555e-211
CTABGD1-15_A7224	2.04975	8.79126e-129				CTABGD1-15_A6502	-1.42985	1.14789e-78
CTABGD1-15_A3218	2.04866	4.88427e-05				CTABGD1-15_A6444	-1.43964	1.46597e-116
CTABGD1-15_A0656	2.04606	0				CTABGD1-15_A2306	-1.4518	1.3194e-106
CTABGD1-15_A4883	2.04575	0				CTABGD1-15_A1036	-1.46286	7.25479e-08
CTABGD1-15_A1751	2.0451	0				CTABGD1-15_A7008	-1.47781	2.09871e-71
CTABGD1-15_A7765	2.04463	0				CTABGD1-15_A1182	-1.48523	0
CTABGD1-15_A3840	2.03977	0				CTABGD1-15_A8209	-1.48532	5.36753e-55
CTABGD1-15_A8679	2.03702	0				CTABGD1-15_A4725	-1.49197	3.60366e-76
CTABGD1-15_A1694	2.03622	0				CTABGD1-15_A7297	-1.49828	2.3974e-50
CTABGD1-15_A2383	2.03067	3.24236e-09				CTABGD1-15_A1824	-1.50545	6.28557e-147
CTABGD1-15_A7060	2.02693	4.44907e-287				CTABGD1-15_A1454	-1.54397	4.40832e-16
CTABGD1-15_A3534	2.00474	8.12675e-247				CTABGD1-15_A0385	-1.5575	3.97686e-180
CTABGD1-15_A6922	1.99865	0				CTABGD1-15_A6280	-1.56187	0
CTABGD1-15_A0963	1.99421	8.81852e-10				CTABGD1-15_A2180	-1.58952	7.22856e-06
CTABGD1-15_A2251	1.99075	0				CTABGD1-15_A6852	-1.59771	2.53267e-84
CTABGD1-15_A6509	1.98493	5.40495e-14				CTABGD1-15_A1976	-1.60599	2.2923e-108
CTABGD1-15_A0055	1.9806	0				CTABGD1-15_A1609	-1.61649	0.000717028
CTABGD1-15_A7965	1.98054	0				CTABGD1-15_A5702	-1.64097	7.76422e-293
CTABGD1-15_A1741	1.97998	0				CTABGD1-15_A6922	-1.6692	0
CTABGD1-15_A2908	1.97994	0				CTABGD1-15_A6851	-1.70462	1.08194e-104
CTABGD1-15_A2856	1.97231	0				CTABGD1-15_A2742	-1.70959	2.87266e-07
CTABGD1-15_A2703	1.96933	1.07887e-06				CTABGD1-15_A4402	-1.73196	0.000523758
CTABGD1-15_A4549	1.96768	5.24624e-274				CTABGD1-15_A8728	-1.77475	9.83057e-09
CTABGD1-15_A4682	1.96519	0				CTABGD1-15_A6832	-1.80913	3.14607e-06
CTABGD1-15_A7739	1.96008	8.47679e-96				CTABGD1-15_A1533	-1.83117	0
CTABGD1-15_A4440	1.95773	1.15746e-28				CTABGD1-15_A1813	-1.86386	3.9441e-158
CTABGD1-15_A4323	1.95362	0				CTABGD1-15_A7000	-1.94677	0
CTABGD1-15_A0659	1.94868	0				CTABGD1-15_A8976	-2.12668	3.5426e-07
CTABGD1-15_A8054	1.94652	5.31198e-133				CTABGD1-15_A4987	-2.17836	1.95087e-05
CTABGD1-15_A1282	1.94474	0				CTABGD1-15_A7179	-2.34094	4.71649e-90
CTABGD1-15_A3554	1.9441	2.31208e-22				CTABGD1-15_A2238	-2.40168	0
CTABGD1-15_A0230	1.94327	1.11259e-93				CTABGD1-15_A0279	-2.42658	0
CTABGD1-15_A4882	1.94161	1.20616e-195				CTABGD1-15_A8055	-2.56204	3.15392e-09
CTABGD1-15_A8292	1.93776	1.98487e-51				CTABGD1-15_A8056	-2.60471	4.08003e-37
CTABGD1-15_A7951	1.93763	1.0897e-09				CTABGD1-15_A5736	-2.97012	1.29385e-05
CTABGD1-15_A6054	1.93763	1.36426e-05				CTABGD1-15_A6123	-3.07883	4.18925e-23
CTABGD1-15_A5390	1.93763	0.000349482				CTABGD1-15_A5051	-3.29734	0
CTABGD1-15_A0583	1.93763	0.000349482				CTABGD1-15_A8013	-3.43615	0
CTABGD1-15_A3033	1.93763	0.000349482				CTABGD1-15_A8970	-3.83888	0.000119469
CTABGD1-15_A5886	1.93043	0
CTABGD1-15_A0654	1.92638	2.90037e-137
CTABGD1-15_A6436	1.92151	4.69172e-65
CTABGD1-15_A8221	1.92112	0
CTABGD1-15_A1857	1.92021	1.56212e-67
CTABGD1-15_A8289	1.91589	8.65124e-307
CTABGD1-15_A2711	1.91389	0
CTABGD1-15_A1470	1.91115	3.03944e-07
CTABGD1-15_A3717	1.90735	6.65436e-158
CTABGD1-15_A6870	1.90222	2.35773e-58
CTABGD1-15_A4596	1.902	5.65089e-20
CTABGD1-15_A4170	1.8981	3.41804e-18
CTABGD1-15_A3794	1.89676	0
CTABGD1-15_A5021	1.88602	3.04836e-253
CTABGD1-15_A6036	1.88406	0
CTABGD1-15_A6000	1.88405	4.4097e-86
CTABGD1-15_A4095	1.87832	0
CTABGD1-15_A3786	1.87809	2.21831e-270
CTABGD1-15_A3227	1.87804	0
CTABGD1-15_A1522	1.87399	3.74099e-280
CTABGD1-15_A8408	1.87027	0
CTABGD1-15_A6816	1.86961	5.54526e-125
CTABGD1-15_A6262	1.86724	4.71735e-11
CTABGD1-15_A4506	1.86677	0
CTABGD1-15_A5694	1.86666	1.143e-12
CTABGD1-15_A4662	1.86512	0
CTABGD1-15_A6125	1.86466	4.41279e-61
CTABGD1-15_A1003	1.86124	0
CTABGD1-15_A1181	1.86	4.36494e-36
CTABGD1-15_A2022	1.85498	0
CTABGD1-15_A4726	1.85207	6.86127e-184
CTABGD1-15_A8680	1.85008	9.81679e-177
CTABGD1-15_A2737	1.84987	0
CTABGD1-15_A8670	1.84949	3.24555e-13
CTABGD1-15_A2315	1.84949	3.24555e-13
CTABGD1-15_A4348	1.8474	0
CTABGD1-15_A7457	1.84093	1.08616e-114
CTABGD1-15_A4497	1.8396	0
CTABGD1-15_A2214	1.83928	0
CTABGD1-15_A9010	1.83833	0
CTABGD1-15_A4313	1.83202	4.42804e-09
CTABGD1-15_A8775	1.83053	3.40276e-231
CTABGD1-15_A0607	1.82982	3.7791e-12
CTABGD1-15_A7153	1.81982	1.09588e-68
CTABGD1-15_A5522	1.81466	0
CTABGD1-15_A1262	1.81284	0
CTABGD1-15_A2642	1.80991	4.63042e-109
CTABGD1-15_A8853	1.80646	1.13889e-204
CTABGD1-15_A3529	1.80564	1.30609e-180
CTABGD1-15_A1566	1.80527	0
CTABGD1-15_A9099	1.80403	0
CTABGD1-15_A8128	1.80304	0
CTABGD1-15_A4159	1.80098	0
CTABGD1-15_A5825	1.80021	0
CTABGD1-15_A7639	1.79961	0
CTABGD1-15_A1074	1.7979	2.85454e-07
CTABGD1-15_A1052	1.79759	8.55284e-61
CTABGD1-15_A2620	1.79281	6.5435e-131
CTABGD1-15_A8248	1.79168	0
CTABGD1-15_A2182	1.78839	1.27962e-291
CTABGD1-15_A3761	1.78713	0
CTABGD1-15_A7575	1.78605	0
CTABGD1-15_A2812	1.78562	2.46628e-05
CTABGD1-15_A4106	1.78562	0.000827749
CTABGD1-15_A8418	1.78224	0
CTABGD1-15_A5042	1.77844	0
CTABGD1-15_A1653	1.76974	2.44263e-119
CTABGD1-15_A8851	1.76604	0
CTABGD1-15_A8932	1.76446	0
CTABGD1-15_A1386	1.76254	2.22291e-07
CTABGD1-15_A8396	1.75983	0
CTABGD1-15_A1955	1.75925	7.6271e-129
CTABGD1-15_A8033	1.75392	6.72887e-220
CTABGD1-15_A0675	1.74875	0
CTABGD1-15_A6656	1.7429	0
CTABGD1-15_A0649	1.74247	1.09321e-293
CTABGD1-15_A5402	1.74123	3.44616e-06
CTABGD1-15_A5502	1.73832	0
CTABGD1-15_A1758	1.73649	5.86517e-127
CTABGD1-15_A1802	1.73153	2.43194e-308
CTABGD1-15_A7841	1.73129	0
CTABGD1-15_A8197	1.73117	2.92202e-38
CTABGD1-15_A8712	1.72795	7.35543e-217
CTABGD1-15_A8867	1.72299	8.14861e-25
CTABGD1-15_A6327	1.72074	6.90012e-172
CTABGD1-15_A2292	1.72041	1.6899e-233
CTABGD1-15_A0490	1.71515	0
CTABGD1-15_A1858	1.714	0
CTABGD1-15_A2530	1.71308	0
CTABGD1-15_A6273	1.71245	1.93149e-267
CTABGD1-15_A0405	1.70921	1.22342e-269
CTABGD1-15_A1868	1.70673	0
CTABGD1-15_A7722	1.7063	8.27593e-20
CTABGD1-15_A3070	1.70515	0
CTABGD1-15_A6882	1.70504	3.45414e-31
CTABGD1-15_A4670	1.69154	5.48301e-30
CTABGD1-15_A1264	1.68913	1.69707e-51
CTABGD1-15_A1221	1.68803	0
CTABGD1-15_A4567	1.68672	0
CTABGD1-15_A2400	1.6851	0
CTABGD1-15_A1678	1.68416	0
CTABGD1-15_A4657	1.68381	0
CTABGD1-15_A4732	1.68235	0
CTABGD1-15_A0478	1.68179	1.94245e-07
CTABGD1-15_A0078	1.68047	1.30718e-17
CTABGD1-15_A6679	1.67886	5.98552e-52
CTABGD1-15_A2557	1.67658	2.08862e-55
CTABGD1-15_A3076	1.67442	0
CTABGD1-15_A1685	1.67119	5.31142e-18
CTABGD1-15_A6516	1.67098	3.01184e-12
CTABGD1-15_A0331	1.67092	0
CTABGD1-15_A7350	1.66997	6.8758e-122
CTABGD1-15_A3539	1.66987	1.06487e-178
CTABGD1-15_A4859	1.66837	3.92231e-97
CTABGD1-15_A8696	1.66613	0
CTABGD1-15_A0136	1.66344	1.25308e-110
CTABGD1-15_A8976	1.663	5.45904e-07
CTABGD1-15_A4973	1.66199	3.87702e-23
CTABGD1-15_A7948	1.65998	0
CTABGD1-15_A7357	1.65798	0
CTABGD1-15_A5657	1.65617	0
CTABGD1-15_A7699	1.65127	3.76704e-218
CTABGD1-15_A2688	1.65081	0
CTABGD1-15_A6936	1.64915	3.90151e-120
CTABGD1-15_A1036	1.64544	4.89417e-13
CTABGD1-15_A7570	1.64408	0
CTABGD1-15_A3633	1.64217	0
CTABGD1-15_A8666	1.63735	1.24376e-162
CTABGD1-15_A4857	1.62984	0
CTABGD1-15_A0671	1.62982	0
CTABGD1-15_A5342	1.62469	9.96912e-70
CTABGD1-15_A1460	1.6238	3.16565e-262
CTABGD1-15_A0750	1.6204	3.60727e-45
CTABGD1-15_A5798	1.61951	0
CTABGD1-15_A3062	1.61606	1.53277e-272
CTABGD1-15_A3838	1.61345	0
CTABGD1-15_A5691	1.61209	0
CTABGD1-15_A4154	1.6105	4.56223e-287
CTABGD1-15_A2272	1.60996	0
CTABGD1-15_A4408	1.6082	1.28121e-94
CTABGD1-15_A5173	1.60677	0
CTABGD1-15_A6063	1.60027	2.69008e-15
CTABGD1-15_A7027	1.59592	0
CTABGD1-15_A3662	1.59292	0
CTABGD1-15_A7936	1.59253	2.30277e-48
CTABGD1-15_A6515	1.59183	0
CTABGD1-15_A4860	1.5918	3.136e-224
CTABGD1-15_A0780	1.589	2.43318e-121
CTABGD1-15_A8956	1.58817	6.78635e-156
CTABGD1-15_A6002	1.58595	1.54444e-15
CTABGD1-15_A1941	1.58592	1.11941e-233
CTABGD1-15_A6942	1.58298	0
CTABGD1-15_A3058	1.58246	0
CTABGD1-15_A4234	1.58055	0
CTABGD1-15_A6297	1.57859	2.89986e-232
CTABGD1-15_A5142	1.57716	0
CTABGD1-15_A6762	1.57415	1.18783e-249
CTABGD1-15_A1197	1.57337	0
CTABGD1-15_A6493	1.5729	1.18582e-180
CTABGD1-15_A6360	1.5689	1.13885e-14
CTABGD1-15_A6751	1.5689	1.37607e-80
CTABGD1-15_A5090	1.56839	1.86671e-26
CTABGD1-15_A2706	1.56417	3.94728e-17
CTABGD1-15_A5351	1.56314	0
CTABGD1-15_A8665	1.56249	6.70909e-259
CTABGD1-15_A6144	1.56068	7.97668e-82
CTABGD1-15_A2011	1.56033	0
CTABGD1-15_A1852	1.56005	0
CTABGD1-15_A4821	1.55993	0
CTABGD1-15_A4217	1.55879	1.10177e-114
CTABGD1-15_A3002	1.55581	0
CTABGD1-15_A1768	1.55191	0
CTABGD1-15_A4474	1.55183	2.81406e-34
CTABGD1-15_A5997	1.55078	1.16607e-95
CTABGD1-15_A7634	1.55056	0
CTABGD1-15_A6638	1.54739	0
CTABGD1-15_A1418	1.54131	0
CTABGD1-15_A0184	1.53826	0
CTABGD1-15_A0289	1.53826	0
CTABGD1-15_A7336	1.53703	0
CTABGD1-15_A4515	1.53689	0
CTABGD1-15_A5216	1.53602	0
CTABGD1-15_A1338	1.53443	0
CTABGD1-15_A2036	1.53408	9.92434e-15
CTABGD1-15_A8340	1.53324	1.10232e-15
CTABGD1-15_A4117	1.53241	0
CTABGD1-15_A2381	1.52997	1.311e-05
CTABGD1-15_A2689	1.5291	5.71448e-214
CTABGD1-15_A3672	1.52324	0
CTABGD1-15_A6798	1.52259	0.000257576
CTABGD1-15_A0228	1.52092	0
CTABGD1-15_A1455	1.51953	0
CTABGD1-15_A3031	1.51902	6.03984e-09
CTABGD1-15_A3984	1.51874	0
CTABGD1-15_A8111	1.5132	0
CTABGD1-15_A7636	1.51225	6.70531e-133
CTABGD1-15_A5286	1.51113	0
CTABGD1-15_A2125	1.50732	0
CTABGD1-15_A6848	1.5066	0
CTABGD1-15_A6557	1.50653	0
CTABGD1-15_A0680	1.5045	0
CTABGD1-15_A4729	1.5036	0
CTABGD1-15_A2686	1.50232	3.00212e-32
CTABGD1-15_A1668	1.50218	0
CTABGD1-15_A3945	1.49929	2.13214e-289
CTABGD1-15_A3681	1.49872	6.6718e-121
CTABGD1-15_A1853	1.49826	4.05737e-76
CTABGD1-15_A0285	1.49743	5.29104e-64
CTABGD1-15_A4958	1.49612	1.30353e-12
CTABGD1-15_A0152	1.49414	0
CTABGD1-15_A4067	1.49339	0
CTABGD1-15_A5455	1.48914	1.25137e-88
CTABGD1-15_A1293	1.48684	0
CTABGD1-15_A8220	1.48521	0
CTABGD1-15_A0995	1.48174	1.03669e-15
CTABGD1-15_A5269	1.48015	7.02358e-133
CTABGD1-15_A2332	1.47977	7.15893e-209
CTABGD1-15_A6304	1.47965	8.83646e-193
CTABGD1-15_A2845	1.47483	0
CTABGD1-15_A3254	1.47368	0.00037333
CTABGD1-15_A7794	1.47188	0
CTABGD1-15_A2150	1.47172	0
CTABGD1-15_A1437	1.47132	0
CTABGD1-15_A3627	1.46997	0
CTABGD1-15_A4641	1.46655	1.28997e-08
CTABGD1-15_A7293	1.46653	0
CTABGD1-15_A3184	1.46537	0
CTABGD1-15_A3889	1.4625	5.15801e-17
CTABGD1-15_A7443	1.46046	2.89662e-50
CTABGD1-15_A2707	1.45958	6.21151e-36
CTABGD1-15_A3476	1.45808	3.22236e-42
CTABGD1-15_A0369	1.45779	0
CTABGD1-15_A1215	1.457	5.23551e-05
CTABGD1-15_A5607	1.45568	3.07363e-83
CTABGD1-15_A8852	1.45524	0
CTABGD1-15_A4523	1.45491	4.06144e-236
CTABGD1-15_A0189	1.45447	4.63359e-67
CTABGD1-15_A5227	1.45328	6.20434e-183
CTABGD1-15_A9110	1.45155	2.24665e-133
CTABGD1-15_A3323	1.45071	6.23588e-182
CTABGD1-15_A5576	1.45053	0
CTABGD1-15_A0284	1.45047	1.01773e-16
CTABGD1-15_A3826	1.44798	0
CTABGD1-15_A8083	1.44771	9.38015e-298
CTABGD1-15_A0308	1.44666	8.72857e-66
CTABGD1-15_A5623	1.44577	0.000272797
CTABGD1-15_A7644	1.44203	8.18956e-232
CTABGD1-15_A1093	1.4377	2.56982e-08
CTABGD1-15_A5043	1.43693	1.39204e-114
CTABGD1-15_A0096	1.43577	0
CTABGD1-15_A7249	1.4357	6.05678e-274
CTABGD1-15_A3744	1.43378	0
CTABGD1-15_A1359	1.4331	0
CTABGD1-15_A5783	1.43303	1.45079e-207
CTABGD1-15_A3124	1.43288	2.25876e-83
CTABGD1-15_A4897	1.43142	0
CTABGD1-15_A0144	1.42955	1.77971e-79
CTABGD1-15_A3198	1.42935	1.86391e-180
CTABGD1-15_A7084	1.42796	4.75951e-222
CTABGD1-15_A2034	1.42483	0
CTABGD1-15_A5044	1.42305	9.29569e-08
CTABGD1-15_A0653	1.42166	1.03839e-61
CTABGD1-15_A8374	1.42165	2.33631e-234
CTABGD1-15_A3958	1.41878	7.10579e-32
CTABGD1-15_A1277	1.41731	0
CTABGD1-15_A7252	1.41642	1.32348e-113
CTABGD1-15_A5777	1.41569	1.39273e-41
CTABGD1-15_A6326	1.41566	2.33991e-107
CTABGD1-15_A7988	1.41422	6.00367e-306
CTABGD1-15_A7688	1.41195	3.06708e-06
CTABGD1-15_A0917	1.40841	1.36101e-93
CTABGD1-15_A7407	1.40837	3.54005e-52
CTABGD1-15_A8937	1.40644	3.28088e-150
CTABGD1-15_A8315	1.40582	0
CTABGD1-15_A6062	1.40551	7.90787e-131
CTABGD1-15_A8094	1.40369	3.55873e-46
CTABGD1-15_A3740	1.40127	0
CTABGD1-15_A6851	1.40124	1.81788e-101
CTABGD1-15_A2225	1.40085	8.29567e-64
CTABGD1-15_A2580	1.40064	1.07592e-162
CTABGD1-15_A3080	1.40052	4.71059e-213
CTABGD1-15_A4386	1.39905	9.61452e-61
CTABGD1-15_A8305	1.3988	1.0865e-25
CTABGD1-15_A0363	1.39877	1.55323e-277
CTABGD1-15_A8920	1.39805	4.12153e-109
CTABGD1-15_A4333	1.398	3.58851e-66
CTABGD1-15_A8417	1.39653	1.56639e-59
CTABGD1-15_A3077	1.39651	9.82863e-103
CTABGD1-15_A4442	1.39418	2.32022e-94
CTABGD1-15_A0212	1.39383	1.34579e-67
CTABGD1-15_A5022	1.39093	2.20966e-198
CTABGD1-15_A5925	1.38919	9.39043e-69
CTABGD1-15_A1953	1.38792	0
CTABGD1-15_A7863	1.38338	6.11623e-91
CTABGD1-15_A5717	1.38183	7.89256e-160
CTABGD1-15_A7299	1.38165	0
CTABGD1-15_A1560	1.3814	3.47123e-276
CTABGD1-15_A3146	1.37912	1.53299e-77
CTABGD1-15_A6567	1.37851	2.3496e-83
CTABGD1-15_A0776	1.37763	3.90462e-185
CTABGD1-15_A2679	1.37709	3.65379e-10
CTABGD1-15_A7147	1.37608	0
CTABGD1-15_A2331	1.37358	2.11411e-110
CTABGD1-15_A1457	1.37058	1.90373e-123
CTABGD1-15_A8616	1.37058	2.14162e-05
CTABGD1-15_A3957	1.36987	3.7092e-26
CTABGD1-15_A4753	1.36956	1.26986e-173
CTABGD1-15_A8868	1.36804	2.15532e-242
CTABGD1-15_A4985	1.36642	0
CTABGD1-15_A6673	1.36485	0
CTABGD1-15_A8563	1.3641	1.33245e-106
CTABGD1-15_A3877	1.36324	0
CTABGD1-15_A2888	1.36288	0
CTABGD1-15_A1809	1.35965	1.74886e-39
CTABGD1-15_A7809	1.35897	6.18365e-76
CTABGD1-15_A8330	1.35787	5.18679e-47
CTABGD1-15_A4054	1.35551	5.53563e-137
CTABGD1-15_A7490	1.35549	2.59222e-210
CTABGD1-15_A8778	1.35503	0
CTABGD1-15_A3179	1.35461	0
CTABGD1-15_A8499	1.35444	0
CTABGD1-15_A5369	1.35413	0
CTABGD1-15_A3013	1.35266	2.62572e-07
CTABGD1-15_A3364	1.35235	0
CTABGD1-15_A8135	1.35135	0
CTABGD1-15_A1757	1.35077	0
CTABGD1-15_A0150	1.34865	2.04022e-304
CTABGD1-15_A8224	1.34754	0
CTABGD1-15_A6728	1.34752	0
CTABGD1-15_A7478	1.34607	0
CTABGD1-15_A7649	1.34586	1.03715e-194
CTABGD1-15_A1316	1.34539	0
CTABGD1-15_A2909	1.34429	0
CTABGD1-15_A0895	1.34395	4.51684e-17
CTABGD1-15_A6535	1.33949	2.98899e-08
CTABGD1-15_A5639	1.33876	3.31536e-15
CTABGD1-15_A5631	1.33589	2.02592e-147
CTABGD1-15_A8347	1.3357	3.55147e-42
CTABGD1-15_A6052	1.33357	2.024e-98
CTABGD1-15_A8475	1.33354	4.8186e-133
CTABGD1-15_A8738	1.33346	6.95488e-44
CTABGD1-15_A3829	1.333	2.41206e-119
CTABGD1-15_A3817	1.33157	0
CTABGD1-15_A5705	1.33149	5.49393e-105
CTABGD1-15_A1848	1.33121	0
CTABGD1-15_A1869	1.33084	0
CTABGD1-15_A3381	1.33075	0
CTABGD1-15_A6919	1.32951	0
CTABGD1-15_A2675	1.32928	0
CTABGD1-15_A8905	1.32817	1.04712e-19
CTABGD1-15_A8681	1.32683	4.39811e-185
CTABGD1-15_A4853	1.32667	2.582e-87
CTABGD1-15_A0812	1.3247	0
CTABGD1-15_A2853	1.32433	9.23008e-21
CTABGD1-15_A6241	1.3228	1.97364e-160
CTABGD1-15_A2346	1.32255	4.9055e-155
CTABGD1-15_A5827	1.32125	3.42765e-186
CTABGD1-15_A2100	1.31996	2.91828e-12
CTABGD1-15_A6700	1.31835	1.09308e-85
CTABGD1-15_A3841	1.31687	2.98539e-102
CTABGD1-15_A8218	1.31569	0
CTABGD1-15_A5804	1.31471	0
CTABGD1-15_A7994	1.31462	1.18613e-14
CTABGD1-15_A2142	1.31415	7.35517e-67
CTABGD1-15_A5466	1.31356	3.38375e-221
CTABGD1-15_A5766	1.31177	7.21783e-136
CTABGD1-15_A7764	1.31158	3.8687e-297
CTABGD1-15_A6570	1.31138	2.08663e-144
CTABGD1-15_A6593	1.31085	1.48339e-290
CTABGD1-15_A3947	1.30996	3.67209e-26
CTABGD1-15_A6185	1.30509	0
CTABGD1-15_A3959	1.30459	5.34114e-155
CTABGD1-15_A5004	1.30418	0
CTABGD1-15_A6074	1.30269	7.90003e-116
CTABGD1-15_A6269	1.30156	0
CTABGD1-15_A1806	1.30082	8.74561e-11
CTABGD1-15_A2920	1.29903	3.31296e-147
CTABGD1-15_A0628	1.29851	5.73955e-30
CTABGD1-15_A1061	1.2978	2.26759e-45
CTABGD1-15_A5368	1.29464	1.34927e-132
CTABGD1-15_A1203	1.29366	0
CTABGD1-15_A8275	1.2934	2.54139e-80
CTABGD1-15_A1693	1.29324	1.06831e-29
CTABGD1-15_A8803	1.29165	5.45351e-43
CTABGD1-15_A9072	1.28891	5.43137e-238
CTABGD1-15_A4976	1.2887	8.3363e-156
CTABGD1-15_A7447	1.2886	0
CTABGD1-15_A1066	1.28784	1.98499e-145
CTABGD1-15_A1259	1.28771	0
CTABGD1-15_A4164	1.28746	1.46823e-29
CTABGD1-15_A6359	1.28622	0
CTABGD1-15_A4635	1.28551	1.62809e-21
CTABGD1-15_A4029	1.2854	1.34343e-86
CTABGD1-15_A2126	1.28514	0
CTABGD1-15_A8630	1.28483	3.99023e-56
CTABGD1-15_A5549	1.28364	1.68465e-139
CTABGD1-15_A1726	1.28355	2.46234e-175
CTABGD1-15_A8186	1.28307	0
CTABGD1-15_A0535	1.28068	0
CTABGD1-15_A1911	1.28057	0
CTABGD1-15_A7322	1.27656	3.99568e-190
CTABGD1-15_A5046	1.27562	2.46966e-06
CTABGD1-15_A8600	1.2753	0
CTABGD1-15_A1436	1.27488	1.23183e-103
CTABGD1-15_A2359	1.27351	2.47766e-63
CTABGD1-15_A7934	1.2731	2.96017e-185
CTABGD1-15_A6856	1.27297	4.34497e-100
CTABGD1-15_A1642	1.2723	3.04247e-169
CTABGD1-15_A8798	1.27105	1.63446e-05
CTABGD1-15_A7144	1.2702	5.36314e-19
CTABGD1-15_A5993	1.26897	1.43385e-27
CTABGD1-15_A4122	1.26887	0
CTABGD1-15_A3747	1.26797	3.19667e-301
CTABGD1-15_A5656	1.26714	0
CTABGD1-15_A1691	1.26663	3.04871e-106
CTABGD1-15_A4869	1.26589	0
CTABGD1-15_A5574	1.26562	6.16343e-71
CTABGD1-15_A0343	1.26551	2.62275e-11
CTABGD1-15_A4110	1.26484	0
CTABGD1-15_A5509	1.26382	1.32345e-153
CTABGD1-15_A1846	1.26236	1.97029e-42
CTABGD1-15_A8810	1.26191	7.40227e-101
CTABGD1-15_A5685	1.25955	1.70296e-14
CTABGD1-15_A5612	1.25943	2.82417e-70
CTABGD1-15_A4903	1.25876	0
CTABGD1-15_A0693	1.25874	8.65345e-76
CTABGD1-15_A5546	1.25814	6.21417e-190
CTABGD1-15_A7446	1.25734	1.98937e-110
CTABGD1-15_A1677	1.25712	3.26145e-48
CTABGD1-15_A7945	1.25431	2.48381e-275
CTABGD1-15_A5438	1.2534	1.42241e-142
CTABGD1-15_A7912	1.25298	5.12038e-258
CTABGD1-15_A1242	1.25101	1.89707e-20
CTABGD1-15_A7059	1.25089	1.41799e-76
CTABGD1-15_A7100	1.25058	2.68443e-155
CTABGD1-15_A5741	1.25028	1.45925e-58
CTABGD1-15_A7898	1.24995	2.34503e-33
CTABGD1-15_A3652	1.24962	1.61044e-96
CTABGD1-15_A5928	1.24923	0
CTABGD1-15_A7986	1.24875	3.57387e-11
CTABGD1-15_A4877	1.24845	5.58484e-183
CTABGD1-15_A3612	1.24761	0
CTABGD1-15_A7565	1.2459	2.19763e-207
CTABGD1-15_A1894	1.24565	1.53267e-34
CTABGD1-15_A2730	1.24505	4.14689e-21
CTABGD1-15_A1205	1.24413	4.19865e-151
CTABGD1-15_A0482	1.24362	1.21706e-59
CTABGD1-15_A4490	1.24286	5.10999e-136
CTABGD1-15_A2020	1.24148	4.91297e-266
CTABGD1-15_A2999	1.24143	0
CTABGD1-15_A6470	1.24138	5.31993e-260
CTABGD1-15_A8706	1.24137	0
CTABGD1-15_A1299	1.24077	1.18695e-88
CTABGD1-15_A8349	1.24066	4.68918e-50
CTABGD1-15_A0657	1.23936	4.32837e-222
CTABGD1-15_A7341	1.23923	8.51377e-113
CTABGD1-15_A8872	1.23684	1.53272e-17
CTABGD1-15_A5660	1.23607	0
CTABGD1-15_A0210	1.23552	3.20383e-256
CTABGD1-15_A8203	1.23507	0
CTABGD1-15_A4450	1.23404	7.88693e-95
CTABGD1-15_A3799	1.2326	0
CTABGD1-15_A7132	1.22919	9.0745e-154
CTABGD1-15_A6500	1.22831	5.41895e-77
CTABGD1-15_A0718	1.22765	3.76171e-201
CTABGD1-15_A8592	1.22713	5.83496e-05
CTABGD1-15_A4037	1.22584	0
CTABGD1-15_A1504	1.22338	2.2386e-05
CTABGD1-15_A5084	1.22222	4.66483e-264
CTABGD1-15_A1832	1.22165	0
CTABGD1-15_A6933	1.22134	4.24654e-262
CTABGD1-15_A2010	1.22049	2.5422e-42
CTABGD1-15_A0236	1.21944	4.53634e-159
CTABGD1-15_A1198	1.21866	5.84946e-115
CTABGD1-15_A7045	1.21773	0
CTABGD1-15_A0668	1.21772	1.66214e-48
CTABGD1-15_A1854	1.21665	2.87328e-100
CTABGD1-15_A0007	1.21625	0
CTABGD1-15_A4432	1.21571	2.60923e-80
CTABGD1-15_A7882	1.21538	2.48898e-20
CTABGD1-15_A0256	1.21378	5.78377e-190
CTABGD1-15_A6240	1.2131	4.8029e-13
CTABGD1-15_A1360	1.21277	9.38813e-51
CTABGD1-15_A7755	1.21131	0
CTABGD1-15_A0452	1.21121	2.95646e-33
CTABGD1-15_A7590	1.21117	2.18371e-33
CTABGD1-15_A1238	1.21096	1.06144e-77
CTABGD1-15_A6179	1.21071	6.40368e-22
CTABGD1-15_A2571	1.2098	3.10927e-122
CTABGD1-15_A6026	1.20896	2.54489e-72
CTABGD1-15_A1977	1.20865	7.69284e-35
CTABGD1-15_A8261	1.20855	7.1665e-76
CTABGD1-15_A2365	1.20835	9.9923e-28
CTABGD1-15_A7682	1.20768	6.23666e-258
CTABGD1-15_A5536	1.20694	7.87015e-186
CTABGD1-15_A0043	1.20614	0
CTABGD1-15_A8847	1.20507	2.02895e-89
CTABGD1-15_A4794	1.20066	1.52598e-68
CTABGD1-15_A0437	1.20066	5.09484e-07
CTABGD1-15_A4683	1.20066	0.000291859
CTABGD1-15_A1020	1.20066	0.000562364
CTABGD1-15_A5273	1.19764	0
CTABGD1-15_A3194	1.19727	0
CTABGD1-15_A0505	1.19696	0
CTABGD1-15_A3697	1.19596	0
CTABGD1-15_A6274	1.19255	8.63212e-126
CTABGD1-15_A4101	1.19254	5.82201e-218
CTABGD1-15_A1605	1.19186	3.58065e-38
CTABGD1-15_A1721	1.19177	0
CTABGD1-15_A6284	1.19141	0
CTABGD1-15_A0319	1.18966	1.43245e-211
CTABGD1-15_A4866	1.18874	3.51601e-65
CTABGD1-15_A9115	1.18831	8.11366e-63
CTABGD1-15_A3279	1.1876	1.91062e-26
CTABGD1-15_A5140	1.18667	0
CTABGD1-15_A1989	1.18599	4.56719e-70
CTABGD1-15_A0248	1.18582	0
CTABGD1-15_A6768	1.18415	0
CTABGD1-15_A5045	1.18168	4.68683e-09
CTABGD1-15_A8604	1.1804	0
CTABGD1-15_A9084	1.1789	0
CTABGD1-15_A8944	1.17847	2.63474e-244
CTABGD1-15_A5344	1.17654	0
CTABGD1-15_A1538	1.17324	0
CTABGD1-15_A4856	1.1727	6.33215e-266
CTABGD1-15_A1762	1.17266	1.19793e-140
CTABGD1-15_A6753	1.17261	0
CTABGD1-15_A3684	1.17151	0
CTABGD1-15_A7073	1.17137	3.09225e-171
CTABGD1-15_A7127	1.17116	2.71378e-133
CTABGD1-15_A5575	1.16915	0
CTABGD1-15_A1925	1.1683	1.26266e-274
CTABGD1-15_A6496	1.16803	0
CTABGD1-15_A7648	1.16758	8.03786e-162
CTABGD1-15_A7079	1.16675	6.93913e-274
CTABGD1-15_A8178	1.16598	4.30578e-56
CTABGD1-15_A7450	1.1658	2.99671e-47
CTABGD1-15_A3618	1.16566	6.4725e-151
CTABGD1-15_A0694	1.16511	4.29284e-63
CTABGD1-15_A1686	1.16319	0.000554508
CTABGD1-15_A0918	1.16231	5.68108e-77
CTABGD1-15_A4904	1.16178	7.52007e-108
CTABGD1-15_A1606	1.16148	2.28598e-84
CTABGD1-15_A3308	1.16124	2.48315e-55
CTABGD1-15_A4784	1.16055	0
CTABGD1-15_A6978	1.16002	2.15832e-05
CTABGD1-15_A2308	1.15909	2.98416e-72
CTABGD1-15_A5577	1.15898	8.72996e-27
CTABGD1-15_A0767	1.15674	1.8078e-25
CTABGD1-15_A2696	1.1556	1.37282e-75
CTABGD1-15_A0723	1.15509	3.85827e-81
CTABGD1-15_A6345	1.15403	4.35984e-34
CTABGD1-15_A2870	1.15252	1.44271e-116
CTABGD1-15_A4640	1.15026	6.31671e-125
CTABGD1-15_A8321	1.14993	3.13119e-174
CTABGD1-15_A6611	1.1488	9.5069e-89
CTABGD1-15_A5787	1.14873	1.9727e-10
CTABGD1-15_A3839	1.14773	2.09705e-153
CTABGD1-15_A6379	1.14735	5.9603e-83
CTABGD1-15_A4721	1.14698	0
CTABGD1-15_A2721	1.14621	1.03111e-55
CTABGD1-15_A0781	1.14582	3.34856e-53
CTABGD1-15_A6923	1.14566	1.74505e-85
CTABGD1-15_A2038	1.14509	2.37085e-78
CTABGD1-15_A6536	1.14446	0
CTABGD1-15_A7960	1.14294	2.55608e-68
CTABGD1-15_A8961	1.14177	2.11783e-05
CTABGD1-15_A4745	1.14066	3.72516e-112
CTABGD1-15_A4836	1.13917	2.98381e-84
CTABGD1-15_A0225	1.13853	0
CTABGD1-15_A7668	1.13833	2.28899e-285
CTABGD1-15_A0929	1.13667	0
CTABGD1-15_A7335	1.13658	8.97752e-49
CTABGD1-15_A8963	1.13653	2.87064e-13
CTABGD1-15_A1446	1.13637	6.63778e-231
CTABGD1-15_A1179	1.1348	1.45443e-190
CTABGD1-15_A3632	1.13141	1.45068e-55
CTABGD1-15_A8170	1.13062	5.08515e-50
CTABGD1-15_A2548	1.13027	8.80683e-10
CTABGD1-15_A2883	1.1297	0
CTABGD1-15_A3150	1.12871	0
CTABGD1-15_A5729	1.12857	3.4555e-46
CTABGD1-15_A6025	1.12842	1.20604e-64
CTABGD1-15_A0032	1.12732	0
CTABGD1-15_A0705	1.12723	6.20888e-78
CTABGD1-15_A0964	1.12537	3.01827e-09
CTABGD1-15_A5951	1.12506	1.1691e-102
CTABGD1-15_A7596	1.12492	1.37264e-148
CTABGD1-15_A5838	1.12395	3.10373e-14
CTABGD1-15_A1935	1.1237	2.57151e-37
CTABGD1-15_A0167	1.12294	1.31036e-254
CTABGD1-15_A8239	1.12266	3.82217e-11
CTABGD1-15_A8219	1.1222	0
CTABGD1-15_A5202	1.12132	0
CTABGD1-15_A5649	1.12001	1.96339e-179
CTABGD1-15_A4597	1.11993	1.85695e-95
CTABGD1-15_A8175	1.11745	0
CTABGD1-15_A4220	1.11736	1.11154e-81
CTABGD1-15_A5999	1.11689	4.53367e-17
CTABGD1-15_A0842	1.11459	3.44492e-176
CTABGD1-15_A1799	1.11415	2.53411e-44
CTABGD1-15_A4194	1.11213	1.43961e-246
CTABGD1-15_A5797	1.11144	3.29279e-246
CTABGD1-15_A1773	1.11046	7.40054e-05
CTABGD1-15_A2872	1.10919	2.24305e-62
CTABGD1-15_A4475	1.10795	1.96239e-115
CTABGD1-15_A5010	1.10602	6.88864e-114
CTABGD1-15_A8606	1.10429	0
CTABGD1-15_A5702	1.10214	1.09413e-67
CTABGD1-15_A6157	1.1015	9.37014e-61
CTABGD1-15_A2167	1.10106	2.27277e-178
CTABGD1-15_A7421	1.10048	0
CTABGD1-15_A1153	1.10017	1.06842e-94
CTABGD1-15_A5381	1.09914	1.79993e-102
CTABGD1-15_A7556	1.09747	1.17878e-170
CTABGD1-15_A0131	1.0967	0
CTABGD1-15_A7074	1.09661	2.19643e-15
CTABGD1-15_A0364	1.09639	6.95883e-56
CTABGD1-15_A5214	1.09635	2.93809e-94
CTABGD1-15_A5014	1.0943	2.6862e-157
CTABGD1-15_A1864	1.09394	1.58066e-250
CTABGD1-15_A6541	1.09374	1.96186e-05
CTABGD1-15_A6780	1.09355	0
CTABGD1-15_A2704	1.09275	1.16053e-186
CTABGD1-15_A0658	1.09211	0
CTABGD1-15_A1553	1.09191	3.03258e-13
CTABGD1-15_A1736	1.09184	1.37888e-190
CTABGD1-15_A8924	1.09165	2.25321e-128
CTABGD1-15_A8574	1.09151	3.0188e-25
CTABGD1-15_A1978	1.0907	8.99493e-87
CTABGD1-15_A8274	1.09039	3.71007e-66
CTABGD1-15_A3993	1.09009	3.67474e-160
CTABGD1-15_A7058	1.08901	4.68896e-81
CTABGD1-15_A5113	1.08814	3.08026e-87
CTABGD1-15_A2435	1.0881	2.14857e-18
CTABGD1-15_A0468	1.08775	6.1281e-92
CTABGD1-15_A1863	1.08724	0
CTABGD1-15_A6619	1.08689	4.60529e-112
CTABGD1-15_A6810	1.08493	8.26505e-69
CTABGD1-15_A2153	1.08429	4.09247e-35
CTABGD1-15_A4050	1.08426	2.92863e-119
CTABGD1-15_A5680	1.08298	2.11027e-230
CTABGD1-15_A6314	1.08296	0
CTABGD1-15_A4705	1.08266	3.31232e-81
CTABGD1-15_A7418	1.08139	0
CTABGD1-15_A8886	1.08058	0
CTABGD1-15_A8974	1.08037	5.06713e-05
CTABGD1-15_A4871	1.07779	1.37756e-42
CTABGD1-15_A0942	1.07778	4.46149e-108
CTABGD1-15_A5606	1.07742	0
CTABGD1-15_A8004	1.07742	0
CTABGD1-15_A7021	1.07696	6.56286e-141
CTABGD1-15_A3129	1.07555	5.76732e-32
CTABGD1-15_A8160	1.07449	4.77445e-85
CTABGD1-15_A8310	1.0727	0
CTABGD1-15_A3975	1.07234	2.49949e-26
CTABGD1-15_A2187	1.07215	0
CTABGD1-15_A7241	1.07138	5.11467e-06
CTABGD1-15_A5968	1.06968	1.96161e-221
CTABGD1-15_A1025	1.06906	1.9985e-93
CTABGD1-15_A4585	1.06842	3.79514e-67
CTABGD1-15_A2953	1.06807	6.4282e-64
CTABGD1-15_A8572	1.06753	1.785e-59
CTABGD1-15_A7763	1.06683	0
CTABGD1-15_A5427	1.06641	9.5581e-136
CTABGD1-15_A8014	1.06339	0
CTABGD1-15_A9011	1.06298	0
CTABGD1-15_A3569	1.06174	0
CTABGD1-15_A4786	1.06128	2.2716e-35
CTABGD1-15_A4950	1.06029	0
CTABGD1-15_A2635	1.05978	2.81554e-150
CTABGD1-15_A4292	1.05833	1.1143e-167
CTABGD1-15_A7741	1.05783	2.76957e-21
CTABGD1-15_A3480	1.05642	0
CTABGD1-15_A5242	1.05466	0
CTABGD1-15_A1083	1.05427	0
CTABGD1-15_A5030	1.05407	8.81925e-113
CTABGD1-15_A5800	1.05352	1.34923e-268
CTABGD1-15_A2650	1.05325	1.92889e-285
CTABGD1-15_A1617	1.05316	2.28931e-40
CTABGD1-15_A7542	1.05236	8.11797e-57
CTABGD1-15_A0447	1.05208	1.34376e-44
CTABGD1-15_A2077	1.05184	2.97793e-157
CTABGD1-15_A3811	1.0514	1.21869e-71
CTABGD1-15_A0046	1.05075	1.18672e-292
CTABGD1-15_A3072	1.05042	6.26286e-75
CTABGD1-15_A9050	1.04944	3.11223e-61
CTABGD1-15_A4560	1.0476	0
CTABGD1-15_A0524	1.0471	1.32541e-25
CTABGD1-15_A5709	1.04705	2.38424e-91
CTABGD1-15_A7057	1.04678	4.17361e-27
CTABGD1-15_A2053	1.04569	6.51594e-06
CTABGD1-15_A6174	1.04523	4.7461e-296
CTABGD1-15_A0087	1.04412	7.79655e-292
CTABGD1-15_A4413	1.04326	1.47082e-145
CTABGD1-15_A0265	1.04326	1.12085e-157
CTABGD1-15_A4517	1.04312	3.33393e-05
CTABGD1-15_A2634	1.04179	1.95434e-188
CTABGD1-15_A1969	1.04106	1.00151e-186
CTABGD1-15_A2627	1.0395	2.39245e-06
CTABGD1-15_A8270	1.03584	8.09363e-104
CTABGD1-15_A7069	1.03551	2.00202e-232
CTABGD1-15_A3189	1.03268	2.27004e-45
CTABGD1-15_A5629	1.03251	0
CTABGD1-15_A4387	1.03176	4.91935e-20
CTABGD1-15_A3217	1.03135	1.71909e-83
CTABGD1-15_A1688	1.03073	1.26482e-77
CTABGD1-15_A1088	1.03009	2.39864e-205
CTABGD1-15_A1135	1.02908	1.29165e-211
CTABGD1-15_A3470	1.02899	0
CTABGD1-15_A1526	1.02797	9.12403e-187
CTABGD1-15_A3408	1.02686	4.2313e-87
CTABGD1-15_A2274	1.02604	7.18867e-69
CTABGD1-15_A1675	1.02468	0
CTABGD1-15_A7109	1.0229	0
CTABGD1-15_A8253	1.02009	0.000657526
CTABGD1-15_A0489	1.01988	1.15579e-72
CTABGD1-15_A0996	1.01812	4.21941e-46
CTABGD1-15_A3225	1.01607	1.07532e-14
CTABGD1-15_A5430	1.01559	2.00315e-166
CTABGD1-15_A7997	1.01479	1.20043e-10
CTABGD1-15_A0190	1.01462	1.44986e-14
CTABGD1-15_A2813	1.01404	0
CTABGD1-15_A7497	1.0133	1.79737e-90
CTABGD1-15_A6891	1.01218	0
CTABGD1-15_A2396	1.01107	3.52734e-30
CTABGD1-15_A4831	1.01065	7.15725e-21
CTABGD1-15_A5305	1.01048	2.83061e-51
CTABGD1-15_A6880	1.00948	8.20086e-11
CTABGD1-15_A9134	1.0075	3.40858e-14
CTABGD1-15_A4876	1.0072	0
CTABGD1-15_A4025	1.00702	1.24628e-20
CTABGD1-15_A2732	1.00675	0
CTABGD1-15_A2691	1.00559	6.43143e-69
CTABGD1-15_A3535	1.00461	1.59161e-37
CTABGD1-15_A0298	1.00377	1.44674e-09
CTABGD1-15_A7623	1.00375	0
CTABGD1-15_A1341	1.00297	4.51406e-151
CTABGD1-15_A8422	1.00143	4.69565e-42
CTABGD1-15_A1421	1.00106	1.42822e-209
CTABGD1-15_A3725	-1.00017	4.07265e-84
CTABGD1-15_A4427	-1.00097	2.22121e-19
CTABGD1-15_A7451	-1.00128	2.69503e-16
CTABGD1-15_A6522	-1.00193	7.11615e-123
CTABGD1-15_A1947	-1.00197	0
CTABGD1-15_A7813	-1.00199	1.11577e-83
CTABGD1-15_A0183	-1.00224	1.05729e-174
CTABGD1-15_A8163	-1.00243	5.35275e-124
CTABGD1-15_A6654	-1.00271	2.46297e-64
CTABGD1-15_A2937	-1.00355	1.21103e-106
CTABGD1-15_A0507	-1.00363	1.60956e-125
CTABGD1-15_A3863	-1.00517	4.86997e-186
CTABGD1-15_A1184	-1.00538	3.45502e-26
CTABGD1-15_A6374	-1.00595	5.45896e-250
CTABGD1-15_A1214	-1.0063	5.57799e-12
CTABGD1-15_A6207	-1.00879	2.71763e-20
CTABGD1-15_A3003	-1.009	0
CTABGD1-15_A4655	-1.00955	2.63527e-37
CTABGD1-15_A6763	-1.00961	7.47416e-227
CTABGD1-15_A5875	-1.01067	0
CTABGD1-15_A8262	-1.01233	1.92482e-05
CTABGD1-15_A6640	-1.01249	1.2774e-75
CTABGD1-15_A4335	-1.0125	1.39751e-124
CTABGD1-15_A3092	-1.01325	0
CTABGD1-15_A0757	-1.01393	4.37525e-06
CTABGD1-15_A3588	-1.01402	3.50093e-190
CTABGD1-15_A4105	-1.0144	4.81108e-24
CTABGD1-15_A1544	-1.01511	0
CTABGD1-15_A4594	-1.01582	0
CTABGD1-15_A3667	-1.01601	7.61209e-31
CTABGD1-15_A7829	-1.01626	2.18875e-38
CTABGD1-15_A1821	-1.01656	2.33115e-247
CTABGD1-15_A7792	-1.01657	1.33731e-06
CTABGD1-15_A7369	-1.01667	4.54888e-23
CTABGD1-15_A6018	-1.01741	1.80969e-51
CTABGD1-15_A0366	-1.01752	2.91831e-09
CTABGD1-15_A8623	-1.0178	5.85267e-206
CTABGD1-15_A3005	-1.01853	2.9484e-77
CTABGD1-15_A3116	-1.01934	2.47033e-23
CTABGD1-15_A8385	-1.01938	1.31274e-80
CTABGD1-15_A1628	-1.02086	9.22057e-82
CTABGD1-15_A3489	-1.02173	0.000284415
CTABGD1-15_A6858	-1.0219	3.9011e-253
CTABGD1-15_A7944	-1.02229	1.87867e-127
CTABGD1-15_A2781	-1.02252	0
CTABGD1-15_A7844	-1.02338	3.32431e-54
CTABGD1-15_A6106	-1.02465	3e-193
CTABGD1-15_A0344	-1.02627	5.16809e-138
CTABGD1-15_A2171	-1.02644	1.13273e-14
CTABGD1-15_A5080	-1.02694	5.88217e-233
CTABGD1-15_A4242	-1.02753	3.12174e-79
CTABGD1-15_A7303	-1.0276	0
CTABGD1-15_A1398	-1.02764	8.35936e-118
CTABGD1-15_A4434	-1.02802	3.23883e-31
CTABGD1-15_A5350	-1.02841	2.99047e-114
CTABGD1-15_A7503	-1.02903	0
CTABGD1-15_A1354	-1.03024	4.9276e-94
CTABGD1-15_A5725	-1.03067	0.00051947
CTABGD1-15_A7536	-1.03144	2.32395e-90
CTABGD1-15_A2454	-1.0315	8.69883e-188
CTABGD1-15_A8202	-1.03186	6.88894e-62
CTABGD1-15_A8286	-1.03187	6.68996e-101
CTABGD1-15_A6325	-1.03269	8.70855e-28
CTABGD1-15_A4678	-1.03421	1.56086e-109
CTABGD1-15_A7673	-1.03482	0
CTABGD1-15_A6784	-1.03563	2.05259e-52
CTABGD1-15_A8137	-1.03607	1.1427e-32
CTABGD1-15_A3084	-1.03709	8.01487e-29
CTABGD1-15_A4484	-1.03741	5.009e-39
CTABGD1-15_A0467	-1.03771	0
CTABGD1-15_A3354	-1.03802	1.15908e-59
CTABGD1-15_A6311	-1.0384	8.91515e-63
CTABGD1-15_A6384	-1.03858	0
CTABGD1-15_A0484	-1.03938	0
CTABGD1-15_A2927	-1.0405	4.27824e-80
CTABGD1-15_A8846	-1.0409	0
CTABGD1-15_A5662	-1.04096	1.94114e-130
CTABGD1-15_A1556	-1.0412	4.56061e-291
CTABGD1-15_A4651	-1.04147	4.76622e-47
CTABGD1-15_A0834	-1.04168	1.71904e-59
CTABGD1-15_A7608	-1.04263	0
CTABGD1-15_A3457	-1.04321	1.3067e-67
CTABGD1-15_A5750	-1.04427	1.24397e-68
CTABGD1-15_A3389	-1.04524	0
CTABGD1-15_A7924	-1.04525	1.73198e-46
CTABGD1-15_A1918	-1.04556	7.02156e-106
CTABGD1-15_A1174	-1.04597	2.97432e-45
CTABGD1-15_A2629	-1.0469	3.24004e-63
CTABGD1-15_A0480	-1.04743	1.0557e-70
CTABGD1-15_A8619	-1.04772	0
CTABGD1-15_A4181	-1.04875	0
CTABGD1-15_A7033	-1.04939	0
CTABGD1-15_A3641	-1.04972	2.73913e-16
CTABGD1-15_A8257	-1.05033	3.34733e-41
CTABGD1-15_A2195	-1.05052	0
CTABGD1-15_A8343	-1.05093	2.9413e-86
CTABGD1-15_A8599	-1.05138	9.04042e-195
CTABGD1-15_A3585	-1.05173	7.73931e-09
CTABGD1-15_A2421	-1.05271	4.3783e-146
CTABGD1-15_A1781	-1.05365	0
CTABGD1-15_A3963	-1.05529	1.28423e-123
CTABGD1-15_A6991	-1.05568	8.77716e-45
CTABGD1-15_A5187	-1.05576	3.85251e-33
CTABGD1-15_A6653	-1.05594	0
CTABGD1-15_A3106	-1.05598	1.80879e-19
CTABGD1-15_A3473	-1.05614	0
CTABGD1-15_A3165	-1.05711	4.47621e-125
CTABGD1-15_A1346	-1.05727	0
CTABGD1-15_A5974	-1.05749	3.1285e-05
CTABGD1-15_A7700	-1.05791	0
CTABGD1-15_A6819	-1.0601	3.09326e-281
CTABGD1-15_A0488	-1.06013	0
CTABGD1-15_A7528	-1.0602	4.96047e-71
CTABGD1-15_A2234	-1.06094	4.29777e-295
CTABGD1-15_A3821	-1.0611	2.58862e-13
CTABGD1-15_A8387	-1.06126	1.31606e-99
CTABGD1-15_A7428	-1.06148	2.92482e-48
CTABGD1-15_A1222	-1.06181	1.48357e-26
CTABGD1-15_A2259	-1.06237	0.00026525
CTABGD1-15_A8258	-1.06325	2.61974e-158
CTABGD1-15_A8195	-1.06381	0
CTABGD1-15_A8109	-1.06422	0
CTABGD1-15_A8149	-1.06454	8.0619e-229
CTABGD1-15_A2744	-1.06455	2.10544e-40
CTABGD1-15_A5303	-1.065	3.73418e-39
CTABGD1-15_A8168	-1.06575	1.99522e-71
CTABGD1-15_A5353	-1.06593	4.50545e-45
CTABGD1-15_A5864	-1.06688	9.79045e-79
CTABGD1-15_A4321	-1.06794	0
CTABGD1-15_A4120	-1.06884	2.25996e-272
CTABGD1-15_A8320	-1.07094	1.11643e-10
CTABGD1-15_A0243	-1.07229	1.12799e-172
CTABGD1-15_A8338	-1.07355	0
CTABGD1-15_A6047	-1.0739	6.749e-212
CTABGD1-15_A7052	-1.0748	1.88545e-114
CTABGD1-15_A0670	-1.07567	3.94856e-34
CTABGD1-15_A8425	-1.07618	3.13767e-59
CTABGD1-15_A7929	-1.07618	0.000189481
CTABGD1-15_A1357	-1.07733	2.20768e-21
CTABGD1-15_A8698	-1.07839	9.15901e-119
CTABGD1-15_A6689	-1.07847	5.17289e-87
CTABGD1-15_A9123	-1.08152	6.27666e-94
CTABGD1-15_A2486	-1.08152	0
CTABGD1-15_A4345	-1.0823	0
CTABGD1-15_A5150	-1.08275	0
CTABGD1-15_A2719	-1.08277	0
CTABGD1-15_A6363	-1.08305	6.7007e-240
CTABGD1-15_A6588	-1.08353	8.7664e-211
CTABGD1-15_A4356	-1.0838	4.50363e-05
CTABGD1-15_A1406	-1.08474	6.02798e-157
CTABGD1-15_A7928	-1.08506	4.42725e-85
CTABGD1-15_A5568	-1.08562	5.46546e-43
CTABGD1-15_A9106	-1.08628	4.22698e-174
CTABGD1-15_A3967	-1.08633	1.43773e-91
CTABGD1-15_A8795	-1.08662	3.09837e-07
CTABGD1-15_A5087	-1.08699	3.69239e-175
CTABGD1-15_A7893	-1.08746	1.86058e-38
CTABGD1-15_A2995	-1.08786	3.09129e-220
CTABGD1-15_A4783	-1.08842	0
CTABGD1-15_A5887	-1.08924	1.21201e-130
CTABGD1-15_A8841	-1.09012	7.20786e-11
CTABGD1-15_A7169	-1.09016	6.83291e-137
CTABGD1-15_A1078	-1.09083	5.77388e-278
CTABGD1-15_A3029	-1.09086	5.45154e-55
CTABGD1-15_A4281	-1.09141	1.46552e-154
CTABGD1-15_A7853	-1.0916	1.65659e-111
CTABGD1-15_A4911	-1.09265	1.19685e-11
CTABGD1-15_A5500	-1.09286	5.04507e-72
CTABGD1-15_A9092	-1.09327	9.42691e-70
CTABGD1-15_A4846	-1.09348	7.44611e-213
CTABGD1-15_A6842	-1.0935	2.30037e-16
CTABGD1-15_A1916	-1.09373	1.73311e-148
CTABGD1-15_A2483	-1.09387	1.92629e-64
CTABGD1-15_A4747	-1.09533	8.83675e-52
CTABGD1-15_A3693	-1.09541	0
CTABGD1-15_A6159	-1.09549	7.81943e-97
CTABGD1-15_A6419	-1.0965	6.0612e-18
CTABGD1-15_A1333	-1.09676	7.31094e-26
CTABGD1-15_A2610	-1.09742	2.50113e-52
CTABGD1-15_A1235	-1.09815	3.57737e-22
CTABGD1-15_A0511	-1.09865	4.706e-143
CTABGD1-15_A7373	-1.09983	3.54466e-48
CTABGD1-15_A8070	-1.1006	0
CTABGD1-15_A8620	-1.10116	8.95723e-74
CTABGD1-15_A5984	-1.10167	9.34383e-65
CTABGD1-15_A3479	-1.10183	1.95566e-251
CTABGD1-15_A4769	-1.10194	2.04103e-117
CTABGD1-15_A1990	-1.10215	9.0061e-94
CTABGD1-15_A4946	-1.1024	3.71116e-38
CTABGD1-15_A5395	-1.10288	3.07332e-83
CTABGD1-15_A5765	-1.10346	4.90582e-106
CTABGD1-15_A5403	-1.10568	0
CTABGD1-15_A5768	-1.10658	4.80493e-42
CTABGD1-15_A2312	-1.10661	1.07217e-25
CTABGD1-15_A2636	-1.10706	1.84103e-114
CTABGD1-15_A4231	-1.10725	0
CTABGD1-15_A5608	-1.10833	5.79467e-12
CTABGD1-15_A5476	-1.10839	0
CTABGD1-15_A6302	-1.10944	1.28044e-06
CTABGD1-15_A3724	-1.10985	5.45972e-43
CTABGD1-15_A9129	-1.11022	3.05954e-66
CTABGD1-15_A1580	-1.11024	7.02533e-27
CTABGD1-15_A2745	-1.11045	3.03799e-54
CTABGD1-15_A3399	-1.11047	2.48525e-242
CTABGD1-15_A8731	-1.11102	1.40546e-40
CTABGD1-15_A8050	-1.11107	0
CTABGD1-15_A4011	-1.11152	1.67857e-191
CTABGD1-15_A9044	-1.11199	5.31472e-42
CTABGD1-15_A7672	-1.11209	5.34002e-53
CTABGD1-15_A5207	-1.11242	1.99963e-49
CTABGD1-15_A6082	-1.113	3.26204e-29
CTABGD1-15_A1814	-1.11374	0
CTABGD1-15_A5742	-1.11414	9.12228e-126
CTABGD1-15_A8589	-1.11424	0
CTABGD1-15_A4886	-1.11512	1.41702e-14
CTABGD1-15_A2294	-1.11569	1.53084e-46
CTABGD1-15_A7713	-1.1159	0
CTABGD1-15_A0365	-1.11664	3.68504e-193
CTABGD1-15_A5298	-1.11693	2.87909e-279
CTABGD1-15_A2980	-1.11727	0
CTABGD1-15_A1673	-1.11783	1.17549e-102
CTABGD1-15_A1107	-1.118	9.91506e-33
CTABGD1-15_A6246	-1.1187	0
CTABGD1-15_A8515	-1.12031	0.000625902
CTABGD1-15_A5738	-1.12065	1.70932e-282
CTABGD1-15_A3663	-1.12072	1.0974e-181
CTABGD1-15_A6407	-1.12086	4.09009e-06
CTABGD1-15_A0820	-1.12127	3.75375e-47
CTABGD1-15_A2701	-1.12127	0.000327222
CTABGD1-15_A1934	-1.1214	1.78461e-186
CTABGD1-15_A6587	-1.12204	7.52963e-99
CTABGD1-15_A3096	-1.1227	1.70733e-54
CTABGD1-15_A2215	-1.12294	1.43523e-76
CTABGD1-15_A0778	-1.1242	5.09146e-45
CTABGD1-15_A8568	-1.12425	8.73313e-186
CTABGD1-15_A3190	-1.12466	2.43668e-17
CTABGD1-15_A6413	-1.12468	8.85907e-112
CTABGD1-15_A7603	-1.12483	4.08102e-163
CTABGD1-15_A6333	-1.12487	2.06062e-23
CTABGD1-15_A5844	-1.12524	0
CTABGD1-15_A3291	-1.12551	2.54915e-20
CTABGD1-15_A6488	-1.12815	3.02206e-220
CTABGD1-15_A0030	-1.1282	8.1033e-10
CTABGD1-15_A3053	-1.12823	9.4363e-308
CTABGD1-15_A5121	-1.12828	0
CTABGD1-15_A8652	-1.12891	0
CTABGD1-15_A6320	-1.12892	3.04062e-81
CTABGD1-15_A2677	-1.12905	9.50128e-77
CTABGD1-15_A6029	-1.12923	0
CTABGD1-15_A3351	-1.12942	3.05847e-67
CTABGD1-15_A1302	-1.12973	1.89357e-05
CTABGD1-15_A4591	-1.13071	6.56445e-263
CTABGD1-15_A7197	-1.13182	3.50638e-12
CTABGD1-15_A9003	-1.13203	1.76703e-35
CTABGD1-15_A2327	-1.13236	2.11263e-152
CTABGD1-15_A3688	-1.13251	0
CTABGD1-15_A1167	-1.13276	1.54891e-57
CTABGD1-15_A8468	-1.13291	3.06082e-301
CTABGD1-15_A7859	-1.13334	1.3e-23
CTABGD1-15_A3607	-1.13381	1.7839e-143
CTABGD1-15_A2894	-1.1371	0
CTABGD1-15_A9021	-1.13721	5.63703e-41
CTABGD1-15_A2841	-1.13778	0
CTABGD1-15_A2663	-1.13807	9.89008e-189
CTABGD1-15_A2025	-1.13818	0
CTABGD1-15_A3435	-1.13849	8.46526e-09
CTABGD1-15_A2907	-1.13919	1.79052e-15
CTABGD1-15_A3259	-1.13919	0.000836775
CTABGD1-15_A8164	-1.13951	1.77941e-47
CTABGD1-15_A7974	-1.14009	1.2324e-208
CTABGD1-15_A5900	-1.14024	2.22365e-247
CTABGD1-15_A8796	-1.14173	2.84697e-06
CTABGD1-15_A1414	-1.14192	7.09498e-19
CTABGD1-15_A1485	-1.14251	3.77078e-40
CTABGD1-15_A6897	-1.14284	0
CTABGD1-15_A6237	-1.14327	0
CTABGD1-15_A4529	-1.14511	5.94179e-44
CTABGD1-15_A0815	-1.14522	3.08453e-140
CTABGD1-15_A4614	-1.14706	6.48296e-237
CTABGD1-15_A2472	-1.14947	3.1535e-257
CTABGD1-15_A2639	-1.14984	1.23561e-33
CTABGD1-15_A2739	-1.15017	6.26114e-72
CTABGD1-15_A6528	-1.15023	1.42864e-229
CTABGD1-15_A2630	-1.15026	0
CTABGD1-15_A8678	-1.15036	1.18466e-12
CTABGD1-15_A6079	-1.15147	3.97603e-12
CTABGD1-15_A5563	-1.15265	3.88626e-270
CTABGD1-15_A8875	-1.15372	9.94626e-61
CTABGD1-15_A6973	-1.15432	0.000591772
CTABGD1-15_A3347	-1.1544	4.00256e-35
CTABGD1-15_A2447	-1.15545	0
CTABGD1-15_A4256	-1.15555	1.48891e-84
CTABGD1-15_A8488	-1.15567	0
CTABGD1-15_A6874	-1.15568	4.61088e-24
CTABGD1-15_A1441	-1.15589	1.46608e-15
CTABGD1-15_A2339	-1.15615	5.31274e-99
CTABGD1-15_A3670	-1.15639	1.21515e-197
CTABGD1-15_A3605	-1.15649	1.90276e-123
CTABGD1-15_A4935	-1.15658	5.58157e-34
CTABGD1-15_A8750	-1.15666	4.71824e-45
CTABGD1-15_A8155	-1.15689	5.71985e-07
CTABGD1-15_A8827	-1.15689	0.000117056
CTABGD1-15_A6820	-1.15749	3.21184e-181
CTABGD1-15_A5743	-1.15753	1.11624e-134
CTABGD1-15_A6698	-1.15753	2.5246e-109
CTABGD1-15_A7414	-1.15873	0
CTABGD1-15_A8419	-1.1597	5.22297e-245
CTABGD1-15_A1505	-1.1608	0
CTABGD1-15_A8492	-1.16186	3.12123e-236
CTABGD1-15_A1643	-1.16239	0
CTABGD1-15_A7816	-1.16267	0
CTABGD1-15_A5985	-1.16309	3.58649e-12
CTABGD1-15_A0555	-1.16435	2.08315e-53
CTABGD1-15_A3964	-1.16585	0
CTABGD1-15_A5599	-1.16747	6.46045e-273
CTABGD1-15_A3973	-1.16753	0
CTABGD1-15_A7465	-1.16798	2.91318e-77
CTABGD1-15_A4632	-1.16816	0
CTABGD1-15_A6135	-1.16984	9.46627e-76
CTABGD1-15_A4607	-1.16987	1.43789e-296
CTABGD1-15_A4563	-1.1709	2.56058e-06
CTABGD1-15_A3363	-1.17091	3.79895e-307
CTABGD1-15_A3774	-1.17102	6.19254e-19
CTABGD1-15_A2905	-1.17126	1.88273e-96
CTABGD1-15_A2170	-1.17131	7.01343e-61
CTABGD1-15_A7216	-1.17149	5.16429e-163
CTABGD1-15_A3199	-1.17157	6.83859e-50
CTABGD1-15_A6163	-1.17183	0
CTABGD1-15_A3336	-1.1728	8.28936e-08
CTABGD1-15_A7290	-1.17578	1.03002e-202
CTABGD1-15_A0554	-1.17718	4.18137e-114
CTABGD1-15_A4431	-1.17785	1.12313e-15
CTABGD1-15_A2378	-1.17856	1.56432e-258
CTABGD1-15_A6308	-1.17861	2.40259e-59
CTABGD1-15_A6117	-1.1789	1.82937e-43
CTABGD1-15_A1453	-1.17898	2.25555e-26
CTABGD1-15_A0855	-1.17945	0
CTABGD1-15_A0689	-1.17985	2.16959e-104
CTABGD1-15_A2535	-1.17997	7.85449e-56
CTABGD1-15_A1873	-1.18008	0
CTABGD1-15_A3181	-1.18025	6.74678e-52
CTABGD1-15_A3393	-1.18077	3.56225e-78
CTABGD1-15_A6900	-1.18156	9.44605e-265
CTABGD1-15_A3139	-1.18207	0
CTABGD1-15_A8590	-1.18208	0
CTABGD1-15_A8429	-1.18248	0
CTABGD1-15_A2996	-1.18267	1.38987e-11
CTABGD1-15_A7523	-1.18305	0.000289542
CTABGD1-15_A3418	-1.18349	0
CTABGD1-15_A7445	-1.18439	7.11367e-50
CTABGD1-15_A5859	-1.18448	2.6891e-53
CTABGD1-15_A6616	-1.18482	2.2195e-138
CTABGD1-15_A0123	-1.18533	5.32592e-57
CTABGD1-15_A4448	-1.18558	2.4411e-29
CTABGD1-15_A5857	-1.18597	2.50595e-13
CTABGD1-15_A3592	-1.18667	1.97575e-132
CTABGD1-15_A7514	-1.18744	0
CTABGD1-15_A3972	-1.18771	4.07277e-18
CTABGD1-15_A0475	-1.1879	1.54555e-180
CTABGD1-15_A4405	-1.18878	1.1152e-104
CTABGD1-15_A6826	-1.18879	1.1731e-186
CTABGD1-15_A4272	-1.18912	1.28873e-106
CTABGD1-15_A4645	-1.18998	3.66431e-136
CTABGD1-15_A2261	-1.19051	8.79441e-109
CTABGD1-15_A8472	-1.19086	1.27962e-180
CTABGD1-15_A7189	-1.19103	1.66976e-100
CTABGD1-15_A5085	-1.19162	0
CTABGD1-15_A5473	-1.19166	1.51783e-10
CTABGD1-15_A4716	-1.19166	6.74324e-07
CTABGD1-15_A2357	-1.19196	5.82376e-140
CTABGD1-15_A7547	-1.19456	0
CTABGD1-15_A0546	-1.19462	2.91981e-51
CTABGD1-15_A3572	-1.19466	0
CTABGD1-15_A4438	-1.19481	0
CTABGD1-15_A1547	-1.19708	0
CTABGD1-15_A6629	-1.19717	1.31851e-47
CTABGD1-15_A8148	-1.19783	0
CTABGD1-15_A3598	-1.19851	0
CTABGD1-15_A7188	-1.19927	6.9326e-30
CTABGD1-15_A3193	-1.19927	5.29741e-08
CTABGD1-15_A0196	-1.19932	4.47313e-62
CTABGD1-15_A8577	-1.19968	9.44817e-88
CTABGD1-15_A7067	-1.20083	4.56979e-260
CTABGD1-15_A3552	-1.20091	2.38002e-224
CTABGD1-15_A4865	-1.20208	0
CTABGD1-15_A5757	-1.20273	0
CTABGD1-15_A7907	-1.20316	4.23267e-37
CTABGD1-15_A6785	-1.2035	8.11723e-24
CTABGD1-15_A7274	-1.20373	9.68868e-08
CTABGD1-15_A5235	-1.20373	0.000390903
CTABGD1-15_A6069	-1.20373	0.000390903
CTABGD1-15_A2411	-1.20395	0
CTABGD1-15_A5559	-1.20476	0
CTABGD1-15_A3484	-1.20506	0
CTABGD1-15_A9088	-1.2051	0
CTABGD1-15_A4280	-1.20577	6.4594e-238
CTABGD1-15_A8987	-1.20593	1.03327e-122
CTABGD1-15_A4642	-1.20615	1.08269e-31
CTABGD1-15_A3055	-1.20747	4.55006e-147
CTABGD1-15_A5018	-1.20886	1.61032e-123
CTABGD1-15_A5856	-1.20886	4.13268e-16
CTABGD1-15_A6740	-1.20935	4.2432e-214
CTABGD1-15_A1397	-1.21027	5.67945e-14
CTABGD1-15_A4818	-1.21106	0
CTABGD1-15_A0329	-1.21127	1.28002e-29
CTABGD1-15_A1613	-1.21145	1.31845e-215
CTABGD1-15_A5228	-1.21221	0
CTABGD1-15_A1158	-1.21287	1.51923e-58
CTABGD1-15_A7640	-1.21326	1.99634e-243
CTABGD1-15_A4771	-1.2138	5.9247e-19
CTABGD1-15_A7555	-1.21646	9.24557e-57
CTABGD1-15_A1856	-1.21663	1.09614e-77
CTABGD1-15_A3657	-1.21675	0
CTABGD1-15_A8428	-1.21719	4.26993e-36
CTABGD1-15_A2582	-1.21784	9.19739e-125
CTABGD1-15_A6750	-1.21865	0
CTABGD1-15_A0420	-1.21905	2.19211e-278
CTABGD1-15_A4278	-1.22022	0
CTABGD1-15_A9087	-1.22175	5.80226e-22
CTABGD1-15_A3951	-1.22179	9.04111e-40
CTABGD1-15_A6545	-1.2221	5.52019e-200
CTABGD1-15_A6016	-1.22255	2.20526e-50
CTABGD1-15_A3861	-1.22363	2.92236e-24
CTABGD1-15_A3101	-1.22384	0.0001945
CTABGD1-15_A5977	-1.22518	3.68804e-110
CTABGD1-15_A9142	-1.22575	0
CTABGD1-15_A7023	-1.22587	3.42138e-135
CTABGD1-15_A4984	-1.22643	5.54677e-145
CTABGD1-15_A4604	-1.22676	1.4216e-05
CTABGD1-15_A1960	-1.22742	3.17754e-34
CTABGD1-15_A3689	-1.22788	5.37502e-53
CTABGD1-15_A8904	-1.22965	1.89559e-164
CTABGD1-15_A8381	-1.23024	0
CTABGD1-15_A7494	-1.23027	1.90506e-53
CTABGD1-15_A0552	-1.23031	0
CTABGD1-15_A5191	-1.23087	0
CTABGD1-15_A8431	-1.2319	0
CTABGD1-15_A7548	-1.23214	0
CTABGD1-15_A5146	-1.2323	6.10942e-08
CTABGD1-15_A9144	-1.2323	0.000519849
CTABGD1-15_A3678	-1.23374	1.62923e-62
CTABGD1-15_A5418	-1.23445	1.83593e-147
CTABGD1-15_A9014	-1.23529	3.16896e-14
CTABGD1-15_A7352	-1.23578	1.29509e-22
CTABGD1-15_A2074	-1.23583	6.10775e-248
CTABGD1-15_A5666	-1.23716	4.22755e-149
CTABGD1-15_A8209	-1.23716	2.25654e-113
CTABGD1-15_A0295	-1.23726	1.12628e-16
CTABGD1-15_A6644	-1.23778	0
CTABGD1-15_A4162	-1.238	0
CTABGD1-15_A5971	-1.23885	1.03732e-95
CTABGD1-15_A8786	-1.23921	6.28877e-179
CTABGD1-15_A4983	-1.23974	1.2478e-243
CTABGD1-15_A1591	-1.24036	0
CTABGD1-15_A7176	-1.24107	3.19132e-114
CTABGD1-15_A6703	-1.24211	0
CTABGD1-15_A4392	-1.24245	3.00348e-68
CTABGD1-15_A2773	-1.24321	2.25577e-20
CTABGD1-15_A0785	-1.24352	3.73891e-232
CTABGD1-15_A2886	-1.24487	3.96085e-159
CTABGD1-15_A6024	-1.2449	0
CTABGD1-15_A4304	-1.24495	0
CTABGD1-15_A5824	-1.24556	6.93527e-252
CTABGD1-15_A1049	-1.24666	7.82227e-212
CTABGD1-15_A4909	-1.2468	4.42113e-61
CTABGD1-15_A9016	-1.2473	0
CTABGD1-15_A5941	-1.24842	1.90366e-22
CTABGD1-15_A4124	-1.24963	6.07595e-212
CTABGD1-15_A7265	-1.24976	9.72003e-11
CTABGD1-15_A7226	-1.24976	9.72003e-11
CTABGD1-15_A2993	-1.25028	0
CTABGD1-15_A0878	-1.25029	5.00636e-51
CTABGD1-15_A1696	-1.25052	0
CTABGD1-15_A8460	-1.25175	8.45646e-76
CTABGD1-15_A1076	-1.25175	7.45059e-60
CTABGD1-15_A8781	-1.25187	3.29921e-96
CTABGD1-15_A6133	-1.252	3.20121e-35
CTABGD1-15_A8071	-1.2522	5.1981e-07
CTABGD1-15_A7284	-1.25284	9.90943e-55
CTABGD1-15_A4289	-1.25371	0
CTABGD1-15_A3094	-1.25407	8.69734e-75
CTABGD1-15_A6104	-1.2545	7.62708e-27
CTABGD1-15_A0566	-1.25499	1.93396e-224
CTABGD1-15_A9073	-1.25848	1.70838e-53
CTABGD1-15_A1096	-1.25877	0.000986444
CTABGD1-15_A6995	-1.25897	0
CTABGD1-15_A3049	-1.25924	3.99627e-66
CTABGD1-15_A8147	-1.25947	8.92454e-237
CTABGD1-15_A8029	-1.25958	1.13948e-39
CTABGD1-15_A2936	-1.26148	0
CTABGD1-15_A7819	-1.26227	0
CTABGD1-15_A5387	-1.263	4.7935e-06
CTABGD1-15_A7502	-1.26373	4.77073e-81
CTABGD1-15_A3090	-1.26387	0
CTABGD1-15_A6871	-1.26401	2.4439e-05
CTABGD1-15_A4620	-1.26432	0
CTABGD1-15_A8603	-1.26665	1.90796e-69
CTABGD1-15_A8049	-1.268	2.76721e-53
CTABGD1-15_A4720	-1.26817	6.53314e-246
CTABGD1-15_A5421	-1.26883	0.000688373
CTABGD1-15_A4972	-1.26913	7.38065e-48
CTABGD1-15_A7769	-1.2694	7.42751e-27
CTABGD1-15_A3748	-1.27056	0
CTABGD1-15_A2596	-1.27144	9.06768e-05
CTABGD1-15_A8392	-1.27156	0
CTABGD1-15_A0599	-1.27206	0
CTABGD1-15_A5143	-1.27286	0
CTABGD1-15_A5523	-1.27318	2.21236e-116
CTABGD1-15_A0498	-1.27335	0
CTABGD1-15_A6394	-1.27384	3.94613e-50
CTABGD1-15_A0038	-1.27583	9.16564e-53
CTABGD1-15_A6404	-1.27639	1.15389e-67
CTABGD1-15_A5962	-1.27692	0
CTABGD1-15_A1755	-1.27717	2.75776e-184
CTABGD1-15_A6206	-1.27782	0
CTABGD1-15_A5843	-1.27804	1.49492e-22
CTABGD1-15_A0403	-1.27866	2.61607e-64
CTABGD1-15_A8345	-1.27906	4.08195e-213
CTABGD1-15_A0066	-1.27926	1.81912e-86
CTABGD1-15_A6821	-1.27977	1.94122e-68
CTABGD1-15_A5922	-1.28033	1.04253e-113
CTABGD1-15_A4947	-1.28109	5.05938e-299
CTABGD1-15_A4046	-1.28189	0
CTABGD1-15_A9136	-1.28254	1.20717e-08
CTABGD1-15_A4672	-1.2827	1.71771e-17
CTABGD1-15_A4082	-1.28283	9.42146e-145
CTABGD1-15_A8748	-1.28362	0
CTABGD1-15_A0724	-1.28367	1.98168e-19
CTABGD1-15_A5283	-1.28409	1.35891e-110
CTABGD1-15_A1739	-1.28413	7.31931e-223
CTABGD1-15_A8035	-1.28477	0.00033843
CTABGD1-15_A6838	-1.28477	0.00033843
CTABGD1-15_A4446	-1.28515	0
CTABGD1-15_A2850	-1.28525	0
CTABGD1-15_A6140	-1.28584	4.69414e-202
CTABGD1-15_A7500	-1.28593	0
CTABGD1-15_A7849	-1.28621	4.71456e-58
CTABGD1-15_A7005	-1.28724	0
CTABGD1-15_A1536	-1.28799	0
CTABGD1-15_A6080	-1.28806	2.34109e-182
CTABGD1-15_A4906	-1.28862	2.8149e-92
CTABGD1-15_A5896	-1.28864	8.45257e-30
CTABGD1-15_A6201	-1.28892	7.39627e-89
CTABGD1-15_A2330	-1.29097	5.23255e-207
CTABGD1-15_A7449	-1.29111	6.97908e-147
CTABGD1-15_A3649	-1.29119	2.26103e-05
CTABGD1-15_A4574	-1.29335	7.82221e-159
CTABGD1-15_A7441	-1.29351	8.09284e-98
CTABGD1-15_A0401	-1.29446	0
CTABGD1-15_A2823	-1.29471	7.22085e-26
CTABGD1-15_A6397	-1.29487	0
CTABGD1-15_A6040	-1.29499	3.14574e-177
CTABGD1-15_A7112	-1.29501	5.476e-143
CTABGD1-15_A2083	-1.29504	1.60508e-05
CTABGD1-15_A0151	-1.29567	4.51172e-138
CTABGD1-15_A8311	-1.29637	0
CTABGD1-15_A1037	-1.29684	0.000167395
CTABGD1-15_A5776	-1.2975	0
CTABGD1-15_A0217	-1.29841	1.59287e-271
CTABGD1-15_A3721	-1.29977	0
CTABGD1-15_A0297	-1.30009	1.53875e-14
CTABGD1-15_A0752	-1.30013	0
CTABGD1-15_A1903	-1.30044	0
CTABGD1-15_A6004	-1.30112	1.17381e-118
CTABGD1-15_A2231	-1.30344	5.43582e-84
CTABGD1-15_A6323	-1.30368	2.0366e-59
CTABGD1-15_A5793	-1.3038	0
CTABGD1-15_A5025	-1.30572	0
CTABGD1-15_A1200	-1.3063	2.95065e-07
CTABGD1-15_A3750	-1.30949	0
CTABGD1-15_A4925	-1.30966	4.77293e-194
CTABGD1-15_A7218	-1.30973	3.98597e-183
CTABGD1-15_A1982	-1.3103	6.85617e-14
CTABGD1-15_A5128	-1.3112	2.3522e-34
CTABGD1-15_A8992	-1.31189	2.024e-56
CTABGD1-15_A1068	-1.31214	0
CTABGD1-15_A8815	-1.31292	1.37582e-93
CTABGD1-15_A3511	-1.31306	1.79638e-28
CTABGD1-15_A6774	-1.31319	0
CTABGD1-15_A2457	-1.31425	2.41391e-70
CTABGD1-15_A4099	-1.31451	0
CTABGD1-15_A3178	-1.31471	7.71887e-83
CTABGD1-15_A1783	-1.315	7.92439e-291
CTABGD1-15_A1516	-1.31504	9.4137e-15
CTABGD1-15_A5572	-1.31543	2.59925e-101
CTABGD1-15_A5567	-1.31575	5.663e-213
CTABGD1-15_A4890	-1.31603	1.0725e-17
CTABGD1-15_A4338	-1.31666	0
CTABGD1-15_A2407	-1.31675	0
CTABGD1-15_A6893	-1.31719	0.000907771
CTABGD1-15_A7999	-1.3179	2.59411e-39
CTABGD1-15_A2213	-1.31831	0
CTABGD1-15_A1632	-1.31841	9.7311e-81
CTABGD1-15_A0775	-1.31976	8.25647e-13
CTABGD1-15_A8857	-1.32058	1.53037e-217
CTABGD1-15_A6625	-1.32081	2.57851e-150
CTABGD1-15_A6551	-1.32082	6.31845e-22
CTABGD1-15_A4974	-1.32087	0
CTABGD1-15_A2984	-1.32146	7.21007e-261
CTABGD1-15_A1229	-1.32319	0
CTABGD1-15_A1851	-1.32337	1.04914e-19
CTABGD1-15_A2196	-1.32411	5.4215e-56
CTABGD1-15_A1075	-1.32575	1.22454e-36
CTABGD1-15_A2536	-1.32612	0
CTABGD1-15_A2157	-1.32691	0
CTABGD1-15_A8395	-1.32772	0.000442673
CTABGD1-15_A8277	-1.32848	0
CTABGD1-15_A7489	-1.32862	0
CTABGD1-15_A7613	-1.32866	4.26481e-202
CTABGD1-15_A7896	-1.32948	0
CTABGD1-15_A8312	-1.33065	2.25662e-293
CTABGD1-15_A7956	-1.33079	0
CTABGD1-15_A5132	-1.33118	0
CTABGD1-15_A7588	-1.33197	2.11768e-108
CTABGD1-15_A5432	-1.33228	1.21972e-192
CTABGD1-15_A1474	-1.33293	5.74609e-79
CTABGD1-15_A1571	-1.33308	3.57784e-08
CTABGD1-15_A8941	-1.33467	2.54819e-253
CTABGD1-15_A6811	-1.33573	3.67031e-259
CTABGD1-15_A7595	-1.33584	5.57452e-76
CTABGD1-15_A8188	-1.33753	5.47593e-85
CTABGD1-15_A4580	-1.33832	2.98474e-36
CTABGD1-15_A6455	-1.3385	0.000153405
CTABGD1-15_A0645	-1.33947	6.664e-102
CTABGD1-15_A8001	-1.34181	5.3383e-294
CTABGD1-15_A0908	-1.3422	1.45705e-62
CTABGD1-15_A4936	-1.34229	3.32455e-173
CTABGD1-15_A1191	-1.34286	0
CTABGD1-15_A2546	-1.34288	7.88413e-31
CTABGD1-15_A6317	-1.34295	0
CTABGD1-15_A1497	-1.3432	3.79709e-38
CTABGD1-15_A6608	-1.34325	6.32106e-43
CTABGD1-15_A4175	-1.34366	8.90532e-10
CTABGD1-15_A3187	-1.34401	0
CTABGD1-15_A5812	-1.34413	0
CTABGD1-15_A8416	-1.34487	1.20954e-278
CTABGD1-15_A2375	-1.34677	7.35376e-86
CTABGD1-15_A3766	-1.34679	0
CTABGD1-15_A1148	-1.34721	2.26167e-55
CTABGD1-15_A7166	-1.34778	3.8002e-05
CTABGD1-15_A4397	-1.34918	0
CTABGD1-15_A0770	-1.34954	2.68525e-05
CTABGD1-15_A4916	-1.35017	4.4601e-235
CTABGD1-15_A3924	-1.35247	2.08327e-169
CTABGD1-15_A1664	-1.35305	1.51279e-40
CTABGD1-15_A8583	-1.3531	1.75645e-226
CTABGD1-15_A6239	-1.35461	7.73921e-76
CTABGD1-15_A3801	-1.355	0
CTABGD1-15_A8144	-1.35508	0
CTABGD1-15_A7192	-1.35519	7.43402e-108
CTABGD1-15_A4582	-1.3556	1.65795e-47
CTABGD1-15_A0179	-1.35581	9.74116e-65
CTABGD1-15_A5775	-1.35649	1.91105e-77
CTABGD1-15_A5294	-1.35776	6.05136e-167
CTABGD1-15_A7903	-1.35789	1.63651e-156
CTABGD1-15_A2615	-1.35789	1.09915e-302
CTABGD1-15_A5700	-1.35877	3.59067e-189
CTABGD1-15_A5170	-1.35877	2.13636e-10
CTABGD1-15_A5770	-1.35883	8.54868e-221
CTABGD1-15_A1899	-1.35972	2.15535e-164
CTABGD1-15_A1597	-1.35974	0
CTABGD1-15_A8537	-1.361	6.09841e-84
CTABGD1-15_A6429	-1.36134	8.29126e-42
CTABGD1-15_A8554	-1.36182	0
CTABGD1-15_A7498	-1.36278	0
CTABGD1-15_A5699	-1.36359	1.84375e-253
CTABGD1-15_A0315	-1.36369	1.12705e-162
CTABGD1-15_A8207	-1.36471	0
CTABGD1-15_A7950	-1.3674	4.81364e-80
CTABGD1-15_A7281	-1.36754	1.03917e-68
CTABGD1-15_A7897	-1.36794	1.51435e-211
CTABGD1-15_A0857	-1.36873	6.7102e-300
CTABGD1-15_A5252	-1.3691	0
CTABGD1-15_A1376	-1.37007	2.34894e-45
CTABGD1-15_A7735	-1.37009	6.86355e-17
CTABGD1-15_A7674	-1.3701	0
CTABGD1-15_A8365	-1.37012	4.52009e-223
CTABGD1-15_A8540	-1.37068	7.98815e-40
CTABGD1-15_A4630	-1.37075	1.77727e-114
CTABGD1-15_A3213	-1.37154	1.01705e-105
CTABGD1-15_A4862	-1.37191	7.44221e-109
CTABGD1-15_A6038	-1.37213	0
CTABGD1-15_A9125	-1.37328	2.51553e-30
CTABGD1-15_A7689	-1.37415	1.69344e-212
CTABGD1-15_A5366	-1.37707	6.13629e-31
CTABGD1-15_A0576	-1.37934	1.30099e-64
CTABGD1-15_A1890	-1.37958	3.29149e-262
CTABGD1-15_A7508	-1.38071	8.44637e-60
CTABGD1-15_A0341	-1.38152	0
CTABGD1-15_A6368	-1.38186	2.67458e-212
CTABGD1-15_A1661	-1.38257	0
CTABGD1-15_A7757	-1.38318	0
CTABGD1-15_A8370	-1.3843	1.22404e-05
CTABGD1-15_A5740	-1.3843	0.000822837
CTABGD1-15_A4138	-1.38767	0
CTABGD1-15_A8744	-1.38785	8.7927e-33
CTABGD1-15_A3026	-1.38815	8.80024e-31
CTABGD1-15_A5998	-1.38873	9.8429e-167
CTABGD1-15_A7400	-1.38886	6.92536e-162
CTABGD1-15_A1835	-1.38932	3.54745e-106
CTABGD1-15_A9033	-1.3895	0
CTABGD1-15_A2064	-1.39115	0
CTABGD1-15_A1807	-1.39276	5.32445e-15
CTABGD1-15_A2089	-1.39306	0
CTABGD1-15_A0238	-1.39443	5.82648e-106
CTABGD1-15_A5178	-1.39523	1.07741e-203
CTABGD1-15_A6220	-1.39576	7.33389e-149
CTABGD1-15_A1099	-1.39587	0
CTABGD1-15_A5588	-1.39615	0
CTABGD1-15_A8730	-1.39736	1.14573e-10
CTABGD1-15_A4868	-1.39746	0
CTABGD1-15_A5850	-1.39768	8.60411e-254
CTABGD1-15_A0244	-1.39856	7.46403e-25
CTABGD1-15_A1523	-1.39864	3.8336e-281
CTABGD1-15_A9138	-1.39941	0
CTABGD1-15_A1231	-1.40036	0
CTABGD1-15_A3022	-1.40079	3.83368e-41
CTABGD1-15_A1700	-1.40079	2.48954e-28
CTABGD1-15_A1496	-1.40095	2.62676e-262
CTABGD1-15_A5437	-1.40138	8.92644e-09
CTABGD1-15_A8792	-1.40172	6.76312e-118
CTABGD1-15_A8562	-1.40194	0
CTABGD1-15_A5604	-1.40215	0
CTABGD1-15_A7753	-1.40304	6.06023e-48
CTABGD1-15_A3468	-1.40418	0
CTABGD1-15_A1650	-1.40419	0
CTABGD1-15_A4248	-1.40452	0
CTABGD1-15_A5658	-1.4046	8.93697e-144
CTABGD1-15_A8278	-1.40506	0
CTABGD1-15_A1315	-1.40516	0
CTABGD1-15_A2637	-1.40634	8.83335e-191
CTABGD1-15_A4377	-1.40746	3.1189e-145
CTABGD1-15_A4169	-1.40753	4.64251e-25
CTABGD1-15_A5139	-1.40924	0
CTABGD1-15_A0922	-1.40974	0
CTABGD1-15_A1476	-1.41165	9.97594e-97
CTABGD1-15_A3122	-1.41172	0
CTABGD1-15_A6278	-1.41287	2.20692e-100
CTABGD1-15_A3587	-1.41298	1.96471e-279
CTABGD1-15_A1189	-1.414	8.7645e-191
CTABGD1-15_A3565	-1.41533	5.57123e-06
CTABGD1-15_A4852	-1.41641	4.07947e-204
CTABGD1-15_A4200	-1.41645	1.52697e-267
CTABGD1-15_A7044	-1.41792	6.6767e-80
CTABGD1-15_A5519	-1.4184	0
CTABGD1-15_A5265	-1.41997	8.62521e-258
CTABGD1-15_A1273	-1.42095	1.41586e-233
CTABGD1-15_A0543	-1.42096	6.19201e-65
CTABGD1-15_A5275	-1.42333	7.89948e-134
CTABGD1-15_A7289	-1.42554	3.8038e-90
CTABGD1-15_A3250	-1.42867	4.20241e-267
CTABGD1-15_A6834	-1.4291	1.51189e-159
CTABGD1-15_A5000	-1.43077	4.81186e-166
CTABGD1-15_A5869	-1.43321	1.13329e-11
CTABGD1-15_A2006	-1.43456	0
CTABGD1-15_A5592	-1.43546	7.38745e-163
CTABGD1-15_A4776	-1.43621	0
CTABGD1-15_A4111	-1.43718	5.98079e-221
CTABGD1-15_A1784	-1.43805	0
CTABGD1-15_A3086	-1.43856	5.01616e-183
CTABGD1-15_A3439	-1.44016	1.14371e-50
CTABGD1-15_A2922	-1.44113	4.08795e-38
CTABGD1-15_A3938	-1.44132	0
CTABGD1-15_A1831	-1.44204	0
CTABGD1-15_A4457	-1.44204	0
CTABGD1-15_A1518	-1.44269	8.595e-93
CTABGD1-15_A0626	-1.44417	1.04947e-105
CTABGD1-15_A8263	-1.44467	1.92172e-214
CTABGD1-15_A8915	-1.44471	7.01426e-27
CTABGD1-15_A0791	-1.4457	2.34303e-28
CTABGD1-15_A1303	-1.44576	0
CTABGD1-15_A1417	-1.44591	9.51372e-280
CTABGD1-15_A3942	-1.44636	1.49401e-281
CTABGD1-15_A4722	-1.44734	0
CTABGD1-15_A6067	-1.44915	1.29496e-16
CTABGD1-15_A6585	-1.44995	2.29395e-281
CTABGD1-15_A7146	-1.45017	2.29903e-239
CTABGD1-15_A0504	-1.45114	0
CTABGD1-15_A6370	-1.45153	3.03473e-48
CTABGD1-15_A5103	-1.4522	2.6769e-246
CTABGD1-15_A3294	-1.45232	0
CTABGD1-15_A8323	-1.45334	3.764e-19
CTABGD1-15_A3000	-1.45381	0
CTABGD1-15_A2930	-1.45408	9.97246e-130
CTABGD1-15_A3623	-1.45437	7.85879e-37
CTABGD1-15_A8953	-1.45453	0
CTABGD1-15_A7155	-1.45469	7.28828e-19
CTABGD1-15_A6224	-1.45469	5.58997e-14
CTABGD1-15_A1774	-1.45469	2.09547e-07
CTABGD1-15_A8761	-1.45469	9.87552e-06
CTABGD1-15_A5144	-1.4549	0
CTABGD1-15_A4532	-1.45577	1.01331e-147
CTABGD1-15_A4469	-1.45682	0
CTABGD1-15_A5650	-1.45688	1.02202e-134
CTABGD1-15_A8380	-1.45706	2.93777e-07
CTABGD1-15_A2968	-1.45809	4.5236e-275
CTABGD1-15_A5545	-1.45896	0
CTABGD1-15_A3001	-1.46025	1.26203e-08
CTABGD1-15_A8121	-1.46092	0
CTABGD1-15_A1676	-1.46116	4.49644e-219
CTABGD1-15_A2260	-1.46122	4.51746e-37
CTABGD1-15_A2173	-1.46134	0
CTABGD1-15_A6487	-1.46149	0
CTABGD1-15_A7585	-1.46192	2.60356e-35
CTABGD1-15_A7349	-1.46256	5.31357e-198
CTABGD1-15_A5443	-1.46295	4.80627e-129
CTABGD1-15_A0372	-1.4635	0
CTABGD1-15_A4461	-1.46454	4.72364e-53
CTABGD1-15_A3126	-1.46461	6.96497e-208
CTABGD1-15_A3100	-1.46605	1.68093e-39
CTABGD1-15_A3371	-1.4666	1.69481e-43
CTABGD1-15_A2541	-1.46715	0
CTABGD1-15_A4736	-1.46741	8.9242e-106
CTABGD1-15_A2584	-1.46745	0
CTABGD1-15_A0533	-1.47043	0
CTABGD1-15_A3969	-1.4706	5.54509e-27
CTABGD1-15_A2459	-1.4713	0
CTABGD1-15_A5069	-1.47136	2.95696e-72
CTABGD1-15_A2803	-1.47362	6.98764e-140
CTABGD1-15_A7430	-1.47701	1.24391e-78
CTABGD1-15_A8732	-1.47721	2.2866e-39
CTABGD1-15_A6665	-1.47812	2.21928e-155
CTABGD1-15_A8230	-1.4784	0
CTABGD1-15_A3375	-1.47863	4.79763e-65
CTABGD1-15_A1656	-1.47929	9.60224e-128
CTABGD1-15_A7402	-1.48012	0
CTABGD1-15_A6952	-1.48129	2.76848e-124
CTABGD1-15_A3700	-1.4813	0
CTABGD1-15_A5115	-1.48268	3.31102e-59
CTABGD1-15_A0951	-1.48331	0
CTABGD1-15_A9091	-1.48362	1.51884e-66
CTABGD1-15_A0575	-1.48417	0
CTABGD1-15_A7215	-1.48468	1.04433e-41
CTABGD1-15_A4165	-1.48476	6.0364e-37
CTABGD1-15_A0322	-1.4851	1.28417e-15
CTABGD1-15_A1520	-1.48546	0
CTABGD1-15_A1027	-1.48597	0
CTABGD1-15_A0840	-1.48637	0
CTABGD1-15_A8199	-1.48653	1.47235e-51
CTABGD1-15_A4581	-1.48662	0
CTABGD1-15_A3093	-1.48808	1.28645e-95
CTABGD1-15_A2458	-1.48838	2.21391e-16
CTABGD1-15_A6091	-1.48853	0
CTABGD1-15_A6626	-1.48864	6.21844e-06
CTABGD1-15_A7709	-1.48868	7.42174e-305
CTABGD1-15_A3756	-1.48981	0
CTABGD1-15_A1844	-1.49095	4.12632e-269
CTABGD1-15_A2021	-1.49122	0.000110585
CTABGD1-15_A4229	-1.492	0
CTABGD1-15_A5334	-1.49271	0
CTABGD1-15_A7135	-1.49384	0
CTABGD1-15_A2350	-1.49407	0
CTABGD1-15_A7662	-1.49456	0
CTABGD1-15_A2075	-1.49485	1.31282e-109
CTABGD1-15_A7887	-1.49538	4.00702e-221
CTABGD1-15_A5367	-1.49539	3.25829e-182
CTABGD1-15_A8507	-1.49562	2.80222e-132
CTABGD1-15_A0746	-1.49581	2.35103e-12
CTABGD1-15_A1283	-1.49608	9.96188e-102
[truncated: 1,675 more rows]

## Sheet: TableS5
TableS5 GO annotation of DEGs between two adjacent development stages.
GO Term ID	GO Term	Level 1	Level 2	Term Candidate Gene Num	Total Candidate Gene Num	Rich Ratio	P value
GO:0055085	transmembrane transport	biological_process	localization	13	52	0.0562771	0.000615048
GO:0005975	carbohydrate metabolic process	biological_process	metabolic process	10	52	0.0675676	0.00071832
GO:0016052	carbohydrate catabolic process	biological_process	metabolic process	4	52	0.153846	0.00177704
GO:0016021	integral component of membrane	cellular_component	membrane part	47	63	0.0323469	2.00874e-05
GO:0031224	intrinsic component of membrane	cellular_component	membrane part	47	63	0.0321918	2.35707e-05
GO:0044425	membrane part	cellular_component	membrane part	47	63	0.0306989	0.000110367
GO:0016020	membrane	cellular_component	membrane	47	63	0.0293017	0.000467997
GO:0000981	RNA polymerase II transcription factor activity, sequence-specific DNA binding	molecular_function	transcription regulator activity	10	88	0.0632911	0.0020516
GO:0003700	DNA binding transcription factor activity	molecular_function	transcription regulator activity	11	88	0.055	0.00372408
GO:0008171	O-methyltransferase activity	molecular_function	catalytic activity	3	88	0.2	0.00376486
GO:0031047	gene silencing by RNA	biological_process	biological regulation	2	52	0.285714	0.00834321
GO:0016741	transferase activity, transferring one-carbon groups	molecular_function	catalytic activity	8	88	0.0592593	0.00857518
GO:0140110	transcription regulator activity	molecular_function	transcription regulator activity	11	88	0.0486726	0.00927159
GO:0006810	transport	biological_process	localization	17	52	0.0360934	0.0114704
GO:0016491	oxidoreductase activity	molecular_function	catalytic activity	19	88	0.0374016	0.0115377
GO:0051234	establishment of localization	biological_process	localization	17	52	0.0355649	0.0132714
GO:0004553	hydrolase activity, hydrolyzing O-glycosyl compounds	molecular_function	catalytic activity	6	88	0.0652174	0.0143833
GO:0003824	catalytic activity	molecular_function	catalytic activity	69	88	0.0252747	0.0166596
GO:0051179	localization	biological_process	localization	17	52	0.0342052	0.0193296
GO:0016798	hydrolase activity, acting on glycosyl bonds	molecular_function	catalytic activity	6	88	0.06	0.0209506
GO:0008168	methyltransferase activity	molecular_function	catalytic activity	7	88	0.0538462	0.0222414
GO:0046914	transition metal ion binding	molecular_function	binding	15	88	0.0376884	0.0234713
GO:0008270	zinc ion binding	molecular_function	binding	12	88	0.040404	0.0261394
GO:0030246	carbohydrate binding	molecular_function	binding	3	88	0.0882353	0.0368036
GO:0019520	aldonic acid metabolic process	biological_process	cellular process	1	52	0.5	0.0411918
GO:0019521	D-gluconate metabolic process	biological_process	cellular process	1	52	0.5	0.0411918
GO:0031082	BLOC complex	cellular_component	cell	1	63	0.5	0.0417449
GO:0031083	BLOC-1 complex	cellular_component	cell	1	63	0.5	0.0417449
GO:0031332	RNAi effector complex	cellular_component	cell	1	63	0.5	0.0417449
GO:0016458	gene silencing	biological_process	biological regulation	2	52	0.125	0.04231
GO:0003871	5-methyltetrahydropteroyltriglutamate-homocysteine S-methyltransferase activity	molecular_function	catalytic activity	1	88	0.5	0.0431163
GO:0004070	aspartate carbamoyltransferase activity	molecular_function	catalytic activity	1	88	0.5	0.0431163
GO:0004448	isocitrate dehydrogenase activity	molecular_function	catalytic activity	1	88	0.5	0.0431163
GO:0009975	cyclase activity	molecular_function	catalytic activity	1	88	0.5	0.0431163
GO:0016652	oxidoreductase activity, acting on NAD(P)H, NAD(P) as acceptor	molecular_function	catalytic activity	1	88	0.5	0.0431163
GO:0042085	5-methyltetrahydropteroyltri-L-glutamate-dependent methyltransferase activity	molecular_function	catalytic activity	1	88	0.5	0.0431163
GO:0009892	negative regulation of metabolic process	biological_process	biological regulation	3	52	0.0731707	0.0520094
GO:0016539	intein-mediated protein splicing	biological_process	metabolic process	1	52	0.333333	0.061159
GO:0030908	protein splicing	biological_process	metabolic process	1	52	0.333333	0.061159
GO:0008061	chitin binding	molecular_function	binding	2	88	0.105263	0.063175
GO:0001871	pattern binding	molecular_function	binding	1	88	0.333333	0.0639799
GO:0003922	GMP synthase (glutamine-hydrolyzing) activity	molecular_function	catalytic activity	1	88	0.333333	0.0639799
GO:0004396	hexokinase activity	molecular_function	catalytic activity	1	88	0.333333	0.0639799
GO:0004563	beta-N-acetylhexosaminidase activity	molecular_function	catalytic activity	1	88	0.333333	0.0639799
GO:0005536	glucose binding	molecular_function	binding	1	88	0.333333	0.0639799
GO:0008172	S-methyltransferase activity	molecular_function	catalytic activity	1	88	0.333333	0.0639799
GO:0015929	hexosaminidase activity	molecular_function	catalytic activity	1	88	0.333333	0.0639799
GO:0016597	amino acid binding	molecular_function	binding	1	88	0.333333	0.0639799
GO:0016743	carboxyl- or carbamoyltransferase activity	molecular_function	catalytic activity	1	88	0.333333	0.0639799
GO:0017069	snRNA binding	molecular_function	binding	1	88	0.333333	0.0639799
GO:0017176	phosphatidylinositol N-acetylglucosaminyltransferase activity	molecular_function	catalytic activity	1	88	0.333333	0.0639799
GO:0030247	polysaccharide binding	molecular_function	binding	1	88	0.333333	0.0639799
GO:0102148	N-acetyl-beta-D-galactosaminidase activity	molecular_function	catalytic activity	1	88	0.333333	0.0639799
GO:0046872	metal ion binding	molecular_function	binding	21	88	0.0303468	0.0648046
GO:0004497	monooxygenase activity	molecular_function	catalytic activity	4	88	0.0571429	0.0651234
GO:0043169	cation binding	molecular_function	binding	21	88	0.0302158	0.0673203
GO:0048037	cofactor binding	molecular_function	binding	12	88	0.0342857	0.0752247
GO:0001678	cellular glucose homeostasis	biological_process	biological regulation	1	52	0.25	0.0807182
GO:0006857	oligopeptide transport	biological_process	localization	1	52	0.25	0.0807182
GO:0033500	carbohydrate homeostasis	biological_process	biological regulation	1	52	0.25	0.0807182
GO:0042593	glucose homeostasis	biological_process	biological regulation	1	52	0.25	0.0807182
GO:0004088	carbamoyl-phosphate synthase (glutamine-hydrolyzing) activity	molecular_function	catalytic activity	1	88	0.25	0.0843938
GO:0004930	G-protein coupled receptor activity	molecular_function	signal transducer activity	1	88	0.25	0.0843938
GO:0008496	mannan endo-1,6-alpha-mannosidase activity	molecular_function	catalytic activity	1	88	0.25	0.0843938
GO:0016705	oxidoreductase activity, acting on paired donors, with incorporation or reduction of molecular oxygen	molecular_function	catalytic activity	4	88	0.0506329	0.0923507
GO:0016651	oxidoreductase activity, acting on NAD(P)H	molecular_function	catalytic activity	2	88	0.0833333	0.0951451
GO:0015171	amino acid transmembrane transporter activity	molecular_function	transporter activity	2	88	0.08	0.102004
GO:0003847	1-alkyl-2-acetylglycerophosphocholine esterase activity	molecular_function	catalytic activity	1	88	0.2	0.104367
GO:0003968	RNA-directed 5'-3' RNA polymerase activity	molecular_function	catalytic activity	1	88	0.2	0.104367
GO:0004888	transmembrane signaling receptor activity	molecular_function	signal transducer activity	1	88	0.2	0.104367
GO:0016712	oxidoreductase activity, acting on paired donors, with incorporation or reduction of molecular oxygen, reduced flavin or flavoprotein as one donor, and incorporation of one atom of oxygen	molecular_function	catalytic activity	1	88	0.2	0.104367
GO:0099600	transmembrane receptor activity	molecular_function	molecular transducer activity	1	88	0.2	0.104367
GO:0016042	lipid catabolic process	biological_process	metabolic process	2	52	0.0714286	0.113951
GO:0035556	intracellular signal transduction	biological_process	biological regulation	3	52	0.0517241	0.118071
GO:0044275	cellular carbohydrate catabolic process	biological_process	cellular process	1	52	0.166667	0.118645
GO:0015238	drug transmembrane transporter activity	molecular_function	transporter activity	1	88	0.166667	0.12391
GO:0015926	glucosidase activity	molecular_function	catalytic activity	1	88	0.166667	0.12391
GO:0048038	quinone binding	molecular_function	binding	1	88	0.166667	0.12391
GO:0031177	phosphopantetheine binding	molecular_function	binding	2	88	0.0689655	0.130679
GO:0005342	organic acid transmembrane transporter activity	molecular_function	transporter activity	2	88	0.0666667	0.138115
GO:0046943	carboxylic acid transmembrane transporter activity	molecular_function	transporter activity	2	88	0.0666667	0.138115
GO:0072341	modified amino acid binding	molecular_function	binding	2	88	0.0666667	0.138115
GO:0048519	negative regulation of biological process	biological_process	biological regulation	3	52	0.047619	0.141582
GO:0008514	organic anion transmembrane transporter activity	molecular_function	transporter activity	2	88	0.0625	0.153255
GO:0000272	polysaccharide catabolic process	biological_process	metabolic process	1	52	0.125	0.155036
GO:0006206	pyrimidine nucleobase metabolic process	biological_process	cellular process	1	52	0.125	0.155036
GO:0006207	'de novo' pyrimidine nucleobase biosynthetic process	biological_process	cellular process	1	52	0.125	0.155036
GO:0009086	methionine biosynthetic process	biological_process	cellular process	1	52	0.125	0.155036
GO:0019856	pyrimidine nucleobase biosynthetic process	biological_process	cellular process	1	52	0.125	0.155036
GO:0005506	iron ion binding	molecular_function	binding	3	88	0.047619	0.157102
GO:0003954	NADH dehydrogenase activity	molecular_function	catalytic activity	1	88	0.125	0.161739
GO:0008137	NADH dehydrogenase (ubiquinone) activity	molecular_function	catalytic activity	1	88	0.125	0.161739
GO:0008375	acetylglucosaminyltransferase activity	molecular_function	catalytic activity	1	88	0.125	0.161739
GO:0019200	carbohydrate kinase activity	molecular_function	catalytic activity	1	88	0.125	0.161739
GO:0050136	NADH dehydrogenase (quinone) activity	molecular_function	catalytic activity	1	88	0.125	0.161739
GO:0020037	heme binding	molecular_function	binding	3	88	0.046875	0.162383
GO:0046906	tetrapyrrole binding	molecular_function	binding	3	88	0.046875	0.162383
GO:0010629	negative regulation of gene expression	biological_process	biological regulation	2	52	0.0571429	0.16393
GO:0006096	glycolytic process	biological_process	cellular process	1	52	0.111111	0.172675
GO:0006165	nucleoside diphosphate phosphorylation	biological_process	cellular process	1	52	0.111111	0.172675
GO:0006757	ATP generation from ADP	biological_process	cellular process	1	52	0.111111	0.172675
GO:0046939	nucleotide phosphorylation	biological_process	cellular process	1	52	0.111111	0.172675
GO:0072329	monocarboxylic acid catabolic process	biological_process	cellular process	1	52	0.111111	0.172675
GO:0000287	magnesium ion binding	molecular_function	binding	2	88	0.0571429	0.176525
GO:0031406	carboxylic acid binding	molecular_function	binding	1	88	0.111111	0.180044
GO:0043177	organic acid binding	molecular_function	binding	1	88	0.111111	0.180044
GO:0048029	monosaccharide binding	molecular_function	binding	1	88	0.111111	0.180044
GO:0016787	hydrolase activity	molecular_function	catalytic activity	26	88	0.0258964	0.182298
GO:0010605	negative regulation of macromolecule metabolic process	biological_process	biological regulation	2	52	0.0526316	0.186417
GO:0000097	sulfur amino acid biosynthetic process	biological_process	cellular process	1	52	0.1	0.189952
GO:0006541	glutamine metabolic process	biological_process	cellular process	1	52	0.1	0.189952
GO:0006555	methionine metabolic process	biological_process	cellular process	1	52	0.1	0.189952
GO:0016655	oxidoreductase activity, acting on NAD(P)H, quinone or similar compound as acceptor	molecular_function	catalytic activity	1	88	0.1	0.197953
GO:0033218	amide binding	molecular_function	binding	2	88	0.0526316	0.20031
GO:0006091	generation of precursor metabolites and energy	biological_process	cellular process	2	52	0.05	0.20165
GO:0009135	purine nucleoside diphosphate metabolic process	biological_process	cellular process	1	52	0.0909091	0.206876
GO:0009179	purine ribonucleoside diphosphate metabolic process	biological_process	cellular process	1	52	0.0909091	0.206876
GO:0009185	ribonucleoside diphosphate metabolic process	biological_process	cellular process	1	52	0.0909091	0.206876
GO:0046031	ADP metabolic process	biological_process	cellular process	1	52	0.0909091	0.206876
GO:0000096	sulfur amino acid metabolic process	biological_process	cellular process	1	52	0.0833333	0.223452
GO:0009132	nucleoside diphosphate metabolic process	biological_process	cellular process	1	52	0.0833333	0.223452
GO:0016485	protein processing	biological_process	metabolic process	1	52	0.0833333	0.223452
GO:0006629	lipid metabolic process	biological_process	metabolic process	5	52	0.0318471	0.225397
GO:0006812	cation transport	biological_process	localization	2	52	0.0454545	0.232519
GO:0016407	acetyltransferase activity	molecular_function	catalytic activity	2	88	0.047619	0.232552
GO:0004559	alpha-mannosidase activity	molecular_function	catalytic activity	1	88	0.0833333	0.232619
GO:0004872	receptor activity	molecular_function	molecular transducer activity	1	88	0.0833333	0.232619
GO:0015923	mannosidase activity	molecular_function	catalytic activity	1	88	0.0833333	0.232619
GO:0038023	signaling receptor activity	molecular_function	signal transducer activity	1	88	0.0833333	0.232619
GO:1901575	organic substance catabolic process	biological_process	metabolic process	6	52	0.03	0.233113
GO:0006090	pyruvate metabolic process	biological_process	cellular process	1	52	0.0769231	0.239689
GO:0016903	oxidoreductase activity, acting on the aldehyde or oxo group of donors	molecular_function	catalytic activity	1	88	0.0769231	0.249393
GO:0005976	polysaccharide metabolic process	biological_process	metabolic process	1	52	0.0714286	0.255593
GO:0006505	GPI anchor metabolic process	biological_process	cellular process	1	52	0.0714286	0.255593
GO:0006506	GPI anchor biosynthetic process	biological_process	cellular process	1	52	0.0714286	0.255593
GO:0006661	phosphatidylinositol biosynthetic process	biological_process	cellular process	1	52	0.0714286	0.255593
GO:0006664	glycolipid metabolic process	biological_process	cellular process	1	52	0.0714286	0.255593
GO:0009247	glycolipid biosynthetic process	biological_process	cellular process	1	52	0.0714286	0.255593
GO:1903509	liposaccharide metabolic process	biological_process	metabolic process	1	52	0.0714286	0.255593
GO:0016747	transferase activity, transferring acyl groups other than amino-acyl groups	molecular_function	catalytic activity	3	88	0.0365854	0.2646
GO:0008194	UDP-glycosyltransferase activity	molecular_function	catalytic activity	1	88	0.0714286	0.265803
GO:0060089	molecular transducer activity	molecular_function	molecular transducer activity	1	88	0.0714286	0.265803
GO:0030001	metal ion transport	biological_process	localization	1	52	0.0666667	0.27117
GO:0045934	negative regulation of nucleobase-containing compound metabolic process	biological_process	biological regulation	1	52	0.0666667	0.27117
GO:0046467	membrane lipid biosynthetic process	biological_process	cellular process	1	52	0.0666667	0.27117
GO:0008509	anion transmembrane transporter activity	molecular_function	transporter activity	2	88	0.0416667	0.281404
GO:0016884	carbon-nitrogen ligase activity, with glutamine as amido-N-donor	molecular_function	catalytic activity	1	88	0.0666667	0.281859
GO:0006497	protein lipidation	biological_process	cellular process	1	52	0.0625	0.286427
GO:0042158	lipoprotein biosynthetic process	biological_process	cellular process	1	52	0.0625	0.286427
GO:0046112	nucleobase biosynthetic process	biological_process	cellular process	1	52	0.0625	0.286427
GO:0019842	vitamin binding	molecular_function	binding	3	88	0.0348837	0.288485
GO:0007165	signal transduction	biological_process	biological regulation	3	52	0.032967	0.293546
GO:0023052	signaling	biological_process	signaling	3	52	0.032967	0.293546
GO:0003746	translation elongation factor activity	molecular_function	binding	1	88	0.0625	0.297568
GO:0004499	N,N-dimethylaniline monooxygenase activity	molecular_function	catalytic activity	1	88	0.0625	0.297568
GO:0006643	membrane lipid metabolic process	biological_process	cellular process	1	52	0.0588235	0.301371
GO:0042157	lipoprotein metabolic process	biological_process	metabolic process	1	52	0.0588235	0.301371
GO:0055082	cellular chemical homeostasis	biological_process	biological regulation	1	52	0.0588235	0.301371
GO:0006099	tricarboxylic acid cycle	biological_process	cellular process	1	52	0.0555556	0.316008
GO:0006101	citrate metabolic process	biological_process	cellular process	1	52	0.0555556	0.316008
GO:0009060	aerobic respiration	biological_process	cellular process	1	52	0.0555556	0.316008
GO:0051172	negative regulation of nitrogen compound metabolic process	biological_process	biological regulation	1	52	0.0555556	0.316008
GO:0072350	tricarboxylic acid metabolic process	biological_process	cellular process	1	52	0.0555556	0.316008
GO:0072528	pyrimidine-containing compound biosynthetic process	biological_process	cellular process	1	52	0.0555556	0.316008
GO:0032787	monocarboxylic acid metabolic process	biological_process	cellular process	2	52	0.0363636	0.318254
GO:0007154	cell communication	biological_process	cellular process	3	52	0.03125	0.322498
GO:0009056	catabolic process	biological_process	metabolic process	6	52	0.0266667	0.324819
GO:0009067	aspartate family amino acid biosynthetic process	biological_process	cellular process	1	52	0.0526316	0.330344
GO:0009112	nucleobase metabolic process	biological_process	cellular process	1	52	0.0526316	0.330344
GO:0048878	chemical homeostasis	biological_process	biological regulation	1	52	0.0526316	0.330344
GO:0072527	pyrimidine-containing compound metabolic process	biological_process	cellular process	1	52	0.0526316	0.330344
GO:0003677	DNA binding	molecular_function	binding	9	88	0.0260116	0.339716
GO:0004177	aminopeptidase activity	molecular_function	catalytic activity	1	88	0.0526316	0.342685
GO:0031324	negative regulation of cellular metabolic process	biological_process	biological regulation	1	52	0.05	0.344385
GO:0005681	spliceosomal complex	cellular_component	organelle part	1	63	0.05	0.348004
GO:0006811	ion transport	biological_process	localization	2	52	0.0338983	0.349102
GO:0005085	guanyl-nucleotide exchange factor activity	molecular_function	molecular function regulator	1	88	0.05	0.357077
GO:0051604	protein maturation	biological_process	metabolic process	1	52	0.047619	0.358137
GO:0006351	transcription, DNA-templated	biological_process	cellular process	5	52	0.0263158	0.361357
GO:0097659	nucleic acid-templated transcription	biological_process	cellular process	5	52	0.0263158	0.361357
GO:0032774	RNA biosynthetic process	biological_process	cellular process	5	52	0.026178	0.365628
GO:0015075	ion transmembrane transporter activity	molecular_function	transporter activity	4	88	0.027972	0.379472
GO:0007264	small GTPase mediated signal transduction	biological_process	biological regulation	1	52	0.0434783	0.384798
GO:0044272	sulfur compound biosynthetic process	biological_process	cellular process	1	52	0.0434783	0.384798
GO:0016709	oxidoreductase activity, acting on paired donors, with incorporation or reduction of molecular oxygen, NAD(P)H as one donor, and incorporation of one atom of oxygen	molecular_function	catalytic activity	1	88	0.0454545	0.384934
GO:0019752	carboxylic acid metabolic process	biological_process	cellular process	6	52	0.0248963	0.386458
GO:0009066	aspartate family amino acid metabolic process	biological_process	cellular process	1	52	0.0416667	0.397719
GO:0019362	pyridine nucleotide metabolic process	biological_process	cellular process	1	52	0.0416667	0.397719
GO:0044262	cellular carbohydrate metabolic process	biological_process	cellular process	1	52	0.0416667	0.397719
GO:0046496	nicotinamide nucleotide metabolic process	biological_process	cellular process	1	52	0.0416667	0.397719
GO:0051539	4 iron, 4 sulfur cluster binding	molecular_function	binding	1	88	0.0434783	0.398412
GO:0043436	oxoacid metabolic process	biological_process	cellular process	6	52	0.0243902	0.405872
GO:0006818	hydrogen transport	biological_process	localization	1	52	0.04	0.410373
GO:0009064	glutamine family amino acid metabolic process	biological_process	cellular process	1	52	0.04	0.410373
GO:0015992	proton transport	biological_process	localization	1	52	0.04	0.410373
GO:0045333	cellular respiration	biological_process	cellular process	1	52	0.04	0.410373
GO:0046488	phosphatidylinositol metabolic process	biological_process	cellular process	1	52	0.04	0.410373
GO:0006082	organic acid metabolic process	biological_process	cellular process	6	52	0.0241935	0.413638
GO:0016746	transferase activity, transferring acyl groups	molecular_function	catalytic activity	3	88	0.0277778	0.420347
GO:0015672	monovalent inorganic cation transport	biological_process	localization	1	52	0.0384615	0.422766
GO:0046474	glycerophospholipid biosynthetic process	biological_process	cellular process	1	52	0.0384615	0.422766
GO:0052689	carboxylic ester hydrolase activity	molecular_function	catalytic activity	1	88	0.04	0.424497
GO:0044445	cytosolic part	cellular_component	cell	1	63	0.0384615	0.426845
GO:0016614	oxidoreductase activity, acting on CH-OH group of donors	molecular_function	catalytic activity	2	88	0.0298507	0.431717
GO:0016310	phosphorylation	biological_process	cellular process	1	52	0.037037	0.434903
GO:0045017	glycerolipid biosynthetic process	biological_process	cellular process	1	52	0.037037	0.434903
GO:0072524	pyridine-containing compound metabolic process	biological_process	cellular process	1	52	0.037037	0.434903
GO:0004252	serine-type endopeptidase activity	molecular_function	catalytic activity	1	88	0.0384615	0.437117
GO:0016810	hydrolase activity, acting on carbon-nitrogen (but not peptide) bonds	molecular_function	catalytic activity	2	88	0.0289855	0.446676
GO:0042626	ATPase activity, coupled to transmembrane movement of substances	molecular_function	transporter activity	2	88	0.0289855	0.446676
GO:0000375	RNA splicing, via transesterification reactions	biological_process	cellular process	1	52	0.0357143	0.446791
GO:0000377	RNA splicing, via transesterification reactions with bulged adenosine as nucleophile	biological_process	cellular process	1	52	0.0357143	0.446791
GO:0000398	mRNA splicing, via spliceosome	biological_process	cellular process	1	52	0.0357143	0.446791
GO:0019829	cation-transporting ATPase activity	molecular_function	transporter activity	1	88	0.037037	0.449463
GO:0046034	ATP metabolic process	biological_process	cellular process	1	52	0.0344828	0.458432
GO:0022857	transmembrane transporter activity	molecular_function	transporter activity	5	88	0.0245098	0.460618
GO:0015399	primary active transmembrane transporter activity	molecular_function	transporter activity	2	88	0.028169	0.461418
GO:0015405	P-P-bond-hydrolysis-driven transmembrane transporter activity	molecular_function	transporter activity	2	88	0.028169	0.461418
GO:0022853	active ion transmembrane transporter activity	molecular_function	transporter activity	1	88	0.0357143	0.461542
GO:0042625	ATPase coupled ion transmembrane transporter activity	molecular_function	transporter activity	1	88	0.0357143	0.461542
GO:0015980	energy derivation by oxidation of organic compounds	biological_process	cellular process	1	52	0.0333333	0.469834
GO:0015318	inorganic molecular entity transmembrane transporter activity	molecular_function	transporter activity	3	88	0.025641	0.47242
GO:0004871	signal transducer activity	molecular_function	signal transducer activity	1	88	0.0344828	0.473358
GO:0043492	ATPase activity, coupled to movement of substances	molecular_function	catalytic activity	2	88	0.027027	0.483104
GO:0008081	phosphoric diester hydrolase activity	molecular_function	catalytic activity	1	88	0.0333333	0.484918
GO:0034062	5'-3' RNA polymerase activity	molecular_function	catalytic activity	1	88	0.0333333	0.484918
GO:0050661	NADP binding	molecular_function	binding	1	88	0.0333333	0.484918
GO:0097747	RNA polymerase activity	molecular_function	catalytic activity	1	88	0.0333333	0.484918
GO:0006733	oxidoreduction coenzyme metabolic process	biological_process	cellular process	1	52	0.03125	0.491935
GO:0009144	purine nucleoside triphosphate metabolic process	biological_process	cellular process	1	52	0.03125	0.491935
GO:0009205	purine ribonucleoside triphosphate metabolic process	biological_process	cellular process	1	52	0.03125	0.491935
GO:0016054	organic acid catabolic process	biological_process	cellular process	1	52	0.03125	0.491935
GO:0046395	carboxylic acid catabolic process	biological_process	cellular process	1	52	0.03125	0.491935
GO:0051020	GTPase binding	molecular_function	binding	1	88	0.0322581	0.496228
GO:0051287	NAD binding	molecular_function	binding	1	88	0.0322581	0.496228
GO:0005215	transporter activity	molecular_function	transporter activity	6	88	0.023166	0.500376
GO:0050662	coenzyme binding	molecular_function	binding	5	88	0.0232558	0.50751
GO:0009199	ribonucleoside triphosphate metabolic process	biological_process	cellular process	1	52	0.0294118	0.513132
GO:0016740	transferase activity	molecular_function	catalytic activity	20	88	0.021978	0.525046
GO:0046873	metal ion transmembrane transporter activity	molecular_function	transporter activity	1	88	0.0294118	0.528703
GO:0016887	ATPase activity	molecular_function	catalytic activity	3	88	0.0234375	0.533113
GO:0009141	nucleoside triphosphate metabolic process	biological_process	cellular process	1	52	0.0277778	0.53346
GO:0006650	glycerophospholipid metabolic process	biological_process	cellular process	1	52	0.0263158	0.552956
GO:0008380	RNA splicing	biological_process	cellular process	1	52	0.0263158	0.552956
GO:0008654	phospholipid biosynthetic process	biological_process	cellular process	1	52	0.0263158	0.552956
GO:0008080	N-acetyltransferase activity	molecular_function	catalytic activity	1	88	0.027027	0.559107
GO:0019725	cellular homeostasis	biological_process	biological regulation	1	52	0.025641	0.562402
GO:0046486	glycerolipid metabolic process	biological_process	cellular process	1	52	0.025641	0.562402
GO:0050660	flavin adenine dinucleotide binding	molecular_function	binding	2	88	0.0227273	0.576946
GO:1901605	alpha-amino acid metabolic process	biological_process	cellular process	2	52	0.0217391	0.577817
GO:0048523	negative regulation of cellular process	biological_process	biological regulation	1	52	0.0243902	0.58071
GO:0016410	N-acyltransferase activity	molecular_function	catalytic activity	1	88	0.025	0.58757
GO:0016758	transferase activity, transferring hexosyl groups	molecular_function	catalytic activity	1	88	0.025	0.58757
GO:0051536	iron-sulfur cluster binding	molecular_function	binding	1	88	0.025	0.58757
GO:0051540	metal cluster binding	molecular_function	binding	1	88	0.025	0.58757
GO:0008324	cation transmembrane transporter activity	molecular_function	transporter activity	2	88	0.0222222	0.589314
GO:0008238	exopeptidase activity	molecular_function	catalytic activity	1	88	0.0243902	0.596648
GO:0016879	ligase activity, forming carbon-nitrogen bonds	molecular_function	catalytic activity	1	88	0.0238095	0.605529
GO:0009126	purine nucleoside monophosphate metabolic process	biological_process	cellular process	1	52	0.0227273	0.606772
GO:0009167	purine ribonucleoside monophosphate metabolic process	biological_process	cellular process	1	52	0.0227273	0.606772
GO:0044282	small molecule catabolic process	biological_process	metabolic process	1	52	0.0227273	0.606772
GO:0022804	active transmembrane transporter activity	molecular_function	transporter activity	2	88	0.0212766	0.613251
GO:0004519	endonuclease activity	molecular_function	catalytic activity	1	88	0.0232558	0.614216
GO:0016616	oxidoreductase activity, acting on the CH-OH group of donors, NAD or NADP as acceptor	molecular_function	catalytic activity	1	88	0.0227273	0.622714
GO:0006397	mRNA processing	biological_process	cellular process	1	52	0.0217391	0.623257
GO:0034654	nucleobase-containing compound biosynthetic process	biological_process	cellular process	5	52	0.0195312	0.628851
GO:0030170	pyridoxal phosphate binding	molecular_function	binding	1	88	0.0222222	0.631026
GO:0070279	vitamin B6 binding	molecular_function	binding	1	88	0.0222222	0.631026
GO:0009161	ribonucleoside monophosphate metabolic process	biological_process	cellular process	1	52	0.0212766	0.631244
GO:0055114	oxidation-reduction process	biological_process	metabolic process	1	52	0.0212766	0.631244
GO:0009123	nucleoside monophosphate metabolic process	biological_process	cellular process	1	52	0.0208333	0.639064
GO:0008236	serine-type peptidase activity	molecular_function	catalytic activity	1	88	0.0217391	0.639158
GO:0017171	serine hydrolase activity	molecular_function	catalytic activity	1	88	0.0217391	0.639158
GO:0019899	enzyme binding	molecular_function	binding	1	88	0.0217391	0.639158
GO:0018130	heterocycle biosynthetic process	biological_process	cellular process	6	52	0.0191693	0.649878
GO:0016788	hydrolase activity, acting on ester bonds	molecular_function	catalytic activity	4	88	0.0195122	0.661452
GO:0009150	purine ribonucleotide metabolic process	biological_process	cellular process	1	52	0.0196078	0.661562
GO:0042592	homeostatic process	biological_process	biological regulation	1	52	0.0196078	0.661562
GO:0042623	ATPase activity, coupled	molecular_function	catalytic activity	2	88	0.0192308	0.668465
GO:0006163	purine nucleotide metabolic process	biological_process	cellular process	1	52	0.0192308	0.668751
GO:0065007	biological regulation	biological_process	biological regulation	7	52	0.0188172	0.674661
GO:0009259	ribonucleotide metabolic process	biological_process	cellular process	1	52	0.0188679	0.67579
GO:0006644	phospholipid metabolic process	biological_process	cellular process	1	52	0.0185185	0.682682
GO:0050789	regulation of biological process	biological_process	biological regulation	6	52	0.0185185	0.68425
GO:0006520	cellular amino acid metabolic process	biological_process	cellular process	3	52	0.0177515	0.694829
GO:1901362	organic cyclic compound biosynthetic process	biological_process	metabolic process	6	52	0.0182927	0.696225
GO:0019222	regulation of metabolic process	biological_process	biological regulation	3	52	0.0176471	0.69875
GO:0044238	primary metabolic process	biological_process	metabolic process	26	52	0.0197568	0.701896
GO:0006790	sulfur compound metabolic process	biological_process	cellular process	1	52	0.0175439	0.702509
GO:0043167	ion binding	molecular_function	binding	31	88	0.0205162	0.703434
GO:0016071	mRNA metabolic process	biological_process	cellular process	1	52	0.0169492	0.715046
GO:0019693	ribose phosphate metabolic process	biological_process	cellular process	1	52	0.0166667	0.721119
GO:1901607	alpha-amino acid biosynthetic process	biological_process	cellular process	1	52	0.0166667	0.721119
GO:0006464	cellular protein modification process	biological_process	cellular process	2	52	0.0166667	0.722814
GO:0036211	protein modification process	biological_process	metabolic process	2	52	0.0166667	0.722814
GO:0055086	nucleobase-containing small molecule metabolic process	biological_process	cellular process	2	52	0.016129	0.739792
GO:0072521	purine-containing compound metabolic process	biological_process	cellular process	1	52	0.015625	0.744166
GO:0015833	peptide transport	biological_process	localization	2	52	0.015873	0.747952
GO:0042886	amide transport	biological_process	localization	2	52	0.015873	0.747952
GO:0019438	aromatic compound biosynthetic process	biological_process	cellular process	5	52	0.0167224	0.763838
GO:0003723	RNA binding	molecular_function	binding	4	88	0.0169492	0.766095
GO:0008135	translation factor activity, RNA binding	molecular_function	binding	1	88	0.0151515	0.7692
GO:0016779	nucleotidyltransferase activity	molecular_function	catalytic activity	1	88	0.0151515	0.7692
GO:0006732	coenzyme metabolic process	biological_process	cellular process	1	52	0.0144928	0.770361
GO:0022890	inorganic cation transmembrane transporter activity	molecular_function	transporter activity	1	88	0.0149254	0.774314
GO:0008652	cellular amino acid biosynthetic process	biological_process	cellular process	1	52	0.0142857	0.775276
GO:0098772	molecular function regulator	molecular_function	molecular function regulator	1	88	0.0147059	0.779315
GO:0008610	lipid biosynthetic process	biological_process	metabolic process	1	52	0.0140845	0.780086
GO:0004518	nuclease activity	molecular_function	catalytic activity	1	88	0.0142857	0.788991
GO:0010468	regulation of gene expression	biological_process	biological regulation	2	52	0.0145985	0.789092
GO:0006508	proteolysis	biological_process	metabolic process	1	52	0.0136986	0.789407
GO:0071705	nitrogen compound transport	biological_process	localization	2	52	0.0144928	0.792531
GO:0003676	nucleic acid binding	molecular_function	binding	13	88	0.0181564	0.807674
GO:0005634	nucleus	cellular_component	cell	12	63	0.0175695	0.809244
GO:0016853	isomerase activity	molecular_function	catalytic activity	1	88	0.0133333	0.811385
GO:0043412	macromolecule modification	biological_process	metabolic process	2	52	0.0133333	0.830164
GO:1901137	carbohydrate derivative biosynthetic process	biological_process	metabolic process	1	52	0.0120482	0.830501
GO:0004175	endopeptidase activity	molecular_function	catalytic activity	1	88	0.0125	0.831427
GO:1901135	carbohydrate derivative metabolic process	biological_process	metabolic process	2	52	0.013245	0.833012
GO:0016757	transferase activity, transferring glycosyl groups	molecular_function	catalytic activity	1	88	0.0123457	0.835175
GO:0071702	organic substance transport	biological_process	localization	2	52	0.0130719	0.838583
GO:0042578	phosphoric ester hydrolase activity	molecular_function	catalytic activity	1	88	0.0119048	0.845931
GO:0017144	drug metabolic process	biological_process	cellular process	1	52	0.0113636	0.847988
GO:0006753	nucleoside phosphate metabolic process	biological_process	cellular process	1	52	0.011236	0.851266
GO:0009117	nucleotide metabolic process	biological_process	cellular process	1	52	0.011236	0.851266
GO:0016070	RNA metabolic process	biological_process	cellular process	6	52	0.0152284	0.851752
GO:0019637	organophosphate metabolic process	biological_process	cellular process	2	52	0.0125	0.85681
GO:0044281	small molecule metabolic process	biological_process	metabolic process	6	52	0.0150754	0.858708
GO:0060255	regulation of macromolecule metabolic process	biological_process	biological regulation	2	52	0.0124224	0.859259
GO:0065008	regulation of biological quality	biological_process	biological regulation	1	52	0.0108696	0.860691
GO:0070011	peptidase activity, acting on L-amino acid peptides	molecular_function	catalytic activity	2	88	0.0128205	0.861371
GO:0016301	kinase activity	molecular_function	catalytic activity	5	88	0.0150602	0.861495
GO:0016053	organic acid biosynthetic process	biological_process	cellular process	1	52	0.0107527	0.863701
GO:0046394	carboxylic acid biosynthetic process	biological_process	cellular process	1	52	0.0107527	0.863701
GO:0005829	cytosol	cellular_component	cell	2	63	0.0123457	0.865306
GO:0009057	macromolecule catabolic process	biological_process	metabolic process	1	52	0.0105263	0.86953
GO:0044255	cellular lipid metabolic process	biological_process	cellular process	1	52	0.0105263	0.86953
GO:0019219	regulation of nucleobase-containing compound metabolic process	biological_process	biological regulation	1	52	0.0102041	0.877818
GO:0008152	metabolic process	biological_process	metabolic process	31	52	0.0187085	0.880024
GO:0050794	regulation of cellular process	biological_process	biological regulation	4	52	0.0135135	0.880962
GO:0006796	phosphate-containing compound metabolic process	biological_process	cellular process	2	52	0.0116279	0.883826
GO:0071704	organic substance metabolic process	biological_process	metabolic process	26	52	0.0181945	0.884441
GO:0090407	organophosphate biosynthetic process	biological_process	cellular process	1	52	0.00990099	0.885589
GO:0016772	transferase activity, transferring phosphorus-containing groups	molecular_function	catalytic activity	6	88	0.0147059	0.893024
GO:0016773	phosphotransferase activity, alcohol group as acceptor	molecular_function	catalytic activity	3	88	0.012766	0.894994
GO:0051716	cellular response to stimulus	biological_process	cellular process	3	52	0.0122951	0.896494
GO:0006793	phosphorus metabolic process	biological_process	cellular process	2	52	0.0111111	0.899189
GO:0016829	lyase activity	molecular_function	catalytic activity	1	88	0.00961538	0.901884
GO:0005488	binding	molecular_function	binding	43	88	0.0193085	0.904184
GO:0008233	peptidase activity	molecular_function	catalytic activity	2	88	0.0111732	0.908429
GO:0051186	cofactor metabolic process	biological_process	cellular process	1	52	0.00884956	0.912108
GO:0034645	cellular macromolecule biosynthetic process	biological_process	cellular process	6	52	0.0135747	0.91936
GO:0009059	macromolecule biosynthetic process	biological_process	metabolic process	6	52	0.0135135	0.921497
GO:0015031	protein transport	biological_process	localization	1	52	0.00819672	0.927943
GO:0044283	small molecule biosynthetic process	biological_process	metabolic process	1	52	0.00787402	0.935493
GO:0045184	establishment of protein localization	biological_process	localization	1	52	0.00787402	0.935493
GO:0044428	nuclear part	cellular_component	organelle part	2	63	0.0097561	0.937916
GO:0017111	nucleoside-triphosphatase activity	molecular_function	catalytic activity	3	88	0.011194	0.93884
GO:0050896	response to stimulus	biological_process	response to stimulus	3	52	0.0106762	0.943386
GO:0044271	cellular nitrogen compound biosynthetic process	biological_process	cellular process	6	52	0.012685	0.947491
GO:0006396	RNA processing	biological_process	cellular process	1	52	0.00724638	0.949478
GO:0051171	regulation of nitrogen compound metabolic process	biological_process	biological regulation	1	52	0.00724638	0.949478
GO:0016462	pyrophosphatase activity	molecular_function	catalytic activity	3	88	0.0106762	0.950955
GO:0140098	catalytic activity, acting on RNA	molecular_function	catalytic activity	1	88	0.00740741	0.951473
GO:0008104	protein localization	biological_process	localization	1	52	0.00714286	0.951679
GO:0016818	hydrolase activity, acting on acid anhydrides, in phosphorus-containing anhydrides	molecular_function	catalytic activity	3	88	0.0106007	0.952609
GO:0031323	regulation of cellular metabolic process	biological_process	biological regulation	1	52	0.0070922	0.952744
GO:0016817	hydrolase activity, acting on acid anhydrides	molecular_function	catalytic activity	3	88	0.0105634	0.953418
GO:0016874	ligase activity	molecular_function	catalytic activity	1	88	0.00729927	0.953637
GO:0080090	regulation of primary metabolic process	biological_process	biological regulation	1	52	0.00704225	0.953786
GO:0030529	intracellular ribonucleoprotein complex	cellular_component	cell part	2	63	0.00888889	0.957373
GO:1990904	ribonucleoprotein complex	cellular_component	macromolecular complex	2	63	0.00888889	0.957373
GO:0008144	drug binding	molecular_function	binding	9	88	0.0137825	0.960076
GO:0033036	macromolecule localization	biological_process	localization	1	52	0.00671141	0.960476
GO:0010467	gene expression	biological_process	metabolic process	6	52	0.0119048	0.966705
GO:0097159	organic cyclic compound binding	molecular_function	binding	26	88	0.0167203	0.970178
GO:1901363	heterocyclic compound binding	molecular_function	binding	26	88	0.0167203	0.970178
GO:0090304	nucleic acid metabolic process	biological_process	cellular process	6	52	0.0114943	0.974742
GO:0006139	nucleobase-containing compound metabolic process	biological_process	cellular process	8	52	0.0123457	0.977351
GO:0036094	small molecule binding	molecular_function	binding	13	88	0.0140845	0.979032
GO:0044248	cellular catabolic process	biological_process	cellular process	1	52	0.00558659	0.979886
GO:0019538	protein metabolic process	biological_process	metabolic process	3	52	0.00842697	0.985114
GO:0004672	protein kinase activity	molecular_function	catalytic activity	1	88	0.00518135	0.987198
GO:1901576	organic substance biosynthetic process	biological_process	metabolic process	8	52	0.0113798	0.990421
GO:1901566	organonitrogen compound biosynthetic process	biological_process	metabolic process	3	52	0.00787402	0.990743
GO:0006725	cellular aromatic compound metabolic process	biological_process	cellular process	8	52	0.0113314	0.99088
GO:1901564	organonitrogen compound metabolic process	biological_process	metabolic process	7	52	0.0107858	0.991322
GO:0046483	heterocycle metabolic process	biological_process	cellular process	8	52	0.0112518	0.991602
GO:0044249	cellular biosynthetic process	biological_process	cellular process	8	52	0.0112045	0.992009
GO:0005524	ATP binding	molecular_function	binding	6	88	0.0101868	0.99262
GO:0097367	carbohydrate derivative binding	molecular_function	binding	8	88	0.0111732	0.992982
GO:0032559	adenyl ribonucleotide binding	molecular_function	binding	6	88	0.010101	0.993211
GO:0043168	anion binding	molecular_function	binding	11	88	0.0122905	0.993319
GO:0000166	nucleotide binding	molecular_function	binding	10	88	0.0119332	0.993371
GO:1901265	nucleoside phosphate binding	molecular_function	binding	10	88	0.0119332	0.993371
GO:0030554	adenyl nucleotide binding	molecular_function	binding	6	88	0.0100671	0.993435
GO:0005515	protein binding	molecular_function	binding	1	88	0.00442478	0.994057
GO:1901360	organic cyclic compound metabolic process	biological_process	metabolic process	8	52	0.0108401	0.994677
GO:0044267	cellular protein metabolic process	biological_process	cellular process	2	52	0.00595238	0.995323
GO:0009058	biosynthetic process	biological_process	metabolic process	8	52	0.0104987	0.996505
GO:0043170	macromolecule metabolic process	biological_process	metabolic process	9	52	0.0107914	0.997219
GO:0043231	intracellular membrane-bounded organelle	cellular_component	cell	12	63	0.0116279	0.997995
GO:0035639	purine ribonucleoside triphosphate binding	molecular_function	binding	6	88	0.00894188	0.998227
GO:0044260	cellular macromolecule metabolic process	biological_process	cellular process	8	52	0.01	0.998257
GO:0043227	membrane-bounded organelle	cellular_component	organelle	12	63	0.0115274	0.998281
GO:0032555	purine ribonucleotide binding	molecular_function	binding	6	88	0.00887574	0.998381
GO:0017076	purine nucleotide binding	molecular_function	binding	6	88	0.00884956	0.998438
GO:0032553	ribonucleotide binding	molecular_function	binding	6	88	0.00867052	0.998792
GO:0140096	catalytic activity, acting on a protein	molecular_function	catalytic activity	3	88	0.00626305	0.998874
GO:0034641	cellular nitrogen compound metabolic process	biological_process	cellular process	8	52	0.00948992	0.99924
GO:0043234	protein complex	cellular_component	macromolecular complex	1	63	0.00299401	0.999476
GO:0006807	nitrogen compound metabolic process	biological_process	metabolic process	12	52	0.0106477	0.999748
GO:0044237	cellular metabolic process	biological_process	cellular process	14	52	0.010761	0.999945
GO:0043226	organelle	cellular_component	organelle	12	63	0.00982801	0.999947
GO:0043229	intracellular organelle	cellular_component	cell	12	63	0.00982801	0.999947
GO:0032991	macromolecular complex	cellular_component	macromolecular complex	3	63	0.0046875	0.999964
GO:0044422	organelle part	cellular_component	organelle part	2	63	0.00353982	0.999975
GO:0044446	intracellular organelle part	cellular_component	organelle part	2	63	0.00353982	0.999975
GO:0005622	intracellular	cellular_component	cell	17	63	0.0105459	0.999997
GO:0009987	cellular process	biological_process	cellular process	19	52	0.0113095	0.999999
GO:0005623	cell	cellular_component	cell	18	63	0.0105572	0.999999
GO:0044444	cytoplasmic part	cellular_component	cell	2	63	0.00289017	0.999999
GO:0044424	intracellular part	cellular_component	cell	14	63	0.00923483	0.999999
GO:0044464	cell part	cellular_component	cell	17	63	0.0100711	1
GO:0005737	cytoplasm	cellular_component	cell	2	63	0.00231214	1

## Sheet: TableS6
TableS6 KEGG pathway annotation of DEGs between two adjacent development stages.
Pathway ID	Pathway Name	Level 1	Level 2	Term Candidate Gene Num	Total Candidate Gene Num	Rich Ratio	P value
ko04144	Endocytosis	Cellular Processes	Transport and catabolism	38	192	0.0716981	0.000806275
ko00404	Staurosporine biosynthesis	Metabolism	Biosynthesis of other secondary metabolites	3	192	0.25	0.0128557
ko00760	Nicotinate and nicotinamide metabolism	Metabolism	Metabolism of cofactors and vitamins	5	192	0.128205	0.0243199
ko01040	Biosynthesis of unsaturated fatty acids	Metabolism	Lipid metabolism	3	192	0.166667	0.039487
ko00330	Arginine and proline metabolism	Metabolism	Amino acid metabolism	6	192	0.0967742	0.0484652
ko03015	mRNA surveillance pathway	Genetic Information Processing	Translation	10	192	0.0746269	0.0607068
ko00460	Cyanoamino acid metabolism	Metabolism	Metabolism of other amino acids	4	192	0.0909091	0.118192
ko00430	Taurine and hypotaurine metabolism	Metabolism	Metabolism of other amino acids	2	192	0.142857	0.118978
ko04146	Peroxisome	Cellular Processes	Transport and catabolism	6	192	0.0759494	0.121987
ko00920	Sulfur metabolism	Metabolism	Energy metabolism	3	192	0.1	0.135825
ko00071	Fatty acid degradation	Metabolism	Lipid metabolism	4	192	0.0816327	0.157194
ko00500	Starch and sucrose metabolism	Metabolism	Carbohydrate metabolism	6	192	0.0697674	0.162662
ko02010	ABC transporters	Environmental Information Processing	Membrane transport	4	192	0.08	0.165513
ko04933	AGE-RAGE signaling pathway in diabetic complications	Human Diseases	Endocrine and metabolic diseases	5	192	0.0704225	0.18779
ko03013	RNA transport	Genetic Information Processing	Translation	13	192	0.0548523	0.216035
ko00020	Citrate cycle (TCA cycle)	Metabolism	Carbohydrate metabolism	3	192	0.0789474	0.222066
ko00511	Other glycan degradation	Metabolism	Glycan biosynthesis and metabolism	2	192	0.0909091	0.243165
ko00640	Propanoate metabolism	Metabolism	Carbohydrate metabolism	3	192	0.0731707	0.25684
ko00660	C5-Branched dibasic acid metabolism	Metabolism	Carbohydrate metabolism	1	192	0.142857	0.264585
ko00520	Amino sugar and nucleotide sugar metabolism	Metabolism	Carbohydrate metabolism	21	192	0.0496454	0.270638
ko00350	Tyrosine metabolism	Metabolism	Amino acid metabolism	4	192	0.0625	0.29456
ko00062	Fatty acid elongation	Metabolism	Lipid metabolism	1	192	0.111111	0.326465
ko00592	alpha-Linolenic acid metabolism	Metabolism	Lipid metabolism	1	192	0.1	0.355434
ko00770	Pantothenate and CoA biosynthesis	Metabolism	Metabolism of cofactors and vitamins	2	192	0.0689655	0.355641
ko00780	Biotin metabolism	Metabolism	Metabolism of cofactors and vitamins	2	192	0.0689655	0.355641
ko00910	Nitrogen metabolism	Metabolism	Energy metabolism	2	192	0.0689655	0.355641
ko00053	Ascorbate and aldarate metabolism	Metabolism	Carbohydrate metabolism	1	192	0.0833333	0.409706
ko00254	Aflatoxin biosynthesis	Metabolism	Biosynthesis of other secondary metabolites	1	192	0.0833333	0.409706
ko00564	Glycerophospholipid metabolism	Metabolism	Lipid metabolism	4	192	0.0512821	0.432527
ko00860	Porphyrin and chlorophyll metabolism	Metabolism	Metabolism of cofactors and vitamins	2	192	0.0571429	0.447258
ko04122	Sulfur relay system	Genetic Information Processing	Folding, sorting and degradation	1	192	0.0714286	0.459431
ko03440	Homologous recombination	Genetic Information Processing	Replication and repair	2	192	0.0555556	0.461834
ko04011	MAPK signaling pathway - yeast	Environmental Information Processing	Signal transduction	44	192	0.0437376	0.471696
ko00730	Thiamine metabolism	Metabolism	Metabolism of cofactors and vitamins	2	192	0.0540541	0.476185
ko01212	Fatty acid metabolism	Metabolism	Global and overview maps	3	192	0.0483871	0.501531
ko00010	Glycolysis / Gluconeogenesis	Metabolism	Carbohydrate metabolism	3	192	0.046875	0.523079
ko00480	Glutathione metabolism	Metabolism	Metabolism of other amino acids	2	192	0.047619	0.544327
ko00130	Ubiquinone and other terpenoid-quinone biosynthesis	Metabolism	Metabolism of cofactors and vitamins	1	192	0.0526316	0.566256
ko00240	Pyrimidine metabolism	Metabolism	Nucleotide metabolism	2	192	0.0454545	0.569815
ko00561	Glycerolipid metabolism	Metabolism	Lipid metabolism	2	192	0.0434783	0.594262
ko03060	Protein export	Genetic Information Processing	Folding, sorting and degradation	1	192	0.0454545	0.619977
ko00380	Tryptophan metabolism	Metabolism	Amino acid metabolism	3	192	0.0405405	0.622618
ko00565	Ether lipid metabolism	Metabolism	Lipid metabolism	1	192	0.0434783	0.63637
ko00562	Inositol phosphate metabolism	Metabolism	Carbohydrate metabolism	2	192	0.0392157	0.650807
ko03022	Basal transcription factors	Genetic Information Processing	Transcription	2	192	0.0392157	0.650807
ko03450	Non-homologous end-joining	Genetic Information Processing	Replication and repair	1	192	0.0384615	0.681445
ko00510	N-Glycan biosynthesis	Metabolism	Glycan biosynthesis and metabolism	2	192	0.0357143	0.700942
ko00220	Arginine biosynthesis	Metabolism	Amino acid metabolism	1	192	0.0344828	0.720959
ko03410	Base excision repair	Genetic Information Processing	Replication and repair	1	192	0.0344828	0.720959
ko04113	Meiosis - yeast	Cellular Processes	Cell growth and death	6	192	0.0361446	0.725686
ko00630	Glyoxylate and dicarboxylate metabolism	Metabolism	Carbohydrate metabolism	2	192	0.0338983	0.728073
ko00360	Phenylalanine metabolism	Metabolism	Amino acid metabolism	2	192	0.0322581	0.7531
ko00250	Alanine, aspartate and glutamate metabolism	Metabolism	Amino acid metabolism	2	192	0.0307692	0.776128
ko03020	RNA polymerase	Genetic Information Processing	Transcription	1	192	0.0285714	0.785949
ko00061	Fatty acid biosynthesis	Metabolism	Lipid metabolism	1	192	0.0277778	0.79521
ko00600	Sphingolipid metabolism	Metabolism	Lipid metabolism	1	192	0.0277778	0.79521
ko00230	Purine metabolism	Metabolism	Nucleotide metabolism	3	192	0.03	0.811202
ko01130	Biosynthesis of antibiotics	Metabolism	Global and overview maps	13	192	0.0352304	0.813079
ko03018	RNA degradation	Genetic Information Processing	Folding, sorting and degradation	3	192	0.0294118	0.821736
ko00563	Glycosylphosphatidylinositol (GPI)-anchor biosynthesis	Metabolism	Glycan biosynthesis and metabolism	1	192	0.025	0.828432
ko00040	Pentose and glucuronate interconversions	Metabolism	Carbohydrate metabolism	1	192	0.0243902	0.835863
ko00051	Fructose and mannose metabolism	Metabolism	Carbohydrate metabolism	1	192	0.0238095	0.842974
ko03030	DNA replication	Genetic Information Processing	Replication and repair	1	192	0.0222222	0.862518
ko01200	Carbon metabolism	Metabolism	Global and overview maps	4	192	0.028169	0.866966
ko00280	Valine, leucine and isoleucine degradation	Metabolism	Amino acid metabolism	1	192	0.0196078	0.894642
ko00190	Oxidative phosphorylation	Metabolism	Energy metabolism	2	192	0.0224719	0.901734
ko04111	Cell cycle - yeast	Cellular Processes	Cell growth and death	5	192	0.0268817	0.909128
ko00270	Cysteine and methionine metabolism	Metabolism	Amino acid metabolism	1	192	0.0181818	0.911788
ko03420	Nucleotide excision repair	Genetic Information Processing	Replication and repair	1	192	0.0172414	0.922799
ko04141	Protein processing in endoplasmic reticulum	Genetic Information Processing	Folding, sorting and degradation	3	192	0.0215827	0.943126
ko00620	Pyruvate metabolism	Metabolism	Carbohydrate metabolism	1	192	0.0142857	0.95475
ko00970	Aminoacyl-tRNA biosynthesis	Genetic Information Processing	Translation	1	192	0.0135135	0.962144
ko00260	Glycine, serine and threonine metabolism	Metabolism	Amino acid metabolism	1	192	0.0128205	0.968335
ko03040	Spliceosome	Genetic Information Processing	Transcription	2	192	0.0145985	0.983622
ko03008	Ribosome biogenesis in eukaryotes	Genetic Information Processing	Translation	1	192	0.010101	0.987634
ko04139	Mitophagy - yeast	Cellular Processes	Transport and catabolism	1	192	0.00970874	0.989667
ko04138	Autophagy - yeast	Cellular Processes	Transport and catabolism	1	192	0.00854701	0.994497
ko03010	Ribosome	Genetic Information Processing	Translation	1	192	0.00813008	0.995801

## Sheet: TableS7
TableS7 WGCNA of hub genes in different developmental stages in C. guangdongensis.
Gene ID	WGCNA	log（P/My,2）	log（YFB/P,2）	log（DFB/YFB,2）	log（MFB/DFBy,2）	Gene function
CTABGD1-15_A1692	blue	-1.8412	-0.269705	0.55139	0.323232	bHLH02
CTABGD1-15_A2894	royalblue	-1.20892	0.0795514	-0.17293	0.0423636	bHLH03
CTABGD1-15_A2979	green	-1.97701	0.227554	-0.132556	0.320653	bHLH04
CTABGD1-15_A3690	brown	-2.60545	0.158163	0.381712	0.261722	bHLH06
CTABGD1-15_A5454	green	-2.50888	0.202856	0.587107	0.533248	bHLH11
CTABGD1-15_A0119	pink	-2.43707	0.306668	0.0763278	0.0784883	bZIP01
CTABGD1-15_A7333	green	-2.13357	0.257167	0.561043	0.017459	bZIP04
CTABGD1-15_A0997	green	-1.94201	0.163113	0.28245	0.223034	C2H2-06
CTABGD1-15_A1796	yellow	-1.8202	-0.245234	0.254828	0.384458	C2H2-07
CTABGD1-15_A2960	yellow	-1.71944	-0.085183	0.153767	0.348647	C2H2-14
CTABGD1-15_A3376	pink	-2.9456	-0.0461896	0.477287	0.220109	C2H2-15
CTABGD1-15_A4195	red	-2.63338	-0.159365	0.263358	0.254513	C2H2-17
CTABGD1-15_A4841	red	-3.28231	-0.0347559	-0.00721349	0.201057	C2H2-20
CTABGD1-15_A4868	salmon	-1.56689	-0.190853	0.562282	0.561483	C2H2-22
CTABGD1-15_A4943	green	-2.92385	-0.302043	0.293139	0.720771	C2H2-23
CTABGD1-15_A5335	pink	-3.73396	-0.233034	0.459815	0.119739	C2H2-27
CTABGD1-15_A5764	green	-3.43087	0.116529	0.955975	0.513597	C2H2-31
CTABGD1-15_A6693	yellow	-2.21692	-0.014833	0.579196	0.531141	C2H2-34
CTABGD1-15_A6714	brown	-2.76968	0.043	0.801537	0.571457	C2H2-35
CTABGD1-15_A6807	brown	-4.39164	1.63481	-0.926656	0.254695	C2H2-36
CTABGD1-15_A6813	red	-4.30534	0.0638119	0.195667	0.380136	C2H2-37
CTABGD1-15_A7093	brown	-2.7757	0.00422459	0.907678	0.440004	C2H2-38
CTABGD1-15_A8700	red	-2.88284	-0.0594627	0.362886	0.267208	C2H2-43
CTABGD1-15_A7190	blue	-4.0482	-1.09236	-1.03622	1.30718	Cytochrome P450 52A2 OS=Candida tropicalis GN=CYP52A2 PE=1 SV=1
CTABGD1-15_A0803	turquoise	-1.98288	0.21325	-0.446465	0.287152	DnaJ04
CTABGD1-15_A2480	turquoise	-1.65196	0.297533	-0.548151	-0.00818236	DnaJ11
CTABGD1-15_A4807	brown	-3.12212	0.389195	0.0153073	0.150099	DnaJ17
CTABGD1-15_A5193	lightgreen	-0.87095	-0.148815	0.507534	-0.0155906	DnaJ21
CTABGD1-15_A6885	blue	-8.99386	-2.25634	6.85798	1.86388	exo-beta-1,3-glucanase [MetarhiDium acridum CQMa 102]
CTABGD1-15_A8936	green	-3.69581	-0.193801	0.990057	0.885852	GATA10
CTABGD1-15_A4004	green	-1.84822	0.0878632	0.217739	0.287888	HSF02
CTABGD1-15_A4725	yellow	-4.48642	2.05397	-1.46064	1.61614	Hsp30
CTABGD1-15_A5426	grey60	-0.32864	0.573766	-0.730951	-0.0662841	Hsp98
CTABGD1-15_A1120	red	-7.6231	3.27479	1.41371	-1.19665	hypothetical protein
CTABGD1-15_A1609	pink	-2.40124	-3.83441	-1.57096	1.66626	hypothetical protein
CTABGD1-15_A4363	magenta	-5.1874	-3.14656	-1.6746	3.9542	hypothetical protein
CTABGD1-15_A5736	magenta	-5.83027	-1.926	-2.89308	2.41761	hypothetical protein
CTABGD1-15_A6127	brown	-4.00181	-2.5014	-1.33605	1.67659	hypothetical protein
CTABGD1-15_A6128	blue	-3.96928	-2.49774	-2.38082	2.05889	hypothetical protein
CTABGD1-15_A6468	blue	-7.18355	-1.80735	3.09499	1.50195	hypothetical protein
CTABGD1-15_A6502	magenta	-1.82756	-2.0824	-1.44158	1.21339	hypothetical protein
CTABGD1-15_A6605	red	-4.66267	-2.81564	-2.09622	1.51706	hypothetical protein
CTABGD1-15_A0009	turquoise	-6.12333	-0.838249	-1.34395	0.547488
CTABGD1-15_A0010	red	-4.33239	0.0537713	0.16601	-0.457473
CTABGD1-15_A0013	yellow	-3.66287	0.162638	0.425764	0.930812
CTABGD1-15_A0016	turquoise	-3.33331	-0.37619	1.00877	-0.00375213
CTABGD1-15_A0029	yellow	-2.8879	0.221203	0.306214	0.54143
CTABGD1-15_A0033	tan	1.11826	-0.321475	-0.401023	-0.117536
CTABGD1-15_A0036	greenyellow	-4.20535	0.252367	0.523911	0.35905
CTABGD1-15_A0041	green	-2.20561	-0.163487	0.346891	0.308482
CTABGD1-15_A0047	darkgrey	-0.505782	-0.141554	0.0224877	0.317319
CTABGD1-15_A0051	yellow	-4.04016	-0.440592	1.06538	1.37098
CTABGD1-15_A0052	yellow	-4.29859	0.119469	0.592842	1.10834
CTABGD1-15_A0063	darkgrey	-4.52982	-1.58496	1.59773	-0.295167
CTABGD1-15_A0065	yellow	-1.9903	-0.223578	-0.0658297	0.645941
CTABGD1-15_A0095	darkred	-0.135232	0.136017	-0.134845	0.0289286
CTABGD1-15_A0110	yellow	-3.28494	-0.14869	1.12562	0.250851
CTABGD1-15_A0112	green	-1.89687	0.0571901	0.234476	0.622538
CTABGD1-15_A0114	red	-4.43984	0.336967	-0.21066	0.52572
CTABGD1-15_A0124	yellow	-3.99685	0.162204	0.78433	1.04649
CTABGD1-15_A0127	turquoise	-4.24883	0.200742	0.200556	0.17452
CTABGD1-15_A0128	darkorange	-0.931081	-0.0918152	0.0663425	0.184567
CTABGD1-15_A0157	pink	-6.68162	0.482128	0.785965	0.940453
CTABGD1-15_A0159	red	-5.69407	0.854723	-0.238638	0.512813
CTABGD1-15_A0165	lightgreen	-1.84712	0.30793	0.461002	-0.0827451
CTABGD1-15_A0169	green	-3.19582	-0.1028	1.04407	0.365896
CTABGD1-15_A0170	red	-2.15989	-0.987552	0.532801	0.188212
CTABGD1-15_A0175	green	-2.24942	-0.0626971	0.521767	0.637017
CTABGD1-15_A0188	blue	-3.56641	0.0775166	0.278844	0.040403
CTABGD1-15_A0191	turquoise	-2.67145	0.247604	-0.424215	-0.237954
CTABGD1-15_A0194	turquoise	-1.85772	-0.14709	0.0988348	-0.0157889
CTABGD1-15_A0214	turquoise	-3.21968	0.241063	-0.312969	-0.235542
CTABGD1-15_A0221	turquoise	-3.22069	0.222777	0.134568	-0.256107
CTABGD1-15_A0226	turquoise	-5.36935	0.183091	0.70044	1.4592
CTABGD1-15_A0227	yellow	-1.63367	-0.00728468	-0.0506735	0.658252
CTABGD1-15_A0230	darkgrey	1.7927	0.268013	0.178153	0.532798
CTABGD1-15_A0257	tan	-2.76479	-0.139366	0.212927	0.264098
CTABGD1-15_A0270	brown	-2.22683	-0.155575	0.533912	0.196223
CTABGD1-15_A0277	turquoise	-2.86025	-0.041494	0.0858671	0.142019
CTABGD1-15_A0279	brown	-3.66275	1.19582	-2.40054	0.343834
CTABGD1-15_A0280	yellow	-1.87253	-0.230557	0.105027	0.469737
CTABGD1-15_A0283	tan	-4.79171	-0.650111	0.340184	1.17087
CTABGD1-15_A0300	yellow	-1.83951	-0.0516701	0.219885	0.674303
CTABGD1-15_A0307	green	-2.61837	0.0298291	0.0563932	0.735915
CTABGD1-15_A0311	darkturquoise	1.00625	0.320264	-0.780822	-0.347663
CTABGD1-15_A0313	turquoise	-2.14702	-0.269522	0.0858017	0.0989881
CTABGD1-15_A0314	midnightblue	-0.81235	0.501599	0.988356	0.012417
CTABGD1-15_A0328	green	-2.27957	-0.112475	0.529051	0.284946
CTABGD1-15_A0329	cyan	-1.32352	0.174163	-0.170652	0.377324
CTABGD1-15_A0341	blue	-1.57838	0.0508321	-0.200367	-0.149091
CTABGD1-15_A0350	magenta	-3.83153	-1.54785	-0.163499	-0.116119
CTABGD1-15_A0365	tan	-1.27088	0.0716134	0.162477	-0.0471564
CTABGD1-15_A0367	turquoise	-1.92031	-0.293827	-0.0955629	0.30485
CTABGD1-15_A0368	turquoise	-4.47725	0.858644	1.07744	0.138874
CTABGD1-15_A0381	turquoise	-2.25226	0.021423	0.425044	0.138815
CTABGD1-15_A0383	yellow	-3.1927	-0.127188	1.02167	0.527091
CTABGD1-15_A0393	blue	-3.61748	-0.403766	0.302714	1.0437
CTABGD1-15_A0399	blue	-3.92161	1.30206	0.0394608	-0.360139
CTABGD1-15_A0400	turquoise	-3.26918	-0.0284332	0.0245446	0.447524
CTABGD1-15_A0402	brown	-1.91251	0.399738	-0.0692334	-0.201602
CTABGD1-15_A0410	green	-2.31776	0.409826	0.336817	0.587257
CTABGD1-15_A0419	brown	-4.98797	0.643613	0.265306	0.210067
CTABGD1-15_A0421	green	-1.82586	-0.166766	0.432366	0.410138
CTABGD1-15_A0422	turquoise	-3.27217	-0.780676	0.79824	0.0646182
CTABGD1-15_A0425	grey60	-2.12603	0.0923948	0.747045	0.70759
CTABGD1-15_A0432	darkgreen	0.646082	-0.0687651	-0.370945	-0.0401137
CTABGD1-15_A0448	blue	-2.37275	0.568819	-0.609448	0.318703
CTABGD1-15_A0459	green	-2.10804	-0.0232639	0.593488	0.454533
CTABGD1-15_A0476	green	-2.25995	-0.0191276	0.187018	0.306941
CTABGD1-15_A0496	red	-1.49127	-0.249428	-0.0591098	0.272087
CTABGD1-15_A0499	yellow	-2.77524	-0.0246007	0.467819	0.463368
CTABGD1-15_A0500	purple	-3.00321	1.63793	0.496457	-0.429525
CTABGD1-15_A0514	magenta	-2.04169	0.122472	0.296452	0.26505
CTABGD1-15_A0526	yellow	-1.94427	-0.119227	-0.0931094	0.684236
CTABGD1-15_A0536	blue	-3.79141	0.560826	-0.365735	0.201882
CTABGD1-15_A0537	turquoise	-3.18973	0.261078	-0.247071	0.265549
CTABGD1-15_A0541	yellow	-1.57491	-0.284407	0.656107	0.00278929
CTABGD1-15_A0545	green	-2.42515	-0.402997	0.235045	0.582258
CTABGD1-15_A0549	grey60	0.944075	-0.298496	-0.256928	-0.328276
CTABGD1-15_A0556	turquoise	-2.03722	-0.142236	0.0495468	-0.133646
CTABGD1-15_A0557	black	-0.696502	0.298338	-0.569285	-0.60078
CTABGD1-15_A0560	green	-1.89456	-0.154807	0.31066	0.325756
CTABGD1-15_A0565	yellow	-1.69097	-0.0417753	0.129776	0.319774
CTABGD1-15_A0568	green	-2.62894	-0.163203	0.498835	0.411991
CTABGD1-15_A0571	green	-1.65798	-0.648041	0.794053	0.432507
CTABGD1-15_A0573	green	-3.58841	-0.170124	0.939561	0.713521
CTABGD1-15_A0579	darkgrey	-0.514826	-0.0923648	-0.235045	0.0481652
CTABGD1-15_A0586	turquoise	-4.50146	-0.0496035	0.502168	0.558982
CTABGD1-15_A0592	magenta	-7.56604	-0.251636	0.484384	-0.537915
CTABGD1-15_A0594	pink	-2.69255	-0.609914	0.430961	0.342484
CTABGD1-15_A0596	red	-2.6755	-0.0894264	0.0484854	0.16273
CTABGD1-15_A0597	darkturquoise	-2.7862	-0.236298	0.254633	0.69702
CTABGD1-15_A0609	yellow	-2.40849	0.0235367	0.240363	0.682466
CTABGD1-15_A0613	brown	-2.72616	0.0484771	0.052557	0.11318
CTABGD1-15_A0621	yellow	-1.51952	-0.183446	0.169847	0.811873
CTABGD1-15_A0622	red	-2.41541	0.123533	0.314031	0.136681
CTABGD1-15_A0623	turquoise	-2.26864	-0.261647	-0.564954	0.0623459
CTABGD1-15_A0624	greenyellow	-2.55517	-0.30145	-0.126371	-0.162949
CTABGD1-15_A0626	blue	-1.63987	-0.414197	0.31774	0.573433
CTABGD1-15_A0646	brown	-3.15538	0.216043	0.539857	0.155909
CTABGD1-15_A0660	darkred	-0.353403	-0.187531	0.334776	0.111737
CTABGD1-15_A0665	tan	-1.92693	0.35272	-0.66223	-0.249773
CTABGD1-15_A0674	blue	-4.17016	-0.105396	0.275634	0.755909
CTABGD1-15_A0677	lightcyan	-2.39727	-0.0728932	0.325309	0.836013
CTABGD1-15_A0696	green	-3.30013	-0.20907	0.432339	1.00905
CTABGD1-15_A0712	grey60	1.83726	-0.250471	-0.477408	-0.679599
CTABGD1-15_A0721	red	-1.85721	-0.541409	0.151234	0.673307
CTABGD1-15_A0727	yellow	-2.0809	-0.0444511	0.73546	0.194198
CTABGD1-15_A0736	yellow	-2.55003	-0.0799482	0.498869	0.704908
CTABGD1-15_A0754	green	-2.42489	-0.128125	0.584616	0.754041
CTABGD1-15_A0766	green	-2.18328	-0.765919	0.525039	0.972483
CTABGD1-15_A0768	pink	-3.20529	-0.120688	0.63826	0.144213
CTABGD1-15_A0773	tan	0.366102	-0.28551	-0.174958	-0.261573
CTABGD1-15_A0778	darkorange	-1.20402	0.149921	0.391637	0.274895
CTABGD1-15_A0790	turquoise	-2.61488	-0.316214	0.230354	0.0849444
CTABGD1-15_A0792	yellow	-1.9642	-0.220387	0.406081	0.692916
CTABGD1-15_A0801	pink	-6.43155	0.355536	0.0643504	1.02876
CTABGD1-15_A0840	green	-1.57808	-0.388109	-0.0989171	0.856296
CTABGD1-15_A0845	turquoise	-1.91624	0.102422	0.251868	0.068246
CTABGD1-15_A0848	blue	-2.39836	0.127963	0.406822	0.330489
CTABGD1-15_A0849	blue	-2.3362	-0.338543	1.23434	0.103514
CTABGD1-15_A0858	turquoise	-2.82633	-0.0307306	-0.132265	0.772904
CTABGD1-15_A0863	blue	-2.09272	-0.999431	-0.958732	0.629503
CTABGD1-15_A0864	brown	-3.14218	-0.0418202	0.673697	0.425173
CTABGD1-15_A0865	turquoise	-3.67808	-0.0240066	0.120022	0.185949
CTABGD1-15_A0868	pink	-2.81291	-0.0202802	0.435648	0.173112
CTABGD1-15_A0870	blue	-1.74922	-0.21447	-0.0385408	0.12338
CTABGD1-15_A0871	blue	-2.21004	0.376765	0.219705	-0.0414285
CTABGD1-15_A0890	darkgrey	-0.674903	0.061099	-0.695657	-0.132569
CTABGD1-15_A0896	blue	-3.12791	0.479579	-0.870526	-1.57334
CTABGD1-15_A0901	yellow	-2.30688	-0.373612	0.464135	0.307063
CTABGD1-15_A0912	red	-3.05306	0.0700097	0.444165	0.273692
CTABGD1-15_A0914	turquoise	-2.6744	0.0916628	0.0350943	-0.078163
CTABGD1-15_A0916	purple	-0.89961	-0.432288	0.284649	0.267532
CTABGD1-15_A0930	red	-2.02688	-0.122618	-0.0848062	0.246085
CTABGD1-15_A0932	red	-4.49835	0.43925	-0.0312059	0.502748
CTABGD1-15_A0933	turquoise	-1.93496	0.0395374	0.0949567	0.231622
CTABGD1-15_A0934	turquoise	-2.40232	0.74316	0.277869	-0.174971
CTABGD1-15_A0946	green	-3.33801	0.330549	0.806627	0.561538
CTABGD1-15_A0987	yellow	-1.70359	-0.0701042	0.3573	0.500099
CTABGD1-15_A1013	yellow	-3.36575	-0.0646978	0.944329	0.703074
CTABGD1-15_A1016	blue	-2.01777	0.0788841	0.347255	0.451373
CTABGD1-15_A1087	royalblue	-4.20738	-0.565938	1.22689	0.469186
CTABGD1-15_A1099	pink	-1.54838	-0.308284	0.236738	-0.304871
CTABGD1-15_A1108	red	-2.07573	-0.141176	0.363132	-0.324059
CTABGD1-15_A1121	turquoise	-5.54099	-0.736966	0.490326	0.277228
CTABGD1-15_A1141	purple	-5.64678	1.10587	-1.37037	0.456229
CTABGD1-15_A1142	red	-2.31404	-0.13422	0.224288	-0.0128793
CTABGD1-15_A1155	red	-3.68972	0.592118	-0.0391552	-0.667983
CTABGD1-15_A1171	royalblue	-2.50062	-0.0842179	0.097266	0.502158
CTABGD1-15_A1173	turquoise	-1.92339	-0.137425	0.210735	0.148537
CTABGD1-15_A1191	red	-1.3044	-0.114574	-0.423095	-0.138748
CTABGD1-15_A1217	salmon	0.816943	-0.725711	-0.00837301	0.259005
CTABGD1-15_A1226	yellow	-1.80513	0.167159	-0.0459526	0.820095
CTABGD1-15_A1246	magenta	-6.6193	1.18322	0.801671	1.58496
CTABGD1-15_A1249	tan	-2.32787	-0.046523	-0.204859	0.26048
CTABGD1-15_A1251	brown	-4.9582	0.478302	1.16516	0.660449
CTABGD1-15_A1252	red	-4.83686	-0.200449	0.877078	1.1643
CTABGD1-15_A1265	yellow	-3.26116	0.0880967	0.629649	1.08895
CTABGD1-15_A1271	magenta	-5.99743	-1.58006	0.528819	0.534033
CTABGD1-15_A1283	yellow	-1.49331	-0.764939	0.790432	0.511111
CTABGD1-15_A1285	turquoise	-3.57252	0.0317089	0.323068	0.544125
CTABGD1-15_A1303	turquoise	-1.4624	-0.665986	0.300284	-0.046857
CTABGD1-15_A1306	lightgreen	-3.6132	-0.909868	0.415005	-0.150403
CTABGD1-15_A1308	midnightblue	-5.05739	1.34275	-0.0275443	-0.308925
CTABGD1-15_A1311	blue	-1.75357	-0.0202648	0.184734	-0.200547
CTABGD1-15_A1318	yellow	-1.94502	0.0418853	0.159614	0.410951
CTABGD1-15_A1319	red	-3.1742	0.217735	0.631058	0.290722
CTABGD1-15_A1336	green	-4.37397	-0.17466	1.06162	1.09974
CTABGD1-15_A1345	green	-2.50123	0.204284	0.374981	0.269934
CTABGD1-15_A1354	blue	-1.2448	-1.26756	-0.49872	-0.0757304
CTABGD1-15_A1364	red	-2.04496	-1.60617	-0.489637	0.846491
CTABGD1-15_A1377	yellow	-2.05275	-0.216989	-0.0775589	0.610278
CTABGD1-15_A1381	tan	0.166234	-0.459802	0.0891608	-0.32138
CTABGD1-15_A1388	red	-5.14309	0.359699	0.204667	-0.128372
CTABGD1-15_A1394	turquoise	-1.61052	0.0987033	0.0880582	-0.227066
CTABGD1-15_A1396	green	-1.86429	-0.253104	0.185283	0.447718
CTABGD1-15_A1400	grey60	-1.07797	0.046588	0.192645	-0.00597045
CTABGD1-15_A1401	black	-0.652659	0.0115719	0.382481	0.365176
CTABGD1-15_A1405	purple	-1.89955	-0.115576	0.500164	-0.290815
CTABGD1-15_A1407	black	-1.84665	0.303316	1.25399	0.298906
CTABGD1-15_A1408	black	-0.510309	0.264703	0.211116	-0.0661589
CTABGD1-15_A1411	turquoise	-1.66456	0.209044	-0.219173	-0.232715
CTABGD1-15_A1417	tan	-1.69354	0.291785	0.817498	-0.179795
CTABGD1-15_A1427	blue	-2.09556	0.121025	0.431654	-0.126638
CTABGD1-15_A1445	midnightblue	-5.5015	0.0687128	0.807355	-0.0388628
CTABGD1-15_A1459	darkgreen	0.291547	0.285232	-0.700911	-0.394336
CTABGD1-15_A1464	brown	-2.29344	0.354378	0.18078	-0.297832
CTABGD1-15_A1467	cyan	-0.1037	-0.0539404	0.0355785	-0.502789
CTABGD1-15_A1488	turquoise	-2.01608	-0.196005	0.408072	-0.0517248
CTABGD1-15_A1497	darkgrey	-1.61259	-0.137533	0.919869	0.0293793
CTABGD1-15_A1498	grey60	-2.42362	-0.189606	0.0980211	-0.383402
CTABGD1-15_A1520	brown	-1.90682	-0.488636	0.288112	0.43839
CTABGD1-15_A1536	yellow	-1.14674	-0.417066	-0.123237	0.647626
CTABGD1-15_A1537	black	-0.620135	-0.631272	-0.777608	0.660475
CTABGD1-15_A1551	lightcyan	-0.946038	-0.132427	0.254837	0.262079
CTABGD1-15_A1560	royalblue	2.36658	-0.240043	-0.472288	-0.35845
CTABGD1-15_A1561	yellow	-2.49599	-0.340821	0.170761	0.744361
CTABGD1-15_A1567	blue	-2.5297	0.08602	-0.026189	0.647452
CTABGD1-15_A1570	yellow	-4.83158	-0.0664012	1.65966	1.96059
CTABGD1-15_A1576	pink	-5.43968	0.198546	1.63669	0.925185
CTABGD1-15_A1577	pink	-2.94868	-0.155203	0.68595	0.403313
CTABGD1-15_A1578	green	-2.10346	-0.0565036	0.41024	0.395544
CTABGD1-15_A1582	red	-2.74972	-0.205383	-0.0263552	-0.0290325
CTABGD1-15_A1608	blue	-1.89695	-0.133673	0.0428599	-0.332998
CTABGD1-15_A1610	midnightblue	0.448082	-0.747366	-0.313439	-0.186299
CTABGD1-15_A1611	tan	-3.00643	-0.847922	-0.516076	-0.0947273
CTABGD1-15_A1612	turquoise	-2.61605	-0.882107	0.0312509	0.28374
CTABGD1-15_A1616	brown	-2.63822	0.201573	0.175225	0.237542
CTABGD1-15_A1619	tan	-0.641573	-0.17255	-0.023443	0.215795
CTABGD1-15_A1652	greenyellow	-1.31019	0.0857299	-0.0685539	-0.178161
CTABGD1-15_A1655	green	-1.74904	-0.312469	0.22895	0.440699
CTABGD1-15_A1659	turquoise	-1.93508	-0.136967	0.18904	0.0375606
CTABGD1-15_A1663	tan	0.954698	-0.38536	-0.135892	-0.109483
CTABGD1-15_A1667	blue	-1.83422	-0.185432	0.143704	0.344546
CTABGD1-15_A1669	magenta	-5.04825	0.985786	0.686084	0.73252
CTABGD1-15_A1671	blue	-1.79324	-0.0218391	-0.0241363	0.0115346
CTABGD1-15_A1682	green	-3.23834	0.32638	0.301464	0.533207
CTABGD1-15_A1696	lightcyan	-1.12716	-0.0959314	-0.0363734	0.282259
CTABGD1-15_A1697	lightgreen	0.00522703	0.269162	-0.218286	-0.315381
CTABGD1-15_A1699	cyan	-0.5041	-0.0115228	0.45299	-0.621416
CTABGD1-15_A1702	pink	-7.22159	-0.563901	0.283793	0.514573
CTABGD1-15_A1709	green	-2.11615	0.286334	0.644602	-0.233297
CTABGD1-15_A1730	brown	-5.97044	-0.37078	0.951241	0.378512
CTABGD1-15_A1731	blue	-5.04123	0.0446518	0.84876	0.250776
CTABGD1-15_A1785	green	-2.3437	-0.0455177	0.408036	0.298062
CTABGD1-15_A1790	brown	-2.44439	0.262408	0.210259	0.119006
CTABGD1-15_A1795	yellow	-3.01982	0.0138419	0.895154	0.560629
CTABGD1-15_A1804	yellow	-2.78855	0.134859	0.651967	0.764273
CTABGD1-15_A1807	blue	-1.5913	-0.0127602	0.215395	-0.66038
CTABGD1-15_A1812	brown	-2.11375	0.566879	0.047002	0.0639825
CTABGD1-15_A1819	turquoise	-2.52358	-0.0563119	0.324843	0.30172
CTABGD1-15_A1820	yellow	-2.34526	-0.103895	0.332053	0.368339
CTABGD1-15_A1830	black	-0.44557	0.22627	-0.750256	0.00108514
CTABGD1-15_A1834	blue	-2.32404	0.541301	-0.290044	0.42828
CTABGD1-15_A1835	turquoise	-1.45883	-0.929307	-0.1794	0.211491
CTABGD1-15_A1836	yellow	-3.58151	0.207132	0.80305	0.674453
CTABGD1-15_A1841	lightyellow	-4.20242	0.282934	0.510615	0.496285
CTABGD1-15_A1844	salmon	-0.795648	0.0330354	-0.541654	-0.595745
CTABGD1-15_A1862	darkred	0.157213	0.189882	0.0970561	-0.121678
CTABGD1-15_A1866	turquoise	-4.27179	-0.35206	0.80908	1.10312
CTABGD1-15_A1882	brown	-2.01076	0.0245117	0.560111	0.317149
CTABGD1-15_A1884	tan	0.0651677	0.24977	-0.362616	0.187798
CTABGD1-15_A1885	yellow	-2.8557	0.271898	0.287605	0.757248
CTABGD1-15_A1898	yellow	-1.83176	-0.276842	0.64668	0.0269608
CTABGD1-15_A1908	red	-2.21083	-0.264739	-0.192239	0.44223
CTABGD1-15_A1940	pink	-2.49223	-0.377862	0.449218	0.0979361
CTABGD1-15_A1942	royalblue	-3.21656	0.22323	0.361043	0.13517
CTABGD1-15_A1954	lightyellow	0.540439	0.257984	0.00765381	0.567448
CTABGD1-15_A1972	purple	-4.51926	-1.92923	-0.122743	0.0759489
CTABGD1-15_A2014	brown	-3.85135	0.0492862	0.523621	-0.0176727
CTABGD1-15_A2026	red	-2.44629	-0.580646	-0.421898	0.470504
CTABGD1-15_A2027	blue	-1.81914	-0.321913	0.0407214	0.0498844
CTABGD1-15_A2030	blue	-4.14006	-0.51064	0.101106	0.505513
CTABGD1-15_A2048	brown	-2.34221	0.172688	0.596201	0.362032
CTABGD1-15_A2066	magenta	-4.83246	0.0324215	0.450661	0.512813
CTABGD1-15_A2067	purple	-1.97769	-0.0669213	0.289066	-0.253146
CTABGD1-15_A2068	yellow	-3.20357	0.0722342	0.783358	-0.0301539
CTABGD1-15_A2070	yellow	-1.90145	0.0392061	0.247045	0.618784
CTABGD1-15_A2079	yellow	-2.35831	-0.0287713	0.266312	0.727111
CTABGD1-15_A2081	black	-1.90949	-1.60653	0.492294	-0.228787
CTABGD1-15_A2082	brown	-1.90173	-0.408611	0.446224	0.341147
CTABGD1-15_A2092	blue	-3.53971	0.488663	0.746976	0.317656
CTABGD1-15_A2103	lightcyan	0.605773	-0.191093	0.0635716	-0.275488
CTABGD1-15_A2115	brown	-2.32062	0.146077	0.576602	0.264756
CTABGD1-15_A2123	brown	-3.17015	0.92375	0.657896	-0.060948
CTABGD1-15_A2132	green	-1.60485	-0.117501	0.26829	-0.0867116
CTABGD1-15_A2137	red	-3.95644	-0.0422241	0.251508	-0.316669
CTABGD1-15_A2158	black	0.610163	-0.487819	-0.727908	-0.1252
CTABGD1-15_A2169	green	-2.33974	0.245285	0.430169	0.506262
CTABGD1-15_A2175	brown	-4.56972	0.119626	-0.102056	0.060794
CTABGD1-15_A2180	pink	-6.28823	-1.94015	-1.49256	0.925281
CTABGD1-15_A2196	darkturquoise	-1.40783	0.677807	-0.22694	-0.152313
CTABGD1-15_A2199	blue	-3.17646	0.260468	0.705808	-0.244432
CTABGD1-15_A2200	brown	-4.44112	0.335919	-0.232594	0.337116
CTABGD1-15_A2208	yellow	-1.71758	0.00530334	-0.152612	0.686062
CTABGD1-15_A2209	tan	0.186912	0.0976728	-0.349243	-0.137353
CTABGD1-15_A2212	turquoise	-3.02122	0.57868	0.387537	0.0785607
CTABGD1-15_A2217	lightgreen	-0.449134	0.141692	-0.169004	-0.434965
CTABGD1-15_A2225	tan	1.64008	0.0247671	-0.772667	-0.418375
CTABGD1-15_A2242	yellow	-2.99966	0.0987446	0.655636	0.517221
CTABGD1-15_A2244	royalblue	-0.922092	-0.0498076	-0.158691	0.716548
CTABGD1-15_A2258	turquoise	-4.04833	-1.56041	-0.659925	-0.643856
CTABGD1-15_A2261	royalblue	-1.31064	-0.114459	0.190143	-0.0868668
CTABGD1-15_A2262	blue	-2.13812	-0.191252	-0.166128	0.05484
CTABGD1-15_A2263	turquoise	-7.01987	1.42892	0.179711	0.949821
CTABGD1-15_A2265	lightyellow	-8.33455	2.27108	0.463075	0.606179
CTABGD1-15_A2266	brown	-6.05654	0.405419	-0.342888	0.424948
CTABGD1-15_A2267	blue	-6.49036	0.186536	-1.16636	0.702904
CTABGD1-15_A2268	blue	-7.35926	0.445644	0.180404	0.675525
CTABGD1-15_A2269	midnightblue	-8.2242	2.28183	0.475328	0.941999
CTABGD1-15_A2271	royalblue	-2.82352	-0.0471518	-0.0391192	-0.282653
CTABGD1-15_A2289	purple	-3.85028	-0.553629	0.302836	0.658913
CTABGD1-15_A2297	orange	1.02577	-0.259928	-0.606126	-0.10623
CTABGD1-15_A2319	turquoise	-3.14926	-0.136099	0.4261	0.22383
CTABGD1-15_A2321	turquoise	-2.17395	-0.0979338	0.410809	0.248972
CTABGD1-15_A2333	green	-2.13032	-0.11442	0.632416	0.257706
CTABGD1-15_A2344	greenyellow	-1.73594	0.2821	0.356694	-0.428843
CTABGD1-15_A2357	black	-0.323017	0.185966	0.0776351	0.0407994
CTABGD1-15_A2361	greenyellow	-3.166	-0.244988	0.268338	0.531024
CTABGD1-15_A2368	blue	-3.47647	-0.709897	1.99463	-0.0802473
CTABGD1-15_A2369	blue	-2.32594	-0.552129	1.08253	0.0566247
CTABGD1-15_A2371	red	-3.15267	-0.285967	-0.134498	0.762357
CTABGD1-15_A2375	tan	-1.26148	0.162919	-0.131557	-0.396543
CTABGD1-15_A2376	purple	-1.26103	-0.196917	-0.499906	0.75577
CTABGD1-15_A2391	turquoise	-2.16922	0.168987	-0.698097	-0.0061002
CTABGD1-15_A2401	blue	-2.12214	-0.122841	0.271941	-0.30166
CTABGD1-15_A2402	pink	-1.78845	-0.146601	-0.0134791	0.224533
CTABGD1-15_A2405	grey60	0.400661	-0.229973	-0.435997	0.244117
CTABGD1-15_A2408	green	-2.08366	-0.066282	0.124018	0.722013
CTABGD1-15_A2415	blue	-3.79083	-0.0494377	0.751976	-0.315143
CTABGD1-15_A2422	green	-2.00207	-0.175878	0.0657544	0.551463
CTABGD1-15_A2425	grey60	-0.356106	0.280202	-0.255847	-0.342951
CTABGD1-15_A2436	royalblue	-2.23233	-0.215866	-0.231837	0.447107
CTABGD1-15_A2442	yellow	-1.68128	-0.488214	0.681323	0.770988
CTABGD1-15_A2443	darkgrey	-0.679544	-0.0296578	-0.144685	-0.0977045
CTABGD1-15_A2444	brown	-3.30157	0.661469	-0.616592	0.0976985
CTABGD1-15_A2450	green	-3.4764	-0.402759	0.630629	1.04456
CTABGD1-15_A2474	green	-1.69156	-0.508727	0.260266	0.0404277
CTABGD1-15_A2489	turquoise	-1.98321	0.241561	-0.505109	-0.0387408
CTABGD1-15_A2493	tan	-2.35902	-0.229567	0.222946	0.197407
CTABGD1-15_A2501	darkgreen	1.1212	-0.395585	-0.0497299	-0.138393
CTABGD1-15_A2504	darkgrey	-0.0603886	0.00388445	-0.453375	-0.0106625
CTABGD1-15_A2513	blue	-6.26388	-0.828437	1.09104	1.57141
CTABGD1-15_A2519	darkred	0.000357775	-0.0797597	-0.0809103	-0.196215
CTABGD1-15_A2525	midnightblue	-0.304132	0.0457334	0.0527526	-0.282485
CTABGD1-15_A2536	darkred	-1.33775	0.0131353	0.162945	-0.00188398
CTABGD1-15_A2545	blue	-3.75184	0.339133	0.289821	0.318619
CTABGD1-15_A2570	turquoise	-1.91487	-0.064398	0.55851	-0.0557163
CTABGD1-15_A2584	blue	-1.67778	0.0715118	-0.344204	-0.0110647
CTABGD1-15_A2585	darkred	-1.48605	-0.8468	-1.17659	-0.126707
CTABGD1-15_A2587	darkred	-0.54969	-0.360757	0.126548	0.182244
CTABGD1-15_A2588	pink	-2.79281	-0.0992993	0.657545	-0.00506506
CTABGD1-15_A2589	pink	-2.28227	-0.405314	0.531678	-0.043148
CTABGD1-15_A2598	salmon	-0.545111	-0.228032	0.0696172	0.280435
CTABGD1-15_A2599	magenta	-5.8502	0.0412507	1.34078	1.70355
CTABGD1-15_A2619	brown	-2.22991	0.332478	0.194634	0.110221
CTABGD1-15_A2623	yellow	-2.74696	-0.0422548	0.57803	0.865343
CTABGD1-15_A2632	yellow	-1.67147	-0.250626	0.231326	0.646147
CTABGD1-15_A2644	purple	-1.79538	-0.795433	0.631099	0.928785
CTABGD1-15_A2647	brown	-2.69724	-0.143619	0.686474	0.674997
CTABGD1-15_A2649	lightcyan	-2.56844	-0.0923056	0.332706	0.473762
CTABGD1-15_A2658	blue	-3.94234	-0.136915	1.37752	-0.110713
CTABGD1-15_A2664	blue	-2.7977	-0.0236094	0.0105137	0.616131
CTABGD1-15_A2666	yellow	-3.1927	0.303934	0.567236	0.712987
CTABGD1-15_A2677	blue	-1.36123	-0.434863	0.258855	-0.571593
CTABGD1-15_A2678	salmon	1.35453	0.306847	-0.602311	-0.0996439
CTABGD1-15_A2702	red	-1.93585	-0.714671	-0.143399	-0.136204
CTABGD1-15_A2713	turquoise	-2.23985	0.385922	-0.161513	0.0896333
CTABGD1-15_A2715	green	-2.60262	-0.0484087	0.0849119	1.13224
CTABGD1-15_A2722	turquoise	-2.25867	-0.100201	0.122706	0.312166
CTABGD1-15_A2726	brown	-5.85335	0.0815714	1.76239	1.27219
CTABGD1-15_A2727	turquoise	-5.91763	0.132042	1.61738	1.19153
CTABGD1-15_A2741	green	-3.54524	-0.923697	0.900464	1.23903
CTABGD1-15_A2743	brown	-4.30043	-0.533035	1.61024	0.866964
CTABGD1-15_A2744	lightcyan	-1.04613	-0.0348588	0.000979759	0.250245
CTABGD1-15_A2755	darkorange	1.18316	-0.0734746	-0.477124	-0.23321
CTABGD1-15_A2759	black	0.432384	-0.10959	-1.15505	-0.637378
CTABGD1-15_A2783	brown	-3.01981	0.153114	0.733315	0.0328774
CTABGD1-15_A2784	turquoise	-4.38192	-0.31366	0.901384	0.640874
CTABGD1-15_A2795	turquoise	-3.45247	-0.968761	0.315139	0.76012
CTABGD1-15_A2797	blue	-3.16307	0.0338732	0.685449	0.615303
CTABGD1-15_A2807	yellow	-2.14962	-0.0049716	0.238444	0.402982
CTABGD1-15_A2829	brown	-2.65531	-0.126612	0.541055	0.48126
CTABGD1-15_A2831	yellow	-2.80755	0.272828	0.302892	0.602167
CTABGD1-15_A2875	purple	-1.71857	-0.0702385	0.00143881	0.361195
CTABGD1-15_A2880	turquoise	-4.75489	0.3254	0.892017	0.589937
CTABGD1-15_A2887	turquoise	-2.68737	0.183295	0.310989	0.243951
CTABGD1-15_A2893	pink	-2.51525	0.246955	0.21537	0.0896269
CTABGD1-15_A2897	tan	0.548934	0.023824	-0.435026	-0.24438
CTABGD1-15_A2917	pink	-2.08917	0.348301	-0.230568	0.59972
CTABGD1-15_A2918	pink	-4.89854	0.495387	0.301591	0.701828
CTABGD1-15_A2929	grey60	0.542743	0.0178096	-0.451994	-0.246477
CTABGD1-15_A2940	blue	-5.29909	1.11646	1.29938	0.116397
CTABGD1-15_A2942	turquoise	-2.82118	0.128284	-0.000776101	0.613657
CTABGD1-15_A2943	turquoise	-3.69203	-0.0447566	0.410844	0.636616
CTABGD1-15_A2948	turquoise	-1.93778	-0.304633	0.655241	0.131389
CTABGD1-15_A2951	brown	-1.9768	-0.047782	0.15803	-0.00623367
CTABGD1-15_A2952	turquoise	-2.55381	-0.0857979	-0.0818383	0.0577705
CTABGD1-15_A2959	brown	-2.86835	0.244295	0.331926	0.452488
CTABGD1-15_A2969	blue	-2.47487	0.0200504	0.107518	0.492052
CTABGD1-15_A2971	brown	-4.07512	0.30449	0.627667	1.03758
CTABGD1-15_A2974	darkturquoise	-0.823717	-0.0730885	-0.0346567	-0.167514
CTABGD1-15_A2977	greenyellow	-1.91837	-0.101337	0.0761194	-0.0430343
CTABGD1-15_A2978	darkgreen	-1.39544	-0.309503	-0.583342	-0.0494364
CTABGD1-15_A2987	green	-3.23255	0.229297	0.871195	0.54049
CTABGD1-15_A2991	green	-2.08465	-0.0635176	0.54832	0.5874
CTABGD1-15_A2994	green	-1.82062	-0.164107	0.404897	0.461967
CTABGD1-15_A2997	pink	-3.42485	-0.0585522	0.574682	0.0824303
CTABGD1-15_A3011	purple	-1.25919	-0.294509	-0.470423	-0.500062
CTABGD1-15_A3017	yellow	-1.80271	0.074825	0.279014	0.290203
CTABGD1-15_A3025	red	-1.9893	-0.326464	0.214404	0.135233
CTABGD1-15_A3032	blue	-2.0582	-0.0120451	0.238331	0.185562
CTABGD1-15_A3036	green	-4.26923	-0.154138	1.05604	0.759493
CTABGD1-15_A3039	red	-1.54267	0.0608683	0.344276	-0.177989
CTABGD1-15_A3040	turquoise	-2.74573	0.0762972	0.208611	0.17236
CTABGD1-15_A3050	turquoise	-2.15488	-0.178292	0.0134127	0.374848
CTABGD1-15_A3085	royalblue	-1.54755	-0.0174193	-0.0215002	0.45605
CTABGD1-15_A3097	yellow	-2.13468	-0.262099	0.289124	0.632614
CTABGD1-15_A3107	yellow	-2.56491	0.0978473	0.400707	0.467171
CTABGD1-15_A3136	greenyellow	-1.30644	0.000974718	-0.24569	0.00195379
CTABGD1-15_A3138	blue	-5.37731	0.387816	0.867896	-0.321222
CTABGD1-15_A3143	midnightblue	-2.11994	0.428129	0.122398	0.371904
CTABGD1-15_A3144	red	-2.65682	0.0509195	-0.145215	0.0732572
CTABGD1-15_A3152	brown	-4.02598	0.504473	0.695702	-0.0414766
CTABGD1-15_A3153	brown	-2.66488	0.176504	0.40303	-0.225424
CTABGD1-15_A3154	blue	-2.61996	0.250095	0.772906	0.0213923
CTABGD1-15_A3158	red	-3.40475	0.0571439	-0.747901	-0.716207
CTABGD1-15_A3186	salmon	-0.361109	0.0048592	-0.599712	0.0380872
CTABGD1-15_A3206	pink	-4.46992	-0.193493	-0.754039	0.670179
CTABGD1-15_A3210	red	-2.65921	0.389266	0.070005	0.183809
CTABGD1-15_A3212	blue	-3.00349	-0.069924	0.131669	0.0496691
CTABGD1-15_A3214	turquoise	-3.20723	-0.341865	-0.422272	-0.0841698
CTABGD1-15_A3216	brown	-4.91318	0.965242	-0.407621	0.455762
CTABGD1-15_A3221	black	-2.04135	-0.458879	-1.02188	-0.704413
CTABGD1-15_A3241	turquoise	-4.28094	-0.262866	0.912191	0.473052
CTABGD1-15_A3244	green	-2.71347	-0.559395	0.637041	0.376006
CTABGD1-15_A3260	green	-1.86182	-0.112987	0.239414	0.388928
CTABGD1-15_A3266	darkturquoise	-1.05747	-0.113951	-0.0182115	0.377383
CTABGD1-15_A3276	midnightblue	-4.01828	0.316359	0.612854	0.222333
CTABGD1-15_A3285	black	-0.695994	0.236652	-0.185665	0.155438
CTABGD1-15_A3286	blue	-3.11724	-0.0019913	0.493092	-0.231387
CTABGD1-15_A3287	brown	-4.20926	-0.791135	1.61189	0.234363
CTABGD1-15_A3289	turquoise	-1.83112	0.273776	0.218418	-0.142583
CTABGD1-15_A3293	turquoise	-3.24777	-0.171766	0.102407	0.368735
CTABGD1-15_A3294	yellow	-1.29907	-0.0242919	-0.330742	0.4923
CTABGD1-15_A3295	yellow	-1.72556	-0.0534219	0.00856766	0.585595
CTABGD1-15_A3296	brown	-4.4413	0.169238	0.373308	0.507406
CTABGD1-15_A3332	turquoise	-1.91422	-0.0761673	-0.220458	-0.0683607
CTABGD1-15_A3359	magenta	-4.27671	-0.251807	0.365549	-0.434262
CTABGD1-15_A3365	brown	-3.8849	-0.0113389	0.952348	0.411486
CTABGD1-15_A3367	greenyellow	-3.47732	-0.060929	-0.891066	0.258656
CTABGD1-15_A3375	black	-0.059624	0.454918	-0.560429	-0.605694
CTABGD1-15_A3378	royalblue	-0.61635	-0.155448	0.25861	-0.00811825
CTABGD1-15_A3383	turquoise	-4.62223	1.08369	0.0439404	0.346601
CTABGD1-15_A3385	turquoise	-5.34529	-0.636652	0.622577	-0.164631
CTABGD1-15_A3388	turquoise	-4.37751	0.526314	1.02887	0.00250511
CTABGD1-15_A3396	turquoise	-3.63673	0.420987	0.40529	0.611212
CTABGD1-15_A3401	turquoise	-1.65247	-0.408231	-0.048836	0.218589
CTABGD1-15_A3419	turquoise	-2.51638	0.130674	0.157128	0.164229
CTABGD1-15_A3433	turquoise	-3.32664	0.0530829	0.776777	0.353011
CTABGD1-15_A3438	green	-2.36391	-0.251045	0.322232	0.34389
CTABGD1-15_A3442	purple	-1.4691	-0.379075	0.428061	-0.147554
CTABGD1-15_A3448	brown	-2.09895	0.145722	0.210871	0.125245
CTABGD1-15_A3452	yellow	-1.93064	-0.10295	0.173858	0.300375
CTABGD1-15_A3458	yellow	-1.78921	-0.0833701	0.224567	0.455021
CTABGD1-15_A3478	pink	-3.87841	-0.132766	0.125448	0.999312
CTABGD1-15_A3491	blue	-6.12221	-0.112005	2.11894	1.3872
CTABGD1-15_A3492	red	-1.69135	0.10224	0.0937434	0.0526218
CTABGD1-15_A3496	salmon	0.355659	0.0729297	-0.549357	-0.143257
CTABGD1-15_A3516	salmon	-1.42564	-0.0115938	0.0549597	0.301048
CTABGD1-15_A3544	tan	-1.88199	0.213453	-0.50794	0.1976
CTABGD1-15_A3545	salmon	0.542666	-0.0180918	-0.585519	-0.424942
CTABGD1-15_A3551	red	-3.78095	0.375416	0.0933246	0.709597
CTABGD1-15_A3553	greenyellow	-1.64495	-0.0205635	-0.210439	0.235173
CTABGD1-15_A3555	yellow	-2.28194	-0.327986	0.5626	0.250601
CTABGD1-15_A3566	greenyellow	-3.83182	0.150602	0.170392	0.897391
CTABGD1-15_A3572	darkturquoise	-0.840753	-0.402194	-0.25612	0.337707
CTABGD1-15_A3577	red	-1.6941	0.0596422	-0.225427	0.0552744
CTABGD1-15_A3578	green	-2.21566	-0.0350591	0.421622	0.501835
CTABGD1-15_A3582	tan	-0.457969	-0.151348	-0.313269	-0.217734
CTABGD1-15_A3588	purple	-0.391886	-0.34865	-0.285841	0.327105
CTABGD1-15_A3594	yellow	-1.95445	-0.167945	0.200278	0.505632
CTABGD1-15_A3624	turquoise	-3.10916	0.555519	0.628906	0.318076
CTABGD1-15_A3625	turquoise	-3.07433	-0.0141303	0.0447383	0.408829
CTABGD1-15_A3628	tan	-1.24153	0.104897	0.11858	0.0309171
CTABGD1-15_A3630	yellow	-2.24675	0.00262786	0.484864	0.797944
CTABGD1-15_A3645	blue	-1.9327	0.00672905	0.0653468	-0.135526
CTABGD1-15_A3659	blue	-2.32396	-0.222484	-0.0752729	0.683356
CTABGD1-15_A3675	pink	-2.59033	0.140382	0.449148	-0.0688486
CTABGD1-15_A3679	turquoise	-1.65407	-0.09437	0.12004	0.0287646
CTABGD1-15_A3726	brown	-2.3607	0.0503002	0.0537434	0.357677
CTABGD1-15_A3727	pink	-3.69286	0.209621	0.512782	0.223825
CTABGD1-15_A3751	green	-2.08554	-0.148378	0.284473	0.674939
CTABGD1-15_A3757	turquoise	-2.95445	-0.372021	0.47221	0.0255434
CTABGD1-15_A3763	red	-3.75829	0.89718	-1.28557	-0.494384
CTABGD1-15_A3766	black	-0.525681	-0.301253	-0.605083	0.32372
CTABGD1-15_A3777	pink	-5.51384	0.622362	-0.168506	0.73185
CTABGD1-15_A3779	blue	-2.70022	0.707337	0.398922	-0.00888704
CTABGD1-15_A3780	red	-2.12255	0.670168	-0.541937	-0.358657
CTABGD1-15_A3787	turquoise	-6.37131	0.874469	-0.31259	1.78051
CTABGD1-15_A3790	red	-1.4745	0.00472658	0.0386795	0.0752192
CTABGD1-15_A3791	yellow	-2.56172	-0.187279	0.385089	0.608469
CTABGD1-15_A3795	blue	-3.35864	1.1917	-0.0274204	0.219877
CTABGD1-15_A3796	blue	-5.25433	0.960825	0.575757	0.507532
CTABGD1-15_A3805	darkgrey	0.690342	0.0227068	-0.491958	-0.284926
CTABGD1-15_A3806	orange	0.075312	-0.0856573	-0.207395	0.214457
CTABGD1-15_A3830	magenta	-2.91396	0.618416	-0.804666	0.106147
CTABGD1-15_A3842	yellow	-2.79466	-0.104083	0.434462	1.0401
CTABGD1-15_A3848	turquoise	-1.82635	0.00354036	0.0614374	-0.119153
CTABGD1-15_A3861	black	1.4094	-0.275634	0.40737	0.379951
CTABGD1-15_A3866	green	-1.80115	-0.0425427	0.159313	0.415266
CTABGD1-15_A3876	yellow	-3.69683	0.0406659	0.664327	0.655092
CTABGD1-15_A3881	brown	-2.98843	0.4065	0.927175	0.173163
CTABGD1-15_A3898	darkorange	-0.571251	-0.21797	-0.181668	-0.612201
CTABGD1-15_A3906	turquoise	-3.12338	-0.101642	0.205471	0.0660441
CTABGD1-15_A3913	yellow	-2.06651	0.0734312	0.188553	0.670959
CTABGD1-15_A3914	royalblue	-0.619084	-0.214263	0.174295	0.194271
CTABGD1-15_A3926	blue	-2.47166	0.285191	0.446387	0.357295
CTABGD1-15_A3942	lightyellow	-1.53466	-0.0568144	0.477987	-0.0552048
CTABGD1-15_A3944	darkgreen	0.357695	-0.231136	-0.394895	-0.0500698
CTABGD1-15_A3948	red	-2.08415	0.107678	-0.281078	0.459584
CTABGD1-15_A3997	darkorange	0.233652	0.212747	0.0207964	-0.122398
CTABGD1-15_A3999	turquoise	-4.3947	0.0546541	-0.427606	-0.0513992
CTABGD1-15_A4000	red	-4.81874	0.175183	-0.710221	-0.520192
CTABGD1-15_A4001	red	-5.06515	0.724366	-0.720885	0.286026
CTABGD1-15_A4005	turquoise	-4.31457	0.00636952	0.842336	0.386397
CTABGD1-15_A4021	red	-5.68892	0.695805	-0.211629	-1.1629
CTABGD1-15_A4023	turquoise	-1.60263	0.344036	-0.329433	-0.333521
CTABGD1-15_A4042	black	-0.0226872	0.0442422	-0.503014	-0.0762098
CTABGD1-15_A4043	brown	-2.72377	0.460187	0.742391	0.100132
CTABGD1-15_A4053	yellow	-1.94686	-0.088582	0.0720198	0.85858
CTABGD1-15_A4059	salmon	-1.05032	-0.189921	0.398422	0.160758
CTABGD1-15_A4072	salmon	-0.269836	-0.0792636	-0.117986	0.422989
CTABGD1-15_A4088	darkturquoise	-6.14047	-0.258734	2.67444	0.721549
CTABGD1-15_A4102	yellow	-3.23192	-0.360237	0.842156	0.698412
CTABGD1-15_A4112	green	-2.17493	-0.144126	0.395263	0.537094
CTABGD1-15_A4113	brown	-2.66251	0.00151293	0.750534	-0.0926532
CTABGD1-15_A4127	brown	-3.39853	0.16932	0.795649	0.299685
CTABGD1-15_A4129	magenta	-2.99029	-0.172754	0.379205	0.221746
CTABGD1-15_A4132	green	-3.64256	0.227182	0.713938	0.736075
CTABGD1-15_A4138	darkturquoise	-1.55207	-0.0108356	0.254011	-0.0424986
CTABGD1-15_A4144	turquoise	-2.85078	-0.624062	0.73061	-0.337538
CTABGD1-15_A4146	green	-3.62985	0.693094	0.665081	0.137339
CTABGD1-15_A4148	red	-3.28711	0.69035	0.0332363	-0.380604
CTABGD1-15_A4167	blue	-2.20972	-0.124269	-0.00867789	0.579876
CTABGD1-15_A4168	yellow	-1.84837	0.0683925	0.0758976	0.405118
CTABGD1-15_A4189	pink	-2.25521	-0.0749974	0.368402	0.171269
CTABGD1-15_A4198	yellow	-1.80833	-0.108486	0.10313	0.626481
CTABGD1-15_A4201	green	-3.06309	-0.0226082	0.720334	0.781784
CTABGD1-15_A4204	red	-1.35192	-0.588058	-0.566868	0.519614
CTABGD1-15_A4249	red	-2.68027	-0.0975263	0.444109	0.0730225
CTABGD1-15_A4257	green	-1.88011	-0.109659	0.187981	0.394298
CTABGD1-15_A4265	red	-3.31124	-0.384948	0.0739607	0.471082
CTABGD1-15_A4268	black	-0.0423194	-0.825399	0.171392	0.197777
CTABGD1-15_A4296	red	-1.69348	-0.393566	0.147102	-0.0211085
[truncated: 810 more rows]

## Sheet: TableS8
TableS8 The information of proteins indetified on the basis of peptides.
[truncated: 2,041 more rows]

[truncated: 6 more sheets: TableS9, TableS10, TableS11, TableS12, TableS13, TableS14]
